# Supplementary material for: Cap analogs with a hydrophobic photocleavable tag enable facile purification of fully capped mRNA with various cap structures
Source: Nat Commun. 2023 May 11;14:2657. doi: 10.1038/s41467-023-38244-8 (PMC10175277; doi:10.1038/s41467-023-38244-8)
Supplement: Supplementary file 4 — Source Data [file 41467_2023_38244_MOESM4_ESM.zip]

Archive with 2 entries (2 files):
- SourceDataFiles/SourceData 1.xlsx
- SourceDataFiles/SourceData 2 Supplementary Information.xlsx
