# Supplementary material for: Cap analogs with a hydrophobic photocleavable tag enable facile purification of fully capped mRNA with various cap structures
Source: Nat Commun. 2023 May 11;14:2657. doi: 10.1038/s41467-023-38244-8 (PMC10175277; doi:10.1038/s41467-023-38244-8)
Supplement: Supplementary file 4 — Source Data [file 41467_2023_38244_MOESM4_ESM.zip › SourceDataFiles/SourceData 1.xlsx]

## Sheet: Fig 3
DNA template of IVT for Nluc mRNA (prepared by PCR, 676-bp)
CCCGGATCCTAATACGACTCACTATAGGCGCATATTAAGGTGACGCGTGTGGCCTCGAACACCGAGCGACCCTGCAGCGACCCGCTTAAAAGCTTGGCAATCCGGTACTGTTGGTAAAGCCACCATGGTCTTCACACTCGAAGATTTCGTTGGGGACTGGCGACAGACAGCCGGCTACAACCTGGACCAAGTCCTTGAACAGGGAGGTGTGTCCAGTTTGTTTCAGAATCTCGGGGTGTCCGTAACTCCGATCCAAAGGATTGTCCTGAGCGGTGAAAATGGGCTGAAGATCGACATCCATGTCATCATCCCGTATGAAGGTCTGAGCGGCGACCAAATGGGCCAGATCGAAAAAATTTTTAAGGTGGTGTACCCTGTGGATGATCATCACTTTAAGGT…
Transcribed RNA sequence of Nluc mRNA (650-nt)
GGCGCAUAUUAAGGUGACGCGUGUGGCCUCGAACACCGAGCGACCCUGCAGCGACCCGCUUAAAAGCUUGGCAAUCCGGUACUGUUGGUAAAGCCACCAUGGUCUUCACACUCGAAGAUUUCGUUGGGGACUGGCGACAGACAGCCGGCUACAACCUGGACCAAGUCCUUGAACAGGGAGGUGUGUCCAGUUUGUUUCAGAAUCUCGGGGUGUCCGUAACUCCGAUCCAAAGGAUUGUCCUGAGCGGUGAAAAUGGGCUGAAGAUCGACAUCCAUGUCAUCAUCCCGUAUGAAGGUCUGAGCGGCGACCAAAUGGGCCAGAUCGAAAAAAUUUUUAAGGUGGUGUACCCUGUGGAUGAUCAUCACUUUAAGGUGAUCCUGCACUAUGGCACACUGGUAA…

## Sheet: Figs 3b
Time (min)	Cap(-), crude		Time (min)	Cap(-), after HPLC purification
0	0		0	0
0.00667	6.5e-06		0.00667	2.5e-06
0.01333	1.2e-05		0.01333	-7.5e-06
0.02	1.55e-05		0.02	-1.15e-05
0.02667	1.2e-05		0.02667	-1.4e-05
0.03333	1.15e-05		0.03333	-1.35e-05
0.04	9.5e-06		0.04	-1.35e-05
0.04667	1e-05		0.04667	-1.4e-05
0.05333	1.35e-05		0.05333	-1.6e-05
0.06	1.3e-05		0.06	-1.75e-05
0.06667	1.3e-05		0.06667	-1.65e-05
0.07333	1.15e-05		0.07333	-1.85e-05
0.08	1.2e-05		0.08	-1.9e-05
0.08667	1.05e-05		0.08667	-2.15e-05
0.09333	1e-05		0.09333	-2.45e-05
0.1	9e-06		0.1	-2.55e-05
0.10667	6e-06		0.10667	-2.65e-05
0.11333	6e-06		0.11333	-2.8e-05
0.12	5.5e-06		0.12	-3e-05
0.12667	5e-06		0.12667	-3.25e-05
0.13333	5e-06		0.13333	-3.5e-05
0.14	4.5e-06		0.14	-3.9e-05
0.14667	7.5e-06		0.14667	-4.05e-05
0.15333	8.5e-06		0.15333	-4.25e-05
0.16	7.5e-06		0.16	-4.4e-05
0.16667	6e-06		0.16667	-4.7e-05
0.17333	4.5e-06		0.17333	-5.05e-05
0.18	4.5e-06		0.18	-5.15e-05
0.18667	6.5e-06		0.18667	-5.3e-05
0.19333	7e-06		0.19333	-5.6e-05
0.2	5e-06		0.2	-6.3e-05
0.20667	4.5e-06		0.20667	-7e-05
0.21333	5e-06		0.21333	-7.55e-05
0.22	6.5e-06		0.22	-8.2e-05
0.22667	5.5e-06		0.22667	-8.85e-05
0.23333	5e-06		0.23333	-9.55e-05
0.24	4e-06		0.24	-0.000103
0.24667	4e-06		0.24667	-0.0001065
0.25333	6.5e-06		0.25333	-0.000108
0.26	8e-06		0.26	-0.0001115
0.26667	9.5e-06		0.26667	-0.0001185
0.27333	1e-05		0.27333	-0.000125
0.28	1.1e-05		0.28	-0.00013
0.28667	1.15e-05		0.28667	-0.0001335
0.29333	1.25e-05		0.29333	-0.000136
0.3	1.5e-05		0.3	-0.000142
0.30667	1.5e-05		0.30667	-0.000148
0.31333	1.35e-05		0.31333	-0.000152
0.32	1.35e-05		0.32	-0.0001565
0.32667	1.2e-05		0.32667	-0.00016
0.33333	1.2e-05		0.33333	-0.000165
0.34	1.4e-05		0.34	-0.0001695
0.34667	1.4e-05		0.34667	-0.0001755
0.35333	1.45e-05		0.35333	-0.00018
0.36	1.5e-05		0.36	-0.0001845
0.36667	1.55e-05		0.36667	-0.0001905
0.37333	1.8e-05		0.37333	-0.0001945
0.38	2e-05		0.38	-0.000198
0.38667	2.15e-05		0.38667	-0.0002015
0.39333	2.15e-05		0.39333	-0.000208
0.4	2.1e-05		0.4	-0.0002155
0.40667	2.25e-05		0.40667	-0.000221
0.41333	2.1e-05		0.41333	-0.000228
0.42	2.05e-05		0.42	-0.0002295
0.42667	1.85e-05		0.42667	-0.000232
0.43333	1.9e-05		0.43333	-0.0002365
0.44	1.9e-05		0.44	-0.000241
0.44667	2.2e-05		0.44667	-0.000242
0.45333	2.4e-05		0.45333	-0.000242
0.46	2.35e-05		0.46	-0.0002445
0.46667	2.6e-05		0.46667	-0.0002445
0.47333	3e-05		0.47333	-0.000249
0.48	2.95e-05		0.48	-0.0002525
0.48667	2.95e-05		0.48667	-0.0002555
0.49333	2.95e-05		0.49333	-0.0002565
0.5	2.8e-05		0.5	-0.0002595
0.50667	2.55e-05		0.50667	-0.000261
0.51333	2.55e-05		0.51333	-0.0002635
0.52	2.35e-05		0.52	-0.000267
0.52667	2.1e-05		0.52667	-0.0002715
0.53333	2e-05		0.53333	-0.0002755
0.54	1.8e-05		0.54	-0.00028
0.54667	1.75e-05		0.54667	-0.0002875
0.55333	1.75e-05		0.55333	-0.0002925
0.56	1.95e-05		0.56	-0.0002985
0.56667	2.1e-05		0.56667	-0.0003015
0.57333	2.3e-05		0.57333	-0.000305
0.58	2.45e-05		0.58	-0.0003085
0.58667	2.75e-05		0.58667	-0.0003125
0.59333	2.9e-05		0.59333	-0.000316
0.6	3.2e-05		0.6	-0.0003195
0.60667	3.1e-05		0.60667	-0.0003235
0.61333	2.85e-05		0.61333	-0.0003285
0.62	2.65e-05		0.62	-0.0003355
0.62667	2.5e-05		0.62667	-0.000341
0.63333	2.5e-05		0.63333	-0.000347
0.64	2.45e-05		0.64	-0.000352
0.64667	2.4e-05		0.64667	-0.000355
0.65333	2.25e-05		0.65333	-0.00036
0.66	2.35e-05		0.66	-0.000366
0.66667	2.5e-05		0.66667	-0.0003705
0.67333	2.6e-05		0.67333	-0.0003745
0.68	2.8e-05		0.68	-0.000377
0.68667	2.6e-05		0.68667	-0.0003805
0.69333	2.4e-05		0.69333	-0.000385
0.7	2.5e-05		0.7	-0.0003905
0.70667	2.5e-05		0.70667	-0.000393
0.71333	2.4e-05		0.71333	-0.0003955
0.72	2.45e-05		0.72	-0.000399
0.72667	2.5e-05		0.72667	-0.0004005
0.73333	2.35e-05		0.73333	-0.0004065
0.74	2.5e-05		0.74	-0.0004095
0.74667	2.75e-05		0.74667	-0.0004115
0.75333	2.5e-05		0.75333	-0.000414
0.76	2.5e-05		0.76	-0.000418
0.76667	2.65e-05		0.76667	-0.000422
0.77333	2.6e-05		0.77333	-0.000426
0.78	2.6e-05		0.78	-0.00043
0.78667	2.75e-05		0.78667	-0.000432
0.79333	2.8e-05		0.79333	-0.0004375
0.8	2.85e-05		0.8	-0.000444
0.80667	3.15e-05		0.80667	-0.00045
0.81333	3.15e-05		0.81333	-0.0004545
0.82	3.05e-05		0.82	-0.000459
0.82667	3.25e-05		0.82667	-0.0004625
0.83333	3.4e-05		0.83333	-0.000466
0.84	3.55e-05		0.84	-0.00047
0.84667	3.6e-05		0.84667	-0.0004725
0.85333	3.45e-05		0.85333	-0.0004755
0.86	3.4e-05		0.86	-0.000478
0.86667	3.65e-05		0.86667	-0.00048
0.87333	3.85e-05		0.87333	-0.000483
0.88	3.8e-05		0.88	-0.0004865
0.88667	3.6e-05		0.88667	-0.0004885
0.89333	3.45e-05		0.89333	-0.000492
0.9	3.45e-05		0.9	-0.0004945
0.90667	3.75e-05		0.90667	-0.000496
0.91333	3.9e-05		0.91333	-0.0004985
0.92	3.85e-05		0.92	-0.0005025
0.92667	3.7e-05		0.92667	-0.000506
0.93333	3.85e-05		0.93333	-0.000507
0.94	3.85e-05		0.94	-0.0005075
0.94667	3.85e-05		0.94667	-0.000507
0.95333	3.7e-05		0.95333	-0.0005075
0.96	3.45e-05		0.96	-0.000508
0.96667	3.5e-05		0.96667	-0.0005075
0.97333	3.4e-05		0.97333	-0.000507
0.98	3.6e-05		0.98	-0.0005045
0.98667	3.65e-05		0.98667	-0.0005045
0.99333	3.65e-05		0.99333	-0.000508
1	3.7e-05		1	-0.000512
1.00667	3.85e-05		1.00667	-0.0005125
1.01333	3.9e-05		1.01333	-0.000513
1.02	3.8e-05		1.02	-0.0005145
1.02667	3.75e-05		1.02667	-0.000514
1.03333	3.85e-05		1.03333	-0.000515
1.04	3.7e-05		1.04	-0.000515
1.04667	3.85e-05		1.04667	-0.0005145
1.05333	3.75e-05		1.05333	-0.0005145
1.06	3.75e-05		1.06	-0.000516
1.06667	3.7e-05		1.06667	-0.000519
1.07333	3.85e-05		1.07333	-0.0005185
1.08	4.05e-05		1.08	-0.000519
1.08667	3.95e-05		1.08667	-0.000518
1.09333	3.95e-05		1.09333	-0.000519
1.1	4e-05		1.1	-0.000519
1.10667	4.2e-05		1.10667	-0.000516
1.11333	4.5e-05		1.11333	-0.000514
1.12	4.65e-05		1.12	-0.0005115
1.12667	4.7e-05		1.12667	-0.000513
1.13333	4.65e-05		1.13333	-0.0005135
1.14	4.65e-05		1.14	-0.0005155
1.14667	4.45e-05		1.14667	-0.0005145
1.15333	4.2e-05		1.15333	-0.0005135
1.16	4.2e-05		1.16	-0.0005145
1.16667	4.05e-05		1.16667	-0.000514
1.17333	4.15e-05		1.17333	-0.0005145
1.18	4.15e-05		1.18	-0.0005145
1.18667	4.2e-05		1.18667	-0.0005155
1.19333	4.3e-05		1.19333	-0.000516
1.2	4.5e-05		1.2	-0.0005165
1.20667	4.65e-05		1.20667	-0.000517
1.21333	4.65e-05		1.21333	-0.000516
1.22	4.6e-05		1.22	-0.0005155
1.22667	4.6e-05		1.22667	-0.000514
1.23333	4.6e-05		1.23333	-0.0005135
1.24	4.5e-05		1.24	-0.000511
1.24667	4.45e-05		1.24667	-0.000509
1.25333	4.5e-05		1.25333	-0.000509
1.26	4.5e-05		1.26	-0.000508
1.26667	4.55e-05		1.26667	-0.000506
1.27333	4.65e-05		1.27333	-0.0005055
1.28	4.5e-05		1.28	-0.0005045
1.28667	4.55e-05		1.28667	-0.000501
1.29333	4.65e-05		1.29333	-0.0005
1.3	4.7e-05		1.3	-0.0004975
1.30667	4.6e-05		1.30667	-0.000494
1.31333	4.7e-05		1.31333	-0.000495
1.32	4.7e-05		1.32	-0.000496
1.32667	4.65e-05		1.32667	-0.000496
1.33333	4.75e-05		1.33333	-0.0004975
1.34	4.9e-05		1.34	-0.0004995
1.34667	4.9e-05		1.34667	-0.0004995
1.35333	5.1e-05		1.35333	-0.000499
1.36	5.3e-05		1.36	-0.0004985
1.36667	5.3e-05		1.36667	-0.000496
1.37333	5.25e-05		1.37333	-0.0004965
1.38	5.2e-05		1.38	-0.0004955
1.38667	5.15e-05		1.38667	-0.000496
1.39333	4.7e-05		1.39333	-0.000495
1.4	4.45e-05		1.4	-0.000493
1.40667	4.3e-05		1.40667	-0.000492
1.41333	4.1e-05		1.41333	-0.0004915
1.42	4.05e-05		1.42	-0.0004905
1.42667	4.05e-05		1.42667	-0.0004885
1.43333	4.05e-05		1.43333	-0.0004885
1.44	4.15e-05		1.44	-0.0004845
1.44667	4.45e-05		1.44667	-0.0004805
1.45333	4.75e-05		1.45333	-0.000481
1.46	5.05e-05		1.46	-0.000482
1.46667	5.4e-05		1.46667	-0.000482
1.47333	5.5e-05		1.47333	-0.0004805
1.48	5.45e-05		1.48	-0.0004785
1.48667	5.4e-05		1.48667	-0.0004765
1.49333	5.45e-05		1.49333	-0.000476
1.5	5.3e-05		1.5	-0.000477
1.50667	5.25e-05		1.50667	-0.000475
1.51333	5.05e-05		1.51333	-0.0004715
1.52	4.8e-05		1.52	-0.0004695
1.52667	4.55e-05		1.52667	-0.00047
1.53333	4.65e-05		1.53333	-0.0004705
1.54	4.95e-05		1.54	-0.000469
1.54667	4.85e-05		1.54667	-0.0004675
1.55333	5e-05		1.55333	-0.000467
1.56	4.9e-05		1.56	-0.000467
1.56667	4.85e-05		1.56667	-0.000468
1.57333	4.85e-05		1.57333	-0.0004655
1.58	5e-05		1.58	-0.000464
1.58667	5.15e-05		1.58667	-0.000464
1.59333	5.15e-05		1.59333	-0.000466
1.6	5.3e-05		1.6	-0.0004665
1.60667	5.45e-05		1.60667	-0.0004645
1.61333	5.4e-05		1.61333	-0.000463
1.62	5.4e-05		1.62	-0.0004615
1.62667	5.4e-05		1.62667	-0.000462
1.63333	5.4e-05		1.63333	-0.0004615
1.64	5.1e-05		1.64	-0.0004585
1.64667	4.85e-05		1.64667	-0.0004565
1.65333	4.5e-05		1.65333	-0.0004545
1.66	4.25e-05		1.66	-0.0004535
1.66667	4.2e-05		1.66667	-0.0004525
1.67333	4.05e-05		1.67333	-0.000452
1.68	4e-05		1.68	-0.000451
1.68667	3.85e-05		1.68667	-0.0004505
1.69333	3.95e-05		1.69333	-0.000451
1.7	4.15e-05		1.7	-0.000449
1.70667	4.35e-05		1.70667	-0.000449
1.71333	4.45e-05		1.71333	-0.00045
1.72	4.65e-05		1.72	-0.000451
1.72667	4.85e-05		1.72667	-0.0004515
1.73333	4.85e-05		1.73333	-0.0004525
1.74	4.9e-05		1.74	-0.0004515
1.74667	5.1e-05		1.74667	-0.000452
1.75333	5.1e-05		1.75333	-0.0004515
1.76	4.95e-05		1.76	-0.000451
1.76667	4.95e-05		1.76667	-0.0004505
1.77333	4.75e-05		1.77333	-0.0004495
1.78	4.55e-05		1.78	-0.000449
1.78667	4.65e-05		1.78667	-0.0004465
1.79333	4.85e-05		1.79333	-0.0004445
1.8	4.9e-05		1.8	-0.00044
1.80667	4.75e-05		1.80667	-0.0004385
1.81333	4.65e-05		1.81333	-0.000437
1.82	4.6e-05		1.82	-0.000434
1.82667	4.6e-05		1.82667	-0.000432
1.83333	4.65e-05		1.83333	-0.000432
1.84	4.85e-05		1.84	-0.000434
1.84667	4.85e-05		1.84667	-0.0004365
1.85333	4.7e-05		1.85333	-0.00044
1.86	4.85e-05		1.86	-0.0004425
1.86667	5.1e-05		1.86667	-0.0004425
1.87333	5.4e-05		1.87333	-0.0004445
1.88	5.55e-05		1.88	-0.0004455
1.88667	5.65e-05		1.88667	-0.000443
1.89333	5.5e-05		1.89333	-0.00044
1.9	5.45e-05		1.9	-0.0004365
1.90667	5.3e-05		1.90667	-0.000436
1.91333	5.2e-05		1.91333	-0.000434
1.92	5.1e-05		1.92	-0.000432
1.92667	4.8e-05		1.92667	-0.0004285
1.93333	4.75e-05		1.93333	-0.000427
1.94	4.75e-05		1.94	-0.000428
1.94667	4.65e-05		1.94667	-0.0004275
1.95333	4.7e-05		1.95333	-0.00043
1.96	4.95e-05		1.96	-0.0004295
1.96667	5.1e-05		1.96667	-0.000429
1.97333	5.35e-05		1.97333	-0.000432
1.98	5.5e-05		1.98	-0.000435
1.98667	5.55e-05		1.98667	-0.0004375
1.99333	5.45e-05		1.99333	-0.0004375
2	5.4e-05		2	-0.0004385
2.00667	5.4e-05		2.00667	-0.000438
2.01333	5.25e-05		2.01333	-0.0004375
2.02	5.05e-05		2.02	-0.0004385
2.02667	4.75e-05		2.02667	-0.000436
2.03333	4.65e-05		2.03333	-0.000434
2.04	4.65e-05		2.04	-0.000433
2.04667	4.65e-05		2.04667	-0.000433
2.05333	4.65e-05		2.05333	-0.000431
2.06	4.75e-05		2.06	-0.000428
2.06667	4.65e-05		2.06667	-0.0004275
2.07333	4.45e-05		2.07333	-0.000427
2.08	4.45e-05		2.08	-0.0004285
2.08667	4.65e-05		2.08667	-0.000428
2.09333	4.45e-05		2.09333	-0.000427
2.1	4.5e-05		2.1	-0.000427
2.10667	4.4e-05		2.10667	-0.0004285
2.11333	4.15e-05		2.11333	-0.0004295
2.12	4.2e-05		2.12	-0.0004285
2.12667	4.6e-05		2.12667	-0.000427
2.13333	4.65e-05		2.13333	-0.000426
2.14	4.3e-05		2.14	-0.0004265
2.14667	4.25e-05		2.14667	-0.0004245
2.15333	4.15e-05		2.15333	-0.000423
2.16	4.3e-05		2.16	-0.000421
2.16667	4.35e-05		2.16667	-0.0004195
2.17333	4.35e-05		2.17333	-0.00042
2.18	4.25e-05		2.18	-0.000419
2.18667	4.6e-05		2.18667	-0.0004185
2.19333	4.95e-05		2.19333	-0.0004175
2.2	5.3e-05		2.2	-0.00042
2.20667	5.4e-05		2.20667	-0.000419
2.21333	5.45e-05		2.21333	-0.000419
2.22	5.65e-05		2.22	-0.00042
2.22667	5.65e-05		2.22667	-0.0004205
2.23333	5.65e-05		2.23333	-0.000422
2.24	5.4e-05		2.24	-0.000423
2.24667	5.35e-05		2.24667	-0.000425
2.25333	5.15e-05		2.25333	-0.000425
2.26	5.2e-05		2.26	-0.0004265
2.26667	5.3e-05		2.26667	-0.0004285
2.27333	5.2e-05		2.27333	-0.0004295
2.28	5.25e-05		2.28	-0.000429
2.28667	5.4e-05		2.28667	-0.000427
2.29333	5.45e-05		2.29333	-0.0004255
2.3	5.65e-05		2.3	-0.0004255
2.30667	5.8e-05		2.30667	-0.000424
2.31333	5.95e-05		2.31333	-0.000424
2.32	6e-05		2.32	-0.0004225
2.32667	6.05e-05		2.32667	-0.0004215
2.33333	6.1e-05		2.33333	-0.0004215
2.34	6.1e-05		2.34	-0.000422
2.34667	5.9e-05		2.34667	-0.0004225
2.35333	5.65e-05		2.35333	-0.000421
2.36	5.55e-05		2.36	-0.000421
2.36667	5.45e-05		2.36667	-0.0004215
2.37333	5.4e-05		2.37333	-0.0004235
2.38	5.35e-05		2.38	-0.0004235
2.38667	5.3e-05		2.38667	-0.0004235
2.39333	5.2e-05		2.39333	-0.0004235
2.4	5.45e-05		2.4	-0.0004215
2.40667	5.55e-05		2.40667	-0.000421
2.41333	5.7e-05		2.41333	-0.0004195
2.42	5.85e-05		2.42	-0.000416
2.42667	5.9e-05		2.42667	-0.0004135
2.43333	5.9e-05		2.43333	-0.0004125
2.44	5.9e-05		2.44	-0.0004115
2.44667	6.1e-05		2.44667	-0.0004115
2.45333	6.2e-05		2.45333	-0.00041
2.46	6.25e-05		2.46	-0.0004065
2.46667	6e-05		2.46667	-0.000405
2.47333	5.65e-05		2.47333	-0.0004065
2.48	5.55e-05		2.48	-0.0004045
2.48667	5.75e-05		2.48667	-0.0004035
2.49333	5.7e-05		2.49333	-0.000404
2.5	5.6e-05		2.5	-0.0004045
2.50667	5.55e-05		2.50667	-0.000408
2.51333	5.55e-05		2.51333	-0.0004135
2.52	5.65e-05		2.52	-0.000418
2.52667	5.9e-05		2.52667	-0.00042
2.53333	5.85e-05		2.53333	-0.0004235
2.54	5.75e-05		2.54	-0.0004235
2.54667	5.9e-05		2.54667	-0.000424
2.55333	6e-05		2.55333	-0.000423
2.56	5.9e-05		2.56	-0.0004225
2.56667	5.75e-05		2.56667	-0.000421
2.57333	5.65e-05		2.57333	-0.0004195
2.58	5.5e-05		2.58	-0.00042
2.58667	5.4e-05		2.58667	-0.000421
2.59333	5.4e-05		2.59333	-0.000422
2.6	5.35e-05		2.6	-0.0004225
2.60667	5.15e-05		2.60667	-0.000426
2.61333	5.5e-05		2.61333	-0.000428
2.62	5.65e-05		2.62	-0.0004295
2.62667	5.75e-05		2.62667	-0.000429
2.63333	5.75e-05		2.63333	-0.0004285
2.64	6e-05		2.64	-0.000428
2.64667	6.1e-05		2.64667	-0.0004275
2.65333	6e-05		2.65333	-0.000425
2.66	6e-05		2.66	-0.000421
2.66667	5.75e-05		2.66667	-0.000419
2.67333	5.75e-05		2.67333	-0.000417
2.68	5.8e-05		2.68	-0.0004165
2.68667	5.9e-05		2.68667	-0.000416
2.69333	5.85e-05		2.69333	-0.0004125
2.7	6.2e-05		2.7	-0.000412
2.70667	6.25e-05		2.70667	-0.0004115
2.71333	6.35e-05		2.71333	-0.00041
2.72	6.35e-05		2.72	-0.0004075
2.72667	6.45e-05		2.72667	-0.000407
2.73333	6.55e-05		2.73333	-0.0004055
2.74	6.65e-05		2.74	-0.000404
2.74667	6.8e-05		2.74667	-0.000404
2.75333	6.65e-05		2.75333	-0.000403
2.76	6.7e-05		2.76	-0.0004035
2.76667	6.9e-05		2.76667	-0.000406
2.77333	7.25e-05		2.77333	-0.000408
2.78	7.4e-05		2.78	-0.000407
2.78667	7.5e-05		2.78667	-0.000407
2.79333	7.7e-05		2.79333	-0.0004075
2.8	7.7e-05		2.8	-0.0004075
2.80667	7.65e-05		2.80667	-0.000408
2.81333	7.45e-05		2.81333	-0.000409
2.82	7.45e-05		2.82	-0.000407
2.82667	7e-05		2.82667	-0.000407
2.83333	6.7e-05		2.83333	-0.0004075
2.84	6.7e-05		2.84	-0.000408
2.84667	6.5e-05		2.84667	-0.000407
2.85333	6.4e-05		2.85333	-0.000408
2.86	6.55e-05		2.86	-0.000409
2.86667	6.7e-05		2.86667	-0.000407
2.87333	6.8e-05		2.87333	-0.000409
2.88	7.05e-05		2.88	-0.000409
2.88667	7.05e-05		2.88667	-0.000409
2.89333	6.85e-05		2.89333	-0.000411
2.9	6.65e-05		2.9	-0.000412
2.90667	6.7e-05		2.90667	-0.0004135
2.91333	6.6e-05		2.91333	-0.0004125
2.92	6.55e-05		2.92	-0.000414
2.92667	6.45e-05		2.92667	-0.0004135
2.93333	6.7e-05		2.93333	-0.0004135
2.94	6.75e-05		2.94	-0.0004125
2.94667	6.9e-05		2.94667	-0.0004105
2.95333	7.1e-05		2.95333	-0.000408
2.96	7e-05		2.96	-0.0004065
2.96667	7e-05		2.96667	-0.0004075
2.97333	7e-05		2.97333	-0.000407
2.98	7e-05		2.98	-0.000407
2.98667	6.8e-05		2.98667	-0.000407
2.99333	6.7e-05		2.99333	-0.0004065
3	6.75e-05		3	-0.0004065
3.00667	6.65e-05		3.00667	-0.000408
3.01333	6.75e-05		3.01333	-0.0004055
3.02	6.85e-05		3.02	-0.000403
3.02667	6.9e-05		3.02667	-0.000401
3.03333	7.15e-05		3.03333	-0.0003995
3.04	7.2e-05		3.04	-0.0003975
3.04667	7.4e-05		3.04667	-0.000398
3.05333	7.3e-05		3.05333	-0.0003965
3.06	7.55e-05		3.06	-0.000396
3.06667	7.6e-05		3.06667	-0.000398
3.07333	7.65e-05		3.07333	-0.000398
3.08	7.75e-05		3.08	-0.000401
3.08667	7.6e-05		3.08667	-0.0004
3.09333	7.65e-05		3.09333	-0.000401
3.1	7.6e-05		3.1	-0.000401
3.10667	7.75e-05		3.10667	-0.000403
3.11333	7.55e-05		3.11333	-0.000403
3.12	7.6e-05		3.12	-0.0004005
3.12667	7.6e-05		3.12667	-0.0003995
3.13333	7.7e-05		3.13333	-0.000398
3.14	7.95e-05		3.14	-0.0003985
3.14667	8e-05		3.14667	-0.0003975
3.15333	7.95e-05		3.15333	-0.0003985
3.16	7.95e-05		3.16	-0.000398
3.16667	7.9e-05		3.16667	-0.000399
3.17333	7.8e-05		3.17333	-0.000401
3.18	7.55e-05		3.18	-0.000402
3.18667	7.2e-05		3.18667	-0.0004035
3.19333	6.8e-05		3.19333	-0.0004055
3.2	6.4e-05		3.2	-0.000409
3.20667	6.2e-05		3.20667	-0.0004115
3.21333	5.9e-05		3.21333	-0.0004165
3.22	5.75e-05		3.22	-0.0004195
3.22667	5.3e-05		3.22667	-0.0004255
3.23333	5.2e-05		3.23333	-0.0004305
3.24	5.15e-05		3.24	-0.000434
3.24667	5.2e-05		3.24667	-0.000434
3.25333	5.65e-05		3.25333	-0.000433
3.26	6.2e-05		3.26	-0.0004305
3.26667	7.2e-05		3.26667	-0.000426
3.27333	9.05e-05		3.27333	-0.0004165
3.28	0.0001195		3.28	-0.0004
3.28667	0.0001635		3.28667	-0.0003755
3.29333	0.0002215		3.29333	-0.000336
3.3	0.000293		3.3	-0.000285
3.30667	0.0003715		3.30667	-0.00022
3.31333	0.00046		3.31333	-0.0001425
3.32	0.0005565		3.32	-5.35e-05
3.32667	0.000658		3.32667	4.35e-05
3.33333	0.000766		3.33333	0.000148
3.34	0.000873		3.34	0.0002565
3.34667	0.000979		3.34667	0.0003645
3.35333	0.001082		3.35333	0.0004715
3.36	0.0011835		3.36	0.0005725
3.36667	0.00128		3.36667	0.000669
3.37333	0.00136		3.37333	0.0007555
3.38	0.001415		3.38	0.000827
3.38667	0.001444		3.38667	0.0008775
3.39333	0.001441		3.39333	0.000905
3.4	0.001403		3.4	0.000902
3.40667	0.001327		3.40667	0.000866
3.41333	0.0012125		3.41333	0.000795
3.42	0.001057		3.42	0.000689
3.42667	0.000851		3.42667	0.0005545
3.43333	0.000605		3.43333	0.0004025
3.44	0.00036		3.44	0.0002415
3.44667	0.000211		3.44667	6.5e-05
3.45333	0.0002395		3.45333	-0.00014
3.46	0.000475		3.46	-0.000365
3.46667	0.0008985		3.46667	-0.000565
3.47333	0.0014705		3.47333	-0.000668
3.48	0.0021565		3.48	-0.000607
3.48667	0.002905		3.48667	-0.000361
3.49333	0.003646		3.49333	6.8e-05
3.5	0.004267		3.5	0.0006665
3.50667	0.004684		3.50667	0.001403
3.51333	0.0048635		3.51333	0.002227
3.52	0.00482		3.52	0.003055
3.52667	0.0045955		3.52667	0.003783
3.53333	0.0042465		3.53333	0.0043235
3.54	0.003827		3.54	0.004643
3.54667	0.0033775		3.54667	0.0047355
3.55333	0.0029245		3.55333	0.0046175
3.56	0.0024815		3.56	0.0043355
3.56667	0.0020675		3.56667	0.0039415
3.57333	0.0016935		3.57333	0.003487
3.58	0.0013695		3.58	0.003011
3.58667	0.0010985		3.58667	0.002535
3.59333	0.000875		3.59333	0.0020755
3.6	0.0006935		3.6	0.0016425
3.60667	0.00055		3.60667	0.00125
3.61333	0.000442		3.61333	0.000908
3.62	0.0003605		3.62	0.0006175
3.62667	0.0003015		3.62667	0.000376
3.63333	0.000261		3.63333	0.0001805
3.64	0.0002315		3.64	2.9e-05
3.64667	0.00021		3.64667	-8.5e-05
3.65333	0.000193		3.65333	-0.0001685
3.66	0.000179		3.66	-0.0002275
3.66667	0.0001645		3.66667	-0.0002695
3.67333	0.000149		3.67333	-0.0003015
3.68	0.000131		3.68	-0.000327
3.68667	0.0001115		3.68667	-0.0003495
3.69333	9.2e-05		3.69333	-0.0003715
3.7	7.35e-05		3.7	-0.0003935
3.70667	5.45e-05		3.70667	-0.0004145
3.71333	3.65e-05		3.71333	-0.0004375
3.72	2.25e-05		3.72	-0.00046
3.72667	1.65e-05		3.72667	-0.0004815
3.73333	1.9e-05		3.73333	-0.000502
3.74	3.15e-05		3.74	-0.0005195
3.74667	5.05e-05		3.74667	-0.0005335
3.75333	7.6e-05		3.75333	-0.000545
3.76	0.0001105		3.76	-0.000553
3.76667	0.0001735		3.76667	-0.000558
3.77333	0.000301		3.77333	-0.0005685
3.78	0.0005145		3.78	-0.000588
3.78667	0.0008085		3.78667	-0.000616
3.79333	0.0011565		3.79333	-0.0006285
3.8	0.0015245		3.8	-0.00058
3.80667	0.0018795		3.80667	-0.0004395
3.81333	0.0021925		3.81333	-0.0002095
3.82	0.0024265		3.82	8.8e-05
3.82667	0.0025415		3.82667	0.0004315
3.83333	0.002517		3.83333	0.0007895
3.84	0.0023675		3.84	0.001127
3.84667	0.002128		3.84667	0.001404
3.85333	0.001838		3.85333	0.0015725
3.86	0.001539		3.86	0.0016035
3.86667	0.0012625		3.86667	0.001509
3.87333	0.001026		3.87333	0.001321
3.88	0.0008335		3.88	0.001072
3.88667	0.0006835		3.88667	0.000805
3.89333	0.0005695		3.89333	0.000554
3.9	0.0004825		3.9	0.000341
3.90667	0.000418		3.90667	0.000171
3.91333	0.000367		3.91333	4.05e-05
3.92	0.0003295		3.92	-5.75e-05
3.92667	0.000305		3.92667	-0.000131
3.93333	0.0002885		3.93333	-0.000185
3.94	0.000277		3.94	-0.0002245
3.94667	0.000268		3.94667	-0.0002515
3.95333	0.000258		3.95333	-0.000273
3.96	0.0002495		3.96	-0.0002895
3.96667	0.0002445		3.96667	-0.0003015
3.97333	0.0002395		3.97333	-0.000313
3.98	0.000231		3.98	-0.0003235
3.98667	0.000223		3.98667	-0.0003285
3.99333	0.0002155		3.99333	-0.0003325
4	0.000208		4	-0.0003355
4.00667	0.000203		4.00667	-0.000341
4.01333	0.0002		4.01333	-0.0003425
4.02	0.0001965		4.02	-0.000345
4.02667	0.0001915		4.02667	-0.0003455
4.03333	0.0001885		4.03333	-0.000345
4.04	0.0001855		4.04	-0.0003465
4.04667	0.0001825		4.04667	-0.0003475
4.05333	0.000183		4.05333	-0.000349
4.06	0.0001835		4.06	-0.0003475
4.06667	0.0001825		4.06667	-0.000351
4.07333	0.0001795		4.07333	-0.0003535
4.08	0.0001775		4.08	-0.0003555
4.08667	0.000181		4.08667	-0.0003565
4.09333	0.0001815		4.09333	-0.000357
4.1	0.0001795		4.1	-0.000357
4.10667	0.0001775		4.10667	-0.0003575
4.11333	0.0001765		4.11333	-0.0003585
4.12	0.0001755		4.12	-0.0003575
4.12667	0.000179		4.12667	-0.0003545
4.13333	0.000179		4.13333	-0.0003535
4.14	0.0001745		4.14	-0.000352
4.14667	0.000175		4.14667	-0.000353
4.15333	0.000179		4.15333	-0.0003555
4.16	0.0001845		4.16	-0.0003555
4.16667	0.000187		4.16667	-0.000354
4.17333	0.0001905		4.17333	-0.0003535
4.18	0.0001935		4.18	-0.0003555
4.18667	0.0001995		4.18667	-0.0003555
4.19333	0.0002075		4.19333	-0.0003575
4.2	0.0002135		4.2	-0.0003575
4.20667	0.0002165		4.20667	-0.000359
4.21333	0.000216		4.21333	-0.000362
4.22	0.000218		4.22	-0.0003635
4.22667	0.0002175		4.22667	-0.000366
4.23333	0.0002155		4.23333	-0.000367
4.24	0.0002135		4.24	-0.000368
4.24667	0.000209		4.24667	-0.000369
4.25333	0.000203		4.25333	-0.000371
4.26	0.000198		4.26	-0.0003695
4.26667	0.0001955		4.26667	-0.000368
4.27333	0.0001905		4.27333	-0.000369
4.28	0.000187		4.28	-0.0003675
4.28667	0.000184		4.28667	-0.0003675
4.29333	0.0001805		4.29333	-0.000369
4.3	0.0001775		4.3	-0.0003685
4.30667	0.000175		4.30667	-0.0003685
4.31333	0.0001745		4.31333	-0.000369
4.32	0.0001745		4.32	-0.000369
4.32667	0.000174		4.32667	-0.000368
4.33333	0.000173		4.33333	-0.0003675
4.34	0.000173		4.34	-0.000366
4.34667	0.0001735		4.34667	-0.000365
4.35333	0.0001725		4.35333	-0.0003655
4.36	0.000173		4.36	-0.0003635
4.36667	0.000171		4.36667	-0.0003635
4.37333	0.000168		4.37333	-0.0003645
4.38	0.000164		4.38	-0.0003615
4.38667	0.00016		4.38667	-0.0003615
4.39333	0.0001575		4.39333	-0.000362
4.4	0.000153		4.4	-0.0003625
4.40667	0.0001505		4.40667	-0.0003615
4.41333	0.000149		4.41333	-0.0003615
4.42	0.000148		4.42	-0.0003625
4.42667	0.000143		4.42667	-0.000362
4.43333	0.00014		4.43333	-0.0003635
4.44	0.00014		4.44	-0.0003655
4.44667	0.0001395		4.44667	-0.000366
4.45333	0.000141		4.45333	-0.000366
4.46	0.0001415		4.46	-0.0003675
4.46667	0.0001395		4.46667	-0.000368
4.47333	0.0001375		4.47333	-0.000368
4.48	0.0001425		4.48	-0.000369
4.48667	0.000147		4.48667	-0.0003695
4.49333	0.000147		4.49333	-0.0003685
4.5	0.000145		4.5	-0.0003665
4.50667	0.000144		4.50667	-0.000365
4.51333	0.000144		4.51333	-0.000362
4.52	0.0001445		4.52	-0.0003605
4.52667	0.0001455		4.52667	-0.0003555
4.53333	0.000144		4.53333	-0.000353
4.54	0.0001435		4.54	-0.000351
4.54667	0.0001435		4.54667	-0.0003485
4.55333	0.000146		4.55333	-0.0003485
4.56	0.0001475		4.56	-0.0003465
4.56667	0.000148		4.56667	-0.000347
4.57333	0.0001465		4.57333	-0.0003455
4.58	0.000146		4.58	-0.000345
4.58667	0.0001445		4.58667	-0.0003445
4.59333	0.0001425		4.59333	-0.0003445
4.6	0.000142		4.6	-0.0003465
4.60667	0.0001405		4.60667	-0.0003485
4.61333	0.0001375		4.61333	-0.000352
4.62	0.000136		4.62	-0.000353
4.62667	0.000136		4.62667	-0.000354
4.63333	0.0001365		4.63333	-0.000358
4.64	0.000136		4.64	-0.0003595
4.64667	0.0001355		4.64667	-0.0003595
4.65333	0.000136		4.65333	-0.000359
4.66	0.000136		4.66	-0.00036
4.66667	0.000137		4.66667	-0.000359
4.67333	0.0001365		4.67333	-0.00036
4.68	0.0001385		4.68	-0.000361
4.68667	0.000142		4.68667	-0.00036
4.69333	0.000149		4.69333	-0.0003615
4.7	0.000156		4.7	-0.0003635
4.70667	0.000161		4.70667	-0.000363
4.71333	0.0001665		4.71333	-0.000362
4.72	0.000175		4.72	-0.000363
4.72667	0.0001845		4.72667	-0.000363
4.73333	0.0001905		4.73333	-0.000363
4.74	0.0001935		4.74	-0.0003635
4.74667	0.0001945		4.74667	-0.000363
4.75333	0.000194		4.75333	-0.0003635
4.76	0.0001935		4.76	-0.0003645
4.76667	0.000193		4.76667	-0.0003645
4.77333	0.0001875		4.77333	-0.000363
4.78	0.0001825		4.78	-0.0003625
4.78667	0.000177		4.78667	-0.000362
4.79333	0.000171		4.79333	-0.000361
4.8	0.0001645		4.8	-0.000361
4.80667	0.0001595		4.80667	-0.0003595
4.81333	0.000154		4.81333	-0.000357
4.82	0.0001495		4.82	-0.0003595
4.82667	0.0001475		4.82667	-0.000361
4.83333	0.000143		4.83333	-0.000364
4.84	0.000142		4.84	-0.0003655
4.84667	0.000141		4.84667	-0.000367
4.85333	0.000142		4.85333	-0.000369
4.86	0.00014		4.86	-0.00037
4.86667	0.0001385		4.86667	-0.000373
4.87333	0.0001385		4.87333	-0.0003725
4.88	0.0001375		4.88	-0.000372
4.88667	0.0001385		4.88667	-0.0003695
4.89333	0.0001385		4.89333	-0.0003675
4.9	0.000137		4.9	-0.000368
4.90667	0.0001365		4.90667	-0.0003665
4.91333	0.0001385		4.91333	-0.000366
4.92	0.000142		4.92	-0.000365
4.92667	0.000142		4.92667	-0.000363
4.93333	0.0001405		4.93333	-0.000362
4.94	0.0001405		4.94	-0.0003625
4.94667	0.0001405		4.94667	-0.000364
4.95333	0.000141		4.95333	-0.0003645
4.96	0.000139		4.96	-0.0003655
4.96667	0.0001375		4.96667	-0.0003675
4.97333	0.0001335		4.97333	-0.0003705
4.98	0.000132		4.98	-0.000373
4.98667	0.0001325		4.98667	-0.000375
4.99333	0.000132		4.99333	-0.000376
5	0.00013		5	-0.0003755
5.00667	0.0001295		5.00667	-0.0003755
5.01333	0.00013		5.01333	-0.000377
5.02	0.0001295		5.02	-0.000377
5.02667	0.0001305		5.02667	-0.000376
5.03333	0.0001305		5.03333	-0.0003755
5.04	0.0001295		5.04	-0.000374
5.04667	0.0001275		5.04667	-0.0003735
5.05333	0.000128		5.05333	-0.000373
5.06	0.000127		5.06	-0.000371
5.06667	0.0001255		5.06667	-0.0003705
5.07333	0.0001225		5.07333	-0.000369
5.08	0.000121		5.08	-0.000368
5.08667	0.000119		5.08667	-0.0003685
5.09333	0.000117		5.09333	-0.000372
5.1	0.000119		5.1	-0.0003745
5.10667	0.0001165		5.10667	-0.0003765
5.11333	0.0001165		5.11333	-0.0003785
5.12	0.0001175		5.12	-0.000381
5.12667	0.00012		5.12667	-0.000383
5.13333	0.000121		5.13333	-0.000384
5.14	0.000122		5.14	-0.0003845
5.14667	0.0001225		5.14667	-0.0003845
5.15333	0.0001215		5.15333	-0.000381
5.16	0.000123		5.16	-0.000381
5.16667	0.0001245		5.16667	-0.000382
5.17333	0.0001245		5.17333	-0.0003795
5.18	0.0001255		5.18	-0.0003775
5.18667	0.0001275		5.18667	-0.0003755
5.19333	0.0001285		5.19333	-0.0003745
5.2	0.000128		5.2	-0.000372
5.20667	0.000129		5.20667	-0.0003725
5.21333	0.0001305		5.21333	-0.0003715
5.22	0.00013		5.22	-0.0003695
5.22667	0.000129		5.22667	-0.0003695
5.23333	0.000126		5.23333	-0.0003695
5.24	0.000125		5.24	-0.000371
5.24667	0.000124		5.24667	-0.0003715
5.25333	0.000126		5.25333	-0.0003725
5.26	0.0001255		5.26	-0.0003735
5.26667	0.0001245		5.26667	-0.000375
5.27333	0.000124		5.27333	-0.000376
5.28	0.000123		5.28	-0.000377
5.28667	0.000123		5.28667	-0.000377
5.29333	0.0001215		5.29333	-0.0003775
5.3	0.00012		5.3	-0.0003785
5.30667	0.000117		5.30667	-0.000378
5.31333	0.000115		5.31333	-0.0003785
5.32	0.000112		5.32	-0.0003785
5.32667	0.00011		5.32667	-0.000378
5.33333	0.0001085		5.33333	-0.0003775
5.34	0.0001065		5.34	-0.0003775
5.34667	0.000105		5.34667	-0.000377
5.35333	0.000105		5.35333	-0.0003745
5.36	0.000105		5.36	-0.000374
5.36667	0.000105		5.36667	-0.0003745
5.37333	0.0001065		5.37333	-0.000375
5.38	0.0001075		5.38	-0.0003765
5.38667	0.0001095		5.38667	-0.000378
5.39333	0.0001085		5.39333	-0.000379
5.4	0.0001085		5.4	-0.00038
5.40667	0.0001065		5.40667	-0.000383
5.41333	0.0001055		5.41333	-0.0003855
5.42	0.0001055		5.42	-0.0003855
5.42667	0.000104		5.42667	-0.0003845
5.43333	0.000102		5.43333	-0.0003835
5.44	0.0001005		5.44	-0.0003825
5.44667	0.0001025		5.44667	-0.0003825
5.45333	0.0001045		5.45333	-0.0003815
5.46	0.000107		5.46	-0.0003795
5.46667	0.0001085		5.46667	-0.000376
5.47333	0.0001085		5.47333	-0.000375
5.48	0.0001095		5.48	-0.000376
5.48667	0.00011		5.48667	-0.000376
5.49333	0.0001095		5.49333	-0.000374
5.5	0.0001095		5.5	-0.000375
5.50667	0.000108		5.50667	-0.000376
5.51333	0.0001085		5.51333	-0.0003755
5.52	0.0001075		5.52	-0.0003775
5.52667	0.000107		5.52667	-0.000378
5.53333	0.0001085		5.53333	-0.000378
5.54	0.0001105		5.54	-0.000377
5.54667	0.0001125		5.54667	-0.0003775
5.55333	0.0001135		5.55333	-0.000377
5.56	0.0001145		5.56	-0.000376
5.56667	0.000115		5.56667	-0.000374
5.57333	0.0001185		5.57333	-0.000371
5.58	0.000121		5.58	-0.000368
5.58667	0.000121		5.58667	-0.0003675
5.59333	0.0001225		5.59333	-0.000367
5.6	0.0001225		5.6	-0.0003665
5.60667	0.000125		5.60667	-0.0003645
5.61333	0.000127		5.61333	-0.000365
5.62	0.0001265		5.62	-0.0003685
5.62667	0.0001245		5.62667	-0.0003705
5.63333	0.000125		5.63333	-0.000371
5.64	0.000126		5.64	-0.0003685
5.64667	0.0001235		5.64667	-0.000369
5.65333	0.000121		5.65333	-0.000369
5.66	0.0001195		5.66	-0.000371
5.66667	0.000114		5.66667	-0.0003695
5.67333	0.000111		5.67333	-0.000367
5.68	0.0001095		5.68	-0.000367
5.68667	0.000103		5.68667	-0.0003675
5.69333	9.75e-05		5.69333	-0.000369
5.7	9.65e-05		5.7	-0.000368
5.70667	9.6e-05		5.70667	-0.000369
5.71333	9.4e-05		5.71333	-0.0003675
5.72	9.55e-05		5.72	-0.0003665
5.72667	9.65e-05		5.72667	-0.0003665
5.73333	9.55e-05		5.73333	-0.000367
5.74	9.7e-05		5.74	-0.0003655
5.74667	9.9e-05		5.74667	-0.000365
5.75333	0.0001		5.75333	-0.0003645
5.76	0.000101		5.76	-0.0003645
5.76667	0.000102		5.76667	-0.0003635
5.77333	0.000103		5.77333	-0.000364
5.78	0.000103		5.78	-0.0003655
5.78667	0.000103		5.78667	-0.0003665
5.79333	0.000103		5.79333	-0.0003695
5.8	0.000102		5.8	-0.0003725
5.80667	0.000102		5.80667	-0.0003725
5.81333	0.0001025		5.81333	-0.0003705
5.82	0.000102		5.82	-0.000372
5.82667	0.0001		5.82667	-0.0003725
5.83333	0.0001		5.83333	-0.0003705
5.84	9.95e-05		5.84	-0.000368
5.84667	9.9e-05		5.84667	-0.0003675
5.85333	9.8e-05		5.85333	-0.000366
5.86	9.5e-05		5.86	-0.0003655
5.86667	9.05e-05		5.86667	-0.000366
5.87333	8.85e-05		5.87333	-0.000365
5.88	8.9e-05		5.88	-0.0003645
5.88667	9e-05		5.88667	-0.0003655
5.89333	8.85e-05		5.89333	-0.0003655
5.9	8.7e-05		5.9	-0.0003635
5.90667	8.8e-05		5.90667	-0.0003645
5.91333	8.85e-05		5.91333	-0.0003645
5.92	9.1e-05		5.92	-0.0003655
5.92667	9.2e-05		5.92667	-0.0003655
5.93333	8.85e-05		5.93333	-0.000363
5.94	8.6e-05		5.94	-0.000362
5.94667	8.55e-05		5.94667	-0.0003625
5.95333	8.4e-05		5.95333	-0.0003635
5.96	8.1e-05		5.96	-0.0003615
5.96667	7.95e-05		5.96667	-0.0003615
5.97333	7.75e-05		5.97333	-0.000359
5.98	7.45e-05		5.98	-0.0003575
5.98667	7.5e-05		5.98667	-0.00036
5.99333	7.6e-05		5.99333	-0.000361
6	7.6e-05		6	-0.00036
6.00667	7.7e-05		6.00667	-0.0003615
6.01333	7.65e-05		6.01333	-0.000364
6.02	7.8e-05		6.02	-0.0003635
6.02667	8e-05		6.02667	-0.000366
6.03333	8.4e-05		6.03333	-0.000365
6.04	8.65e-05		6.04	-0.000365
6.04667	8.5e-05		6.04667	-0.000366
6.05333	8.4e-05		6.05333	-0.000368
6.06	8.6e-05		6.06	-0.000367
6.06667	8.7e-05		6.06667	-0.000365
6.07333	8.65e-05		6.07333	-0.0003645
6.08	8.75e-05		6.08	-0.0003635
6.08667	8.75e-05		6.08667	-0.0003645
6.09333	8.8e-05		6.09333	-0.0003625
6.1	9.1e-05		6.1	-0.0003625
6.10667	9.3e-05		6.10667	-0.00036
6.11333	9.3e-05		6.11333	-0.00036
6.12	9.4e-05		6.12	-0.0003625
6.12667	9.5e-05		6.12667	-0.0003625
6.13333	9.3e-05		6.13333	-0.000363
6.14	8.95e-05		6.14	-0.000364
6.14667	8.7e-05		6.14667	-0.000365
6.15333	8.25e-05		6.15333	-0.0003655
6.16	8.05e-05		6.16	-0.0003685
6.16667	8.15e-05		6.16667	-0.000369
6.17333	8e-05		6.17333	-0.000367
6.18	7.9e-05		6.18	-0.0003645
6.18667	7.9e-05		6.18667	-0.0003655
6.19333	7.95e-05		6.19333	-0.000365
6.2	7.95e-05		6.2	-0.0003635
6.20667	8.3e-05		6.20667	-0.000362
6.21333	8.4e-05		6.21333	-0.0003595
6.22	8.05e-05		6.22	-0.0003565
6.22667	8.2e-05		6.22667	-0.0003555
6.23333	8.15e-05		6.23333	-0.0003555
6.24	7.95e-05		6.24	-0.000353
6.24667	7.85e-05		6.24667	-0.0003535
6.25333	7.85e-05		6.25333	-0.000355
6.26	7.95e-05		6.26	-0.0003555
6.26667	7.95e-05		6.26667	-0.0003555
6.27333	7.85e-05		6.27333	-0.0003555
6.28	7.5e-05		6.28	-0.0003565
6.28667	7.45e-05		6.28667	-0.0003565
6.29333	7.55e-05		6.29333	-0.0003565
6.3	7.5e-05		6.3	-0.000355
6.30667	7.6e-05		6.30667	-0.0003525
6.31333	7.6e-05		6.31333	-0.000353
6.32	7.6e-05		6.32	-0.000353
6.32667	7.95e-05		6.32667	-0.000355
6.33333	8.35e-05		6.33333	-0.0003545
6.34	8.7e-05		6.34	-0.0003555
6.34667	9.15e-05		6.34667	-0.0003555
6.35333	9.65e-05		6.35333	-0.000355
6.36	0.0001		6.36	-0.000356
6.36667	0.0001035		6.36667	-0.000358
6.37333	0.000108		6.37333	-0.0003595
6.38	0.000109		6.38	-0.00036
6.38667	0.0001145		6.38667	-0.00036
6.39333	0.000118		6.39333	-0.000359
6.4	0.00012		6.4	-0.00036
6.40667	0.000121		6.40667	-0.000361
6.41333	0.000124		6.41333	-0.0003615
6.42	0.0001265		6.42	-0.00036
6.42667	0.0001275		6.42667	-0.0003575
6.43333	0.0001325		6.43333	-0.000356
6.44	0.0001325		6.44	-0.0003565
6.44667	0.000134		6.44667	-0.0003565
6.45333	0.0001365		6.45333	-0.0003565
6.46	0.0001375		6.46	-0.0003585
6.46667	0.000137		6.46667	-0.0003585
6.47333	0.000134		6.47333	-0.0003565
6.48	0.0001335		6.48	-0.000358
6.48667	0.0001315		6.48667	-0.0003565
6.49333	0.000129		6.49333	-0.0003555
6.5	0.0001265		6.5	-0.0003555
6.50667	0.0001215		6.50667	-0.0003565
6.51333	0.000119		6.51333	-0.0003535
6.52	0.0001165		6.52	-0.000352
6.52667	0.0001145		6.52667	-0.0003535
6.53333	0.000112		6.53333	-0.0003535
6.54	0.0001095		6.54	-0.0003535
6.54667	0.0001095		6.54667	-0.0003545
6.55333	0.000107		6.55333	-0.000354
6.56	0.0001055		6.56	-0.000353
6.56667	0.000103		6.56667	-0.0003555
6.57333	0.000101		6.57333	-0.0003565
6.58	9.95e-05		6.58	-0.0003555
6.58667	9.65e-05		6.58667	-0.000356
6.59333	9.45e-05		6.59333	-0.000357
6.6	9.05e-05		6.6	-0.0003585
6.60667	8.85e-05		6.60667	-0.000359
6.61333	8.85e-05		6.61333	-0.0003595
6.62	8.85e-05		6.62	-0.00036
6.62667	8.65e-05		6.62667	-0.00036
6.63333	8.5e-05		6.63333	-0.000362
6.64	8.5e-05		6.64	-0.000363
6.64667	8.25e-05		6.64667	-0.0003645
6.65333	8.25e-05		6.65333	-0.000364
6.66	8.2e-05		6.66	-0.0003635
6.66667	8.1e-05		6.66667	-0.0003625
6.67333	7.85e-05		6.67333	-0.0003615
6.68	7.8e-05		6.68	-0.0003605
6.68667	7.85e-05		6.68667	-0.0003575
6.69333	7.9e-05		6.69333	-0.000357
6.7	8.05e-05		6.7	-0.0003575
6.70667	7.95e-05		6.70667	-0.0003595
6.71333	7.8e-05		6.71333	-0.0003605
6.72	7.7e-05		6.72	-0.000361
6.72667	7.7e-05		6.72667	-0.0003605
6.73333	7.7e-05		6.73333	-0.000361
6.74	7.7e-05		6.74	-0.00036
6.74667	7.65e-05		6.74667	-0.000357
6.75333	7.6e-05		6.75333	-0.0003545
6.76	7.7e-05		6.76	-0.00035
6.76667	7.75e-05		6.76667	-0.000348
6.77333	7.6e-05		6.77333	-0.000346
6.78	7.65e-05		6.78	-0.0003445
6.78667	7.6e-05		6.78667	-0.000345
6.79333	7.5e-05		6.79333	-0.0003455
6.8	7.5e-05		6.8	-0.000346
6.80667	7.45e-05		6.80667	-0.0003475
6.81333	7.2e-05		6.81333	-0.00035
6.82	7.1e-05		6.82	-0.0003505
6.82667	7.15e-05		6.82667	-0.0003525
6.83333	6.95e-05		6.83333	-0.0003545
6.84	6.8e-05		6.84	-0.000355
6.84667	6.55e-05		6.84667	-0.000358
6.85333	6.3e-05		6.85333	-0.000359
6.86	6.3e-05		6.86	-0.000358
6.86667	6.05e-05		6.86667	-0.0003575
6.87333	5.9e-05		6.87333	-0.0003585
6.88	5.85e-05		6.88	-0.000359
6.88667	5.9e-05		6.88667	-0.000357
6.89333	6.05e-05		6.89333	-0.000356
6.9	6.3e-05		6.9	-0.0003555
6.90667	6.35e-05		6.90667	-0.0003535
6.91333	6.25e-05		6.91333	-0.0003525
6.92	6.25e-05		6.92	-0.000351
6.92667	6.45e-05		6.92667	-0.000349
6.93333	6.25e-05		6.93333	-0.000347
6.94	6.15e-05		6.94	-0.0003455
6.94667	6.05e-05		6.94667	-0.000346
6.95333	6e-05		6.95333	-0.000344
6.96	6e-05		6.96	-0.000344
6.96667	6.25e-05		6.96667	-0.0003455
6.97333	6.25e-05		6.97333	-0.000346
6.98	6.3e-05		6.98	-0.000346
6.98667	6.35e-05		6.98667	-0.0003465
6.99333	6.35e-05		6.99333	-0.000348
7	6.45e-05		7	-0.0003465
7.00667	6.35e-05		7.00667	-0.0003445
7.01333	6.4e-05		7.01333	-0.000344
7.02	6.2e-05		7.02	-0.000341
7.02667	6.25e-05		7.02667	-0.0003405
7.03333	6.1e-05		7.03333	-0.00034
7.04	6.1e-05		7.04	-0.0003385
7.04667	6.05e-05		7.04667	-0.0003345
7.05333	5.85e-05		7.05333	-0.0003335
7.06	5.85e-05		7.06	-0.000333
7.06667	5.8e-05		7.06667	-0.00033
7.07333	5.8e-05		7.07333	-0.0003275
7.08	6e-05		7.08	-0.000324
7.08667	6.1e-05		7.08667	-0.000321
7.09333	6.15e-05		7.09333	-0.0003195
7.1	6.35e-05		7.1	-0.000321
7.10667	6.55e-05		7.10667	-0.000319
7.11333	6.7e-05		7.11333	-0.000319
7.12	6.75e-05		7.12	-0.0003205
7.12667	7e-05		7.12667	-0.000321
7.13333	7.15e-05		7.13333	-0.0003225
7.14	7.35e-05		7.14	-0.000323
7.14667	7.6e-05		7.14667	-0.0003205
7.15333	7.8e-05		7.15333	-0.000317
7.16	7.95e-05		7.16	-0.000315
7.16667	8.25e-05		7.16667	-0.000311
7.17333	8.25e-05		7.17333	-0.000309
7.18	8.4e-05		7.18	-0.00031
7.18667	8.4e-05		7.18667	-0.0003085
7.19333	8.35e-05		7.19333	-0.0003075
7.2	8.45e-05		7.2	-0.000308
7.20667	8.5e-05		7.20667	-0.000311
7.21333	8.5e-05		7.21333	-0.000313
7.22	8.35e-05		7.22	-0.0003135
7.22667	8.7e-05		7.22667	-0.0003145
7.23333	9.05e-05		7.23333	-0.0003125
7.24	9.35e-05		7.24	-0.0003125
7.24667	9.75e-05		7.24667	-0.0003105
7.25333	9.95e-05		7.25333	-0.000309
7.26	0.0001005		7.26	-0.0003065
7.26667	0.000104		7.26667	-0.000303
7.27333	0.000108		7.27333	-0.000301
7.28	0.00011		7.28	-0.000296
7.28667	0.000111		7.28667	-0.000293
7.29333	0.0001115		7.29333	-0.0002905
7.3	0.0001115		7.3	-0.000288
7.30667	0.000112		7.30667	-0.0002835
7.31333	0.0001135		7.31333	-0.000277
7.32	0.000116		7.32	-0.000274
7.32667	0.0001185		7.32667	-0.0002695
7.33333	0.000121		7.33333	-0.000266
7.34	0.0001215		7.34	-0.000264
7.34667	0.0001225		7.34667	-0.000261
7.35333	0.000127		7.35333	-0.0002585
7.36	0.0001315		7.36	-0.00026
7.36667	0.0001345		7.36667	-0.000261
7.37333	0.000136		7.37333	-0.00026
7.38	0.000136		7.38	-0.00026
7.38667	0.000137		7.38667	-0.000261
7.39333	0.0001385		7.39333	-0.000259
7.4	0.000142		7.4	-0.000257
7.40667	0.0001405		7.40667	-0.000254
7.41333	0.0001395		7.41333	-0.000251
7.42	0.0001415		7.42	-0.00025
7.42667	0.000142		7.42667	-0.000249
7.43333	0.000141		7.43333	-0.0002485
7.44	0.000141		7.44	-0.000247
7.44667	0.0001425		7.44667	-0.000246
7.45333	0.0001405		7.45333	-0.0002455
7.46	0.0001405		7.46	-0.0002455
7.46667	0.0001405		7.46667	-0.0002455
7.47333	0.000141		7.47333	-0.0002445
7.48	0.000143		7.48	-0.000243
7.48667	0.000145		7.48667	-0.0002435
7.49333	0.0001465		7.49333	-0.0002445
7.5	0.0001465		7.5	-0.000244
7.50667	0.000149		7.50667	-0.0002435
7.51333	0.000152		7.51333	-0.000246
7.52	0.000153		7.52	-0.000246
7.52667	0.0001535		7.52667	-0.000247
7.53333	0.000152		7.53333	-0.0002485
7.54	0.00015		7.54	-0.000247
7.54667	0.000149		7.54667	-0.0002445
7.55333	0.0001495		7.55333	-0.0002445
7.56	0.000149		7.56	-0.000248
7.56667	0.0001485		7.56667	-0.000248
7.57333	0.000149		7.57333	-0.000248
7.58	0.0001495		7.58	-0.0002495
7.58667	0.0001485		7.58667	-0.0002485
7.59333	0.00015		7.59333	-0.000249
7.6	0.000151		7.6	-0.00025
7.60667	0.000152		7.60667	-0.0002495
7.61333	0.000153		7.61333	-0.0002485
7.62	0.0001525		7.62	-0.000248
7.62667	0.000153		7.62667	-0.0002475
7.63333	0.0001515		7.63333	-0.0002465
7.64	0.0001535		7.64	-0.000245
7.64667	0.000155		7.64667	-0.000245
7.65333	0.0001545		7.65333	-0.000244
7.66	0.0001545		7.66	-0.000244
7.66667	0.000152		7.66667	-0.0002395
7.67333	0.000152		7.67333	-0.0002345
7.68	0.000153		7.68	-0.0002325
7.68667	0.000154		7.68667	-0.0002315
7.69333	0.000154		7.69333	-0.0002315
7.7	0.0001515		7.7	-0.0002295
7.70667	0.0001495		7.70667	-0.000228
7.71333	0.0001475		7.71333	-0.000228
7.72	0.0001485		7.72	-0.00023
7.72667	0.0001485		7.72667	-0.000234
7.73333	0.000145		7.73333	-0.000237
7.74	0.000144		7.74	-0.000238
7.74667	0.000143		7.74667	-0.0002415
7.75333	0.000141		7.75333	-0.000246
7.76	0.0001395		7.76	-0.000251
7.76667	0.0001375		7.76667	-0.0002545
7.77333	0.0001375		7.77333	-0.0002575
7.78	0.000135		7.78	-0.000259
7.78667	0.0001345		7.78667	-0.00026
7.79333	0.0001325		7.79333	-0.0002605
7.8	0.0001325		7.8	-0.000262
7.80667	0.0001335		7.80667	-0.000262
7.81333	0.0001335		7.81333	-0.0002655
7.82	0.0001325		7.82	-0.000266
7.82667	0.0001295		7.82667	-0.000267
7.83333	0.0001275		7.83333	-0.000269
7.84	0.000125		7.84	-0.0002705
7.84667	0.0001225		7.84667	-0.000273
7.85333	0.000118		7.85333	-0.000274
7.86	0.0001165		7.86	-0.000276
7.86667	0.000117		7.86667	-0.000276
7.87333	0.0001185		7.87333	-0.0002765
7.88	0.0001205		7.88	-0.000277
7.88667	0.0001205		7.88667	-0.000279
7.89333	0.000122		7.89333	-0.000282
7.9	0.000125		7.9	-0.0002835
7.90667	0.0001265		7.90667	-0.0002855
7.91333	0.0001265		7.91333	-0.000284
7.92	0.0001265		7.92	-0.000284
7.92667	0.000126		7.92667	-0.000286
7.93333	0.000126		7.93333	-0.0002885
7.94	0.0001275		7.94	-0.0002885
7.94667	0.000128		7.94667	-0.0002875
7.95333	0.000126		7.95333	-0.000287
7.96	0.000127		7.96	-0.0002865
7.96667	0.000127		7.96667	-0.0002885
7.97333	0.0001255		7.97333	-0.000288
7.98	0.0001245		7.98	-0.0002865
7.98667	0.000121		7.98667	-0.0002865
7.99333	0.00012		7.99333	-0.0002875
8	0.0001195		8	-0.0002895
8.00667	0.0001195		8.00667	-0.0002915
8.01333	0.000119		8.01333	-0.000293
8.02	0.00012		8.02	-0.0002955
8.02667	0.0001215		8.02667	-0.000298
8.03333	0.0001225		8.03333	-0.0003005
8.04	0.0001235		8.04	-0.0002995
8.04667	0.000126		8.04667	-0.0002995
8.05333	0.0001275		8.05333	-0.0002985
8.06	0.00013		8.06	-0.0002985
8.06667	0.000132		8.06667	-0.0002985
8.07333	0.000133		8.07333	-0.0002965
8.08	0.0001335		8.08	-0.0002955
8.08667	0.000136		8.08667	-0.0002955
8.09333	0.0001375		8.09333	-0.000297
8.1	0.0001375		8.1	-0.0002965
8.10667	0.0001365		8.10667	-0.000296
8.11333	0.000137		8.11333	-0.000295
8.12	0.000137		8.12	-0.0002945
8.12667	0.0001375		8.12667	-0.000294
8.13333	0.000138		8.13333	-0.0002935
8.14	0.000137		8.14	-0.000292
8.14667	0.000138		8.14667	-0.000293
8.15333	0.0001395		8.15333	-0.000292
8.16	0.0001415		8.16	-0.000291
8.16667	0.0001415		8.16667	-0.0002895
8.17333	0.000139		8.17333	-0.000289
8.18	0.000137		8.18	-0.0002885
8.18667	0.0001355		8.18667	-0.0002875
8.19333	0.000136		8.19333	-0.000288
8.2	0.000136		8.2	-0.000285
8.20667	0.0001345		8.20667	-0.000285
8.21333	0.0001325		8.21333	-0.000286
8.22	0.0001335		8.22	-0.000286
8.22667	0.000136		8.22667	-0.0002865
8.23333	0.0001375		8.23333	-0.0002885
8.24	0.000137		8.24	-0.0002885
8.24667	0.000134		8.24667	-0.00029
8.25333	0.0001305		8.25333	-0.0002905
8.26	0.0001275		8.26	-0.000292
8.26667	0.000126		8.26667	-0.0002915
8.27333	0.000123		8.27333	-0.000292
8.28	0.0001215		8.28	-0.000292
8.28667	0.00012		8.28667	-0.000292
8.29333	0.0001195		8.29333	-0.000292
8.3	0.000121		8.3	-0.000292
8.30667	0.000124		8.30667	-0.000292
8.31333	0.000125		8.31333	-0.0002925
8.32	0.0001265		8.32	-0.0002925
8.32667	0.000126		8.32667	-0.000293
8.33333	0.000127		8.33333	-0.000292
8.34	0.0001275		8.34	-0.000291
8.34667	0.000128		8.34667	-0.0002905
8.35333	0.000127		8.35333	-0.00029
8.36	0.000126		8.36	-0.00029
8.36667	0.000126		8.36667	-0.0002895
8.37333	0.0001255		8.37333	-0.000291
8.38	0.000128		8.38	-0.000291
8.38667	0.0001265		8.38667	-0.000293
8.39333	0.0001255		8.39333	-0.000295
8.4	0.000129		8.4	-0.000296
8.40667	0.0001305		8.40667	-0.0002985
8.41333	0.0001325		8.41333	-0.000301
8.42	0.0001335		8.42	-0.000303
8.42667	0.0001335		8.42667	-0.0003025
8.43333	0.0001325		8.43333	-0.000303
8.44	0.000133		8.44	-0.0003025
8.44667	0.0001325		8.44667	-0.0003025
8.45333	0.000129		8.45333	-0.000301
8.46	0.000128		8.46	-0.000298
8.46667	0.0001265		8.46667	-0.000295
8.47333	0.0001255		8.47333	-0.000293
8.48	0.0001235		8.48	-0.0002925
8.48667	0.000122		8.48667	-0.000292
8.49333	0.000121		8.49333	-0.000291
8.5	0.0001205		8.5	-0.00029
8.50667	0.00012		8.50667	-0.000291
8.51333	0.0001195		8.51333	-0.000292
8.52	0.000119		8.52	-0.0002925
8.52667	0.000119		8.52667	-0.000293
8.53333	0.00012		8.53333	-0.000293
8.54	0.0001205		8.54	-0.000295
8.54667	0.0001225		8.54667	-0.000296
8.55333	0.0001245		8.55333	-0.000297
8.56	0.0001255		8.56	-0.0002955
8.56667	0.0001255		8.56667	-0.000294
8.57333	0.000127		8.57333	-0.000294
8.58	0.0001285		8.58	-0.0002955
8.58667	0.0001315		8.58667	-0.0002965
8.59333	0.0001315		8.59333	-0.000293
8.6	0.00013		8.6	-0.000291
8.60667	0.0001295		8.60667	-0.0002915
8.61333	0.000128		8.61333	-0.0002915
8.62	0.0001265		8.62	-0.000292
8.62667	0.0001235		8.62667	-0.000291
8.63333	0.000122		8.63333	-0.0002885
8.64	0.000118		8.64	-0.0002855
8.64667	0.000118		8.64667	-0.0002855
8.65333	0.000117		8.65333	-0.000285
8.66	0.000115		8.66	-0.0002835
8.66667	0.000116		8.66667	-0.000285
8.67333	0.0001175		8.67333	-0.0002865
8.68	0.0001195		8.68	-0.000288
8.68667	0.0001205		8.68667	-0.0002905
8.69333	0.000122		8.69333	-0.0002935
8.7	0.0001225		8.7	-0.000292
8.70667	0.000124		8.70667	-0.0002915
8.71333	0.000126		8.71333	-0.000292
8.72	0.0001265		8.72	-0.000292
8.72667	0.000126		8.72667	-0.000291
8.73333	0.000126		8.73333	-0.000287
8.74	0.000125		8.74	-0.0002835
8.74667	0.000125		8.74667	-0.0002825
8.75333	0.0001255		8.75333	-0.0002835
8.76	0.000125		8.76	-0.0002825
8.76667	0.000123		8.76667	-0.0002815
8.77333	0.000122		8.77333	-0.0002805
8.78	0.0001235		8.78	-0.000281
8.78667	0.000124		8.78667	-0.0002835
8.79333	0.000126		8.79333	-0.000286
8.8	0.000128		8.8	-0.0002855
8.80667	0.000128		8.80667	-0.000285
8.81333	0.000129		8.81333	-0.000287
8.82	0.0001305		8.82	-0.000287
8.82667	0.000132		8.82667	-0.0002865
8.83333	0.000131		8.83333	-0.0002845
8.84	0.0001305		8.84	-0.000282
8.84667	0.0001295		8.84667	-0.000281
8.85333	0.000128		8.85333	-0.0002795
8.86	0.000127		8.86	-0.0002795
8.86667	0.000126		8.86667	-0.000278
8.87333	0.000127		8.87333	-0.0002775
8.88	0.000127		8.88	-0.000277
8.88667	0.000128		8.88667	-0.000278
8.89333	0.0001275		8.89333	-0.000277
8.9	0.000128		8.9	-0.0002765
8.90667	0.00013		8.90667	-0.0002775
8.91333	0.000131		8.91333	-0.000279
8.92	0.0001315		8.92	-0.000279
8.92667	0.000132		8.92667	-0.0002805
8.93333	0.000132		8.93333	-0.0002825
8.94	0.0001315		8.94	-0.0002825
8.94667	0.000133		8.94667	-0.0002845
8.95333	0.000133		8.95333	-0.000285
8.96	0.000131		8.96	-0.000285
8.96667	0.00013		8.96667	-0.000283
8.97333	0.00013		8.97333	-0.000286
8.98	0.0001305		8.98	-0.000286
8.98667	0.0001305		8.98667	-0.000284
8.99333	0.0001315		8.99333	-0.0002845
9	0.000132		9	-0.000285
9.00667	0.0001315		9.00667	-0.000286
9.01333	0.0001345		9.01333	-0.000285
9.02	0.000135		9.02	-0.000285
9.02667	0.000135		9.02667	-0.000282
9.03333	0.0001335		9.03333	-0.0002825
9.04	0.0001345		9.04	-0.0002825
9.04667	0.000136		9.04667	-0.0002825
9.05333	0.0001345		9.05333	-0.000282
9.06	0.0001335		9.06	-0.0002805
9.06667	0.0001315		9.06667	-0.0002815
9.07333	0.000131		9.07333	-0.000283
9.08	0.0001305		9.08	-0.000284
9.08667	0.0001295		9.08667	-0.0002835
9.09333	0.000128		9.09333	-0.000284
9.1	0.000126		9.1	-0.0002825
9.10667	0.0001255		9.10667	-0.000282
9.11333	0.000125		9.11333	-0.000283
9.12	0.0001235		9.12	-0.0002815
9.12667	0.000125		9.12667	-0.000278
9.13333	0.0001255		9.13333	-0.0002785
9.14	0.000126		9.14	-0.000279
9.14667	0.000125		9.14667	-0.0002795
9.15333	0.000126		9.15333	-0.00028
9.16	0.0001265		9.16	-0.000279
9.16667	0.0001285		9.16667	-0.000277
9.17333	0.0001285		9.17333	-0.000277
9.18	0.0001265		9.18	-0.0002785
9.18667	0.0001265		9.18667	-0.000278
9.19333	0.0001265		9.19333	-0.000278
9.2	0.000128		9.2	-0.0002785
9.20667	0.0001295		9.20667	-0.00028
9.21333	0.00013		9.21333	-0.0002815
9.22	0.000129		9.22	-0.000282
9.22667	0.0001285		9.22667	-0.0002825
9.23333	0.0001285		9.23333	-0.0002825
9.24	0.000128		9.24	-0.0002815
9.24667	0.000127		9.24667	-0.0002815
9.25333	0.0001275		9.25333	-0.0002785
9.26	0.0001245		9.26	-0.0002775
9.26667	0.0001235		9.26667	-0.0002765
9.27333	0.0001225		9.27333	-0.000276
9.28	0.0001255		9.28	-0.0002765
9.28667	0.000128		9.28667	-0.0002785
9.29333	0.0001285		9.29333	-0.000278
9.3	0.00013		9.3	-0.000277
9.30667	0.00013		9.30667	-0.0002795
9.31333	0.000131		9.31333	-0.0002795
9.32	0.0001325		9.32	-0.000279
9.32667	0.000135		9.32667	-0.000278
9.33333	0.000133		9.33333	-0.000277
9.34	0.0001325		9.34	-0.0002755
9.34667	0.000134		9.34667	-0.0002765
9.35333	0.000135		9.35333	-0.000278
9.36	0.000134		9.36	-0.0002765
9.36667	0.000133		9.36667	-0.0002765
9.37333	0.000132		9.37333	-0.0002755
9.38	0.0001315		9.38	-0.000277
9.38667	0.000131		9.38667	-0.000277
9.39333	0.000131		9.39333	-0.0002765
9.4	0.0001315		9.4	-0.000275
9.40667	0.0001305		9.40667	-0.0002715
9.41333	0.0001315		9.41333	-0.00027
9.42	0.000131		9.42	-0.00027
9.42667	0.0001305		9.42667	-0.0002715
9.43333	0.0001305		9.43333	-0.0002715
9.44	0.0001305		9.44	-0.0002715
9.44667	0.00013		9.44667	-0.000272
9.45333	0.0001285		9.45333	-0.0002745
9.46	0.000128		9.46	-0.000279
9.46667	0.000128		9.46667	-0.0002795
9.47333	0.0001305		9.47333	-0.000279
9.48	0.0001305		9.48	-0.000279
9.48667	0.000131		9.48667	-0.0002795
9.49333	0.0001305		9.49333	-0.0002795
9.5	0.0001315		9.5	-0.0002805
9.50667	0.000131		9.50667	-0.0002755
9.51333	0.0001315		9.51333	-0.000273
9.52	0.0001315		9.52	-0.000272
9.52667	0.0001305		9.52667	-0.0002715
9.53333	0.0001285		9.53333	-0.000273
9.54	0.0001295		9.54	-0.0002715
9.54667	0.000132		9.54667	-0.0002695
9.55333	0.0001325		9.55333	-0.000268
9.56	0.0001325		9.56	-0.0002685
9.56667	0.0001315		9.56667	-0.0002675
9.57333	0.0001315		9.57333	-0.000269
9.58	0.000133		9.58	-0.0002675
9.58667	0.000132		9.58667	-0.000267
9.59333	0.00013		9.59333	-0.000267
9.6	0.000127		9.6	-0.0002705
9.60667	0.000125		9.60667	-0.0002705
9.61333	0.000125		9.61333	-0.000269
9.62	0.000126		9.62	-0.0002685
9.62667	0.0001235		9.62667	-0.000268
9.63333	0.000121		9.63333	-0.0002695
9.64	0.0001225		9.64	-0.0002685
9.64667	0.0001225		9.64667	-0.0002695
9.65333	0.000121		9.65333	-0.000269
9.66	0.0001215		9.66	-0.0002695
9.66667	0.0001195		9.66667	-0.0002725
9.67333	0.000119		9.67333	-0.000275
9.68	0.0001205		9.68	-0.000275
9.68667	0.0001205		9.68667	-0.000274
9.69333	0.000119		9.69333	-0.000275
9.7	0.000118		9.7	-0.0002735
9.70667	0.0001195		9.70667	-0.0002715
9.71333	0.0001185		9.71333	-0.0002715
9.72	0.000119		9.72	-0.0002735
9.72667	0.0001175		9.72667	-0.0002745
9.73333	0.0001155		9.73333	-0.0002765
9.74	0.0001155		9.74	-0.0002795
9.74667	0.000116		9.74667	-0.0002805
9.75333	0.0001155		9.75333	-0.0002815
9.76	0.0001155		9.76	-0.000285
9.76667	0.0001165		9.76667	-0.000286
9.77333	0.000117		9.77333	-0.000284
9.78	0.0001165		9.78	-0.000285
9.78667	0.0001165		9.78667	-0.000285
9.79333	0.0001165		9.79333	-0.000284
9.8	0.000118		9.8	-0.0002835
9.80667	0.000117		9.80667	-0.0002825
9.81333	0.0001165		9.81333	-0.0002805
9.82	0.0001155		9.82	-0.0002805
9.82667	0.000115		9.82667	-0.000282
9.83333	0.0001155		9.83333	-0.0002815
9.84	0.0001165		9.84	-0.0002805
9.84667	0.0001145		9.84667	-0.00028
9.85333	0.000112		9.85333	-0.000282
9.86	0.000114		9.86	-0.000285
9.86667	0.000115		9.86667	-0.0002865
9.87333	0.000115		9.87333	-0.000286
9.88	0.0001165		9.88	-0.000284
9.88667	0.000117		9.88667	-0.000284
9.89333	0.0001165		9.89333	-0.000284
9.9	0.0001185		9.9	-0.000282
9.90667	0.0001215		9.90667	-0.0002805
9.91333	0.0001225		9.91333	-0.0002795
9.92	0.0001215		9.92	-0.0002785
9.92667	0.0001215		9.92667	-0.0002795
9.93333	0.0001225		9.93333	-0.00028
9.94	0.000124		9.94	-0.0002775
9.94667	0.000125		9.94667	-0.000276
9.95333	0.0001245		9.95333	-0.000278
9.96	0.000125		9.96	-0.0002785
9.96667	0.0001265		9.96667	-0.0002785
9.97333	0.000128		9.97333	-0.000277
9.98	0.000128		9.98	-0.000277
9.98667	0.000127		9.98667	-0.000277
9.99333	0.000128		9.99333	-0.000278
10	0.0001295		10	-0.0002785
10.0067	0.000131		10.0067	-0.000276
10.0133	0.0001295		10.0133	-0.0002755
10.02	0.000129		10.02	-0.000274
10.0267	0.0001275		10.0267	-0.0002735
10.0333	0.000128		10.0333	-0.0002715
10.04	0.0001285		10.04	-0.000271
10.0467	0.0001255		10.0467	-0.0002705
10.0533	0.0001245		10.0533	-0.00027
10.06	0.000125		10.06	-0.0002705
10.0667	0.0001255		10.0667	-0.0002685
10.0733	0.000125		10.0733	-0.0002695
10.08	0.000126		10.08	-0.0002705
10.0867	0.000125		10.0867	-0.0002705
10.0933	0.0001245		10.0933	-0.000272
10.1	0.000126		10.1	-0.000274
10.1067	0.000125		10.1067	-0.000276
10.1133	0.000125		10.1133	-0.000278
10.12	0.000126		10.12	-0.00028
10.1267	0.0001265		10.1267	-0.0002785
10.1333	0.000126		10.1333	-0.0002795
10.14	0.000128		10.14	-0.0002785
10.1467	0.000129		10.1467	-0.000278
10.1533	0.000128		10.1533	-0.0002775
10.16	0.000128		10.16	-0.000277
10.1667	0.000126		10.1667	-0.000275
10.1733	0.000124		10.1733	-0.000273
10.18	0.0001235		10.18	-0.000273
10.1867	0.0001235		10.1867	-0.0002725
10.1933	0.0001215		10.1933	-0.000274
10.2	0.000119		10.2	-0.000275
10.2067	0.000119		10.2067	-0.0002755
10.2133	0.000119		10.2133	-0.000275
10.22	0.0001215		10.22	-0.0002765
10.2267	0.0001235		10.2267	-0.000279
10.2333	0.000123		10.2333	-0.0002795
10.24	0.0001235		10.24	-0.0002805
10.2467	0.0001235		10.2467	-0.0002795
10.2533	0.0001235		10.2533	-0.000279
10.26	0.0001225		10.26	-0.000278
10.2667	0.0001215		10.2667	-0.000279
10.2733	0.0001195		10.2733	-0.000278
10.28	0.000117		10.28	-0.0002765
10.2867	0.000117		10.2867	-0.000277
10.2933	0.000117		10.2933	-0.0002765
10.3	0.000117		10.3	-0.000275
10.3067	0.000119		10.3067	-0.0002745
10.3133	0.0001205		10.3133	-0.0002735
10.32	0.000122		10.32	-0.000272
10.3267	0.000123		10.3267	-0.0002735
10.3333	0.000124		10.3333	-0.0002755
10.34	0.0001245		10.34	-0.0002755
10.3467	0.000125		10.3467	-0.000276
10.3533	0.000126		10.3533	-0.000277
10.36	0.0001235		10.36	-0.0002755
10.3667	0.0001225		10.3667	-0.0002775
10.3733	0.000121		10.3733	-0.0002775
10.38	0.0001205		10.38	-0.000276
10.3867	0.0001205		10.3867	-0.000275
10.3933	0.000121		10.3933	-0.000275
10.4	0.00012		10.4	-0.000275
10.4067	0.0001195		10.4067	-0.0002745
10.4133	0.000121		10.4133	-0.0002775
10.42	0.00012		10.42	-0.0002785
10.4267	0.00012		10.4267	-0.000278
10.4333	0.000118		10.4333	-0.00028
10.44	0.000117		10.44	-0.00028
10.4467	0.0001145		10.4467	-0.000282
10.4533	0.0001125		10.4533	-0.000283
10.46	0.0001105		10.46	-0.000285
10.4667	0.00011		10.4667	-0.000285
10.4733	0.000111		10.4733	-0.000285
10.48	0.0001135		10.48	-0.0002845
10.4867	0.000114		10.4867	-0.000282
10.4933	0.0001125		10.4933	-0.0002795
10.5	0.0001135		10.5	-0.0002785
10.5067	0.0001125		10.5067	-0.000278
10.5133	0.0001145		10.5133	-0.0002775
10.52	0.0001165		10.52	-0.000274
10.5267	0.000119		10.5267	-0.0002735
10.5333	0.000118		10.5333	-0.000274
10.54	0.0001165		10.54	-0.0002735
10.5467	0.000117		10.5467	-0.000275
10.5533	0.000118		10.5533	-0.000275
10.56	0.0001205		10.56	-0.0002755
10.5667	0.0001205		10.5667	-0.0002775
10.5733	0.0001185		10.5733	-0.000282
10.58	0.0001165		10.58	-0.000283
10.5867	0.000117		10.5867	-0.0002835
10.5933	0.000118		10.5933	-0.000285
10.6	0.000119		10.6	-0.000285
10.6067	0.000118		10.6067	-0.0002845
10.6133	0.000119		10.6133	-0.000283
10.62	0.0001205		10.62	-0.0002805
10.6267	0.000122		10.6267	-0.000277
10.6333	0.0001205		10.6333	-0.0002755
10.64	0.0001215		10.64	-0.0002765
10.6467	0.0001235		10.6467	-0.0002745
10.6533	0.000122		10.6533	-0.000273
10.66	0.000125		10.66	-0.0002705
10.6667	0.0001255		10.6667	-0.0002695
10.6733	0.0001245		10.6733	-0.00027
10.68	0.0001245		10.68	-0.00027
10.6867	0.0001275		10.6867	-0.000269
10.6933	0.0001265		10.6933	-0.0002655
10.7	0.000128		10.7	-0.000264
10.7067	0.0001315		10.7067	-0.000262
10.7133	0.000133		10.7133	-0.0002605
10.72	0.0001355		10.72	-0.00026
10.7267	0.0001395		10.7267	-0.000258
10.7333	0.0001415		10.7333	-0.0002575
10.74	0.0001445		10.74	-0.0002575
10.7467	0.0001495		10.7467	-0.000259
10.7533	0.000152		10.7533	-0.0002605
10.76	0.000157		10.76	-0.0002625
10.7667	0.000159		10.7667	-0.0002645
10.7733	0.0001615		10.7733	-0.000264
10.78	0.000164		10.78	-0.0002665
10.7867	0.000166		10.7867	-0.000268
10.7933	0.000166		10.7933	-0.0002705
10.8	0.0001665		10.8	-0.0002725
10.8067	0.0001655		10.8067	-0.0002735
10.8133	0.0001615		10.8133	-0.0002735
10.82	0.0001615		10.82	-0.0002745
10.8267	0.0001585		10.8267	-0.0002765
10.8333	0.000156		10.8333	-0.000275
10.84	0.000153		10.84	-0.0002735
10.8467	0.000151		10.8467	-0.000272
10.8533	0.0001485		10.8533	-0.0002715
10.86	0.0001475		10.86	-0.0002725
10.8667	0.000147		10.8667	-0.0002745
10.8733	0.0001455		10.8733	-0.000275
10.88	0.000145		10.88	-0.000275
10.8867	0.0001445		10.8867	-0.0002755
10.8933	0.000145		10.8933	-0.000276
10.9	0.0001435		10.9	-0.000278
10.9067	0.0001425		10.9067	-0.0002785
10.9133	0.000142		10.9133	-0.000277
10.92	0.000142		10.92	-0.000276
10.9267	0.0001405		10.9267	-0.0002765
10.9333	0.0001385		10.9333	-0.000278
10.94	0.000137		10.94	-0.0002805
10.9467	0.0001355		10.9467	-0.0002815
10.9533	0.000135		10.9533	-0.00028
10.96	0.000133		10.96	-0.00028
10.9667	0.0001305		10.9667	-0.0002815
10.9733	0.000127		10.9733	-0.0002825
10.98	0.000125		10.98	-0.000283
10.9867	0.0001235		10.9867	-0.0002815
10.9933	0.0001225		10.9933	-0.0002785
11	0.000121		11	-0.000278
11.0067	0.0001195		11.0067	-0.0002765
11.0133	0.0001195		11.0133	-0.000275
11.02	0.0001195		11.02	-0.0002755
11.0267	0.0001195		11.0267	-0.000274
11.0333	0.000118		11.0333	-0.0002745
11.04	0.0001195		11.04	-0.000275
11.0467	0.000118		11.0467	-0.000275
11.0533	0.000119		11.0533	-0.0002735
11.06	0.0001205		11.06	-0.000275
11.0667	0.000119		11.0667	-0.000276
11.0733	0.0001185		11.0733	-0.0002755
11.08	0.000118		11.08	-0.000277
11.0867	0.00012		11.0867	-0.000276
11.0933	0.0001205		11.0933	-0.000276
11.1	0.00012		11.1	-0.000276
11.1067	0.00012		11.1067	-0.000276
11.1133	0.000122		11.1133	-0.000275
11.12	0.000123		11.12	-0.0002735
11.1267	0.0001215		11.1267	-0.000273
11.1333	0.000122		11.1333	-0.0002725
11.14	0.000121		11.14	-0.000274
11.1467	0.000121		11.1467	-0.000275
11.1533	0.0001215		11.1533	-0.0002755
11.16	0.0001225		11.16	-0.000278
11.1667	0.0001205		11.1667	-0.000279
11.1733	0.000122		11.1733	-0.000281
11.18	0.0001235		11.18	-0.000282
11.1867	0.0001245		11.1867	-0.000282
11.1933	0.0001245		11.1933	-0.000281
11.2	0.0001235		11.2	-0.0002805
11.2067	0.0001255		11.2067	-0.000283
11.2133	0.0001275		11.2133	-0.0002825
11.22	0.000127		11.22	-0.000282
11.2267	0.0001255		11.2267	-0.0002815
11.2333	0.000126		11.2333	-0.0002805
11.24	0.000126		11.24	-0.0002805
11.2467	0.0001265		11.2467	-0.0002805
11.2533	0.000127		11.2533	-0.0002785
11.26	0.000126		11.26	-0.000276
11.2667	0.000125		11.2667	-0.000275
11.2733	0.000125		11.2733	-0.000275
11.28	0.000126		11.28	-0.000276
11.2867	0.000128		11.2867	-0.000276
11.2933	0.000127		11.2933	-0.0002765
11.3	0.000127		11.3	-0.0002755
11.3067	0.000127		11.3067	-0.0002775
11.3133	0.0001285		11.3133	-0.0002795
11.32	0.0001265		11.32	-0.0002805
11.3267	0.0001255		11.3267	-0.0002805
11.3333	0.000125		11.3333	-0.000281
11.34	0.0001235		11.34	-0.0002805
11.3467	0.0001245		11.3467	-0.00028
11.3533	0.0001255		11.3533	-0.000281
11.36	0.0001245		11.36	-0.0002805
11.3667	0.0001225		11.3667	-0.0002805
11.3733	0.0001225		11.3733	-0.0002805
11.38	0.0001245		11.38	-0.0002815
11.3867	0.0001245		11.3867	-0.000281
11.3933	0.0001225		11.3933	-0.0002805
11.4	0.0001225		11.4	-0.00028
11.4067	0.0001225		11.4067	-0.000281
11.4133	0.0001245		11.4133	-0.000283
11.42	0.0001245		11.42	-0.0002825
11.4267	0.0001255		11.4267	-0.000281
11.4333	0.000124		11.4333	-0.0002815
11.44	0.0001265		11.44	-0.0002815
11.4467	0.000127		11.4467	-0.000283
11.4533	0.0001255		11.4533	-0.000284
11.46	0.000124		11.46	-0.000282
11.4667	0.000122		11.4667	-0.0002775
11.4733	0.000123		11.4733	-0.0002745
11.48	0.0001225		11.48	-0.0002735
11.4867	0.000124		11.4867	-0.0002695
11.4933	0.000122		11.4933	-0.0002665
11.5	0.0001215		11.5	-0.0002645
11.5067	0.0001235		11.5067	-0.000264
11.5133	0.000126		11.5133	-0.0002655
11.52	0.000126		11.52	-0.000269
11.5267	0.000125		11.5267	-0.000271
11.5333	0.000127		11.5333	-0.0002735
11.54	0.000127		11.54	-0.0002745
11.5467	0.0001275		11.5467	-0.000278
11.5533	0.0001295		11.5533	-0.000279
11.56	0.000131		11.56	-0.0002785
11.5667	0.0001305		11.5667	-0.0002765
11.5733	0.000134		11.5733	-0.0002735
11.58	0.000134		11.58	-0.0002735
11.5867	0.000133		11.5867	-0.000273
11.5933	0.000133		11.5933	-0.000272
11.6	0.000134		11.6	-0.0002705
11.6067	0.0001345		11.6067	-0.00027
11.6133	0.000134		11.6133	-0.00027
11.62	0.000134		11.62	-0.0002695
11.6267	0.0001315		11.6267	-0.00027
11.6333	0.0001335		11.6333	-0.0002685
11.64	0.0001335		11.64	-0.000266
11.6467	0.0001325		11.6467	-0.000264
11.6533	0.000131		11.6533	-0.000264
11.66	0.000129		11.66	-0.000265
11.6667	0.000129		11.6667	-0.0002665
11.6733	0.00013		11.6733	-0.000266
11.68	0.00013		11.68	-0.000266
11.6867	0.000129		11.6867	-0.0002675
11.6933	0.000129		11.6933	-0.000268
11.7	0.0001305		11.7	-0.00027
11.7067	0.000131		11.7067	-0.000269
11.7133	0.000132		11.7133	-0.0002675
11.72	0.000131		11.72	-0.000267
11.7267	0.000129		11.7267	-0.000268
11.7333	0.0001285		11.7333	-0.000268
11.74	0.0001285		11.74	-0.0002685
11.7467	0.0001285		11.7467	-0.000267
11.7533	0.000127		11.7533	-0.000267
11.76	0.0001265		11.76	-0.0002665
11.7667	0.000127		11.7667	-0.000266
11.7733	0.000127		11.7733	-0.0002655
11.78	0.000129		11.78	-0.000265
11.7867	0.000129		11.7867	-0.000266
11.7933	0.000128		11.7933	-0.000267
11.8	0.0001295		11.8	-0.0002705
11.8067	0.0001315		11.8067	-0.000272
11.8133	0.000131		11.8133	-0.000274
11.82	0.000129		11.82	-0.000276
11.8267	0.0001295		11.8267	-0.000277
11.8333	0.00013		11.8333	-0.0002775
11.84	0.000132		11.84	-0.000275
11.8467	0.0001335		11.8467	-0.0002735
11.8533	0.000132		11.8533	-0.000274
11.86	0.0001325		11.86	-0.000274
11.8667	0.0001345		11.8667	-0.000274
11.8733	0.000138		11.8733	-0.000274
11.88	0.000139		11.88	-0.000274
11.8867	0.0001375		11.8867	-0.000275
11.8933	0.0001365		11.8933	-0.0002785
11.9	0.000136		11.9	-0.000279
11.9067	0.000136		11.9067	-0.0002795
11.9133	0.0001365		11.9133	-0.000281
11.92	0.000136		11.92	-0.0002825
11.9267	0.0001355		11.9267	-0.0002825
11.9333	0.0001355		11.9333	-0.0002815
11.94	0.000139		11.94	-0.000281
11.9467	0.0001385		11.9467	-0.0002805
11.9533	0.0001385		11.9533	-0.0002825
11.96	0.000139		11.96	-0.0002825
11.9667	0.000137		11.9667	-0.000282
11.9733	0.0001365		11.9733	-0.000282
11.98	0.000137		11.98	-0.000283
11.9867	0.000137		11.9867	-0.000286
11.9933	0.000136		11.9933	-0.00029
12	0.0001365		12	-0.0002905
12.0067	0.000139		12.0067	-0.0002905
12.0133	0.00014		12.0133	-0.00029
12.02	0.0001415		12.02	-0.000289
12.0267	0.0001415		12.0267	-0.000286
12.0333	0.00014		12.0333	-0.000285
12.04	0.00014		12.04	-0.0002835
12.0467	0.0001405		12.0467	-0.0002815
12.0533	0.000142		12.0533	-0.000281
12.06	0.0001415		12.06	-0.0002795
12.0667	0.000141		12.0667	-0.00028
12.0733	0.000141		12.0733	-0.0002815
12.08	0.000142		12.08	-0.000284
12.0867	0.0001425		12.0867	-0.000285
12.0933	0.000142		12.0933	-0.000284
12.1	0.000141		12.1	-0.000283
12.1067	0.0001395		12.1067	-0.000282
12.1133	0.0001375		12.1133	-0.0002825
12.12	0.000136		12.12	-0.0002825
12.1267	0.000135		12.1267	-0.0002815
12.1333	0.000132		12.1333	-0.0002805
12.14	0.00013		12.14	-0.0002795
12.1467	0.00013		12.1467	-0.0002795
12.1533	0.0001305		12.1533	-0.0002785
12.16	0.0001295		12.16	-0.000281
12.1667	0.00013		12.1667	-0.0002825
12.1733	0.00013		12.1733	-0.0002825
12.18	0.000131		12.18	-0.000284
12.1867	0.000131		12.1867	-0.0002855
12.1933	0.0001305		12.1933	-0.0002875
12.2	0.0001305		12.2	-0.000289
12.2067	0.0001285		12.2067	-0.0002905
12.2133	0.000128		12.2133	-0.0002875
12.22	0.0001275		12.22	-0.0002855
12.2267	0.0001245		12.2267	-0.0002855
12.2333	0.0001225		12.2333	-0.0002855
12.24	0.0001245		12.24	-0.0002875
12.2467	0.000124		12.2467	-0.0002885
12.2533	0.0001225		12.2533	-0.00029
12.26	0.000122		12.26	-0.0002915
12.2667	0.000122		12.2667	-0.000295
12.2733	0.0001225		12.2733	-0.0002965
12.28	0.0001245		12.28	-0.000298
12.2867	0.0001215		12.2867	-0.000298
12.2933	0.0001215		12.2933	-0.0002965
12.3	0.0001215		12.3	-0.000296
12.3067	0.0001205		12.3067	-0.000296
12.3133	0.0001195		12.3133	-0.000296
12.32	0.0001195		12.32	-0.0002945
12.3267	0.0001175		12.3267	-0.0002955
12.3333	0.000119		12.3333	-0.000297
12.34	0.0001205		12.34	-0.0002975
12.3467	0.000121		12.3467	-0.0002985
12.3533	0.0001225		12.3533	-0.000297
12.36	0.0001245		12.36	-0.0002975
12.3667	0.0001255		12.3667	-0.0002955
12.3733	0.000126		12.3733	-0.000295
12.38	0.0001265		12.38	-0.000293
12.3867	0.000126		12.3867	-0.0002905
12.3933	0.000127		12.3933	-0.0002875
12.4	0.000127		12.4	-0.000285
12.4067	0.0001245		12.4067	-0.0002855
12.4133	0.000122		12.4133	-0.0002835
12.42	0.0001215		12.42	-0.0002835
12.4267	0.0001205		12.4267	-0.0002835
12.4333	0.0001195		12.4333	-0.000285
12.44	0.0001195		12.44	-0.000285
12.4467	0.000118		12.4467	-0.000286
12.4533	0.000118		12.4533	-0.0002875
12.46	0.0001205		12.46	-0.000287
12.4667	0.0001235		12.4667	-0.000288
12.4733	0.0001245		12.4733	-0.0002885
12.48	0.000126		12.48	-0.000289
12.4867	0.000129		12.4867	-0.0002875
12.4933	0.0001315		12.4933	-0.0002875
12.5	0.0001355		12.5	-0.000287
12.5067	0.000136		12.5067	-0.000285
12.5133	0.000138		12.5133	-0.000285
12.52	0.000139		12.52	-0.000283
12.5267	0.000141		12.5267	-0.000284
12.5333	0.000143		12.5333	-0.000283
12.54	0.0001445		12.54	-0.000286
12.5467	0.0001445		12.5467	-0.0002865
12.5533	0.000145		12.5533	-0.000285
12.56	0.000146		12.56	-0.000286
12.5667	0.000144		12.5667	-0.0002875
12.5733	0.000143		12.5733	-0.0002875
12.58	0.0001425		12.58	-0.0002865
12.5867	0.000142		12.5867	-0.0002875
12.5933	0.000144		12.5933	-0.000284
12.6	0.0001465		12.6	-0.000284
12.6067	0.0001465		12.6067	-0.000285
12.6133	0.0001485		12.6133	-0.000284
12.62	0.0001495		12.62	-0.000282
12.6267	0.0001515		12.6267	-0.000279
12.6333	0.000154		12.6333	-0.000275
12.64	0.0001565		12.64	-0.000272
12.6467	0.0001575		12.6467	-0.00027
12.6533	0.0001565		12.6533	-0.0002675
12.66	0.000157		12.66	-0.0002665
12.6667	0.0001585		12.6667	-0.000266
12.6733	0.0001615		12.6733	-0.0002655
12.68	0.000163		12.68	-0.000267
12.6867	0.0001655		12.6867	-0.0002695
12.6933	0.0001665		12.6933	-0.0002705
12.7	0.0001665		12.7	-0.0002715
12.7067	0.000168		12.7067	-0.000274
12.7133	0.000171		12.7133	-0.0002735
12.72	0.000171		12.72	-0.0002715
12.7267	0.000173		12.7267	-0.0002705
12.7333	0.0001755		12.7333	-0.0002695
12.74	0.000177		12.74	-0.0002715
12.7467	0.0001795		12.7467	-0.000274
12.7533	0.000181		12.7533	-0.0002745
12.76	0.000185		12.76	-0.0002725
12.7667	0.0001895		12.7667	-0.0002735
12.7733	0.000194		12.7733	-0.000275
12.78	0.0001965		12.78	-0.000277
12.7867	0.000201		12.7867	-0.0002775
12.7933	0.000204		12.7933	-0.0002755
12.8	0.0002045		12.8	-0.0002735
12.8067	0.0002075		12.8067	-0.00027
12.8133	0.0002065		12.8133	-0.0002665
12.82	0.000203		12.82	-0.0002635
12.8267	0.000201		12.8267	-0.0002615
12.8333	0.000197		12.8333	-0.0002565
12.84	0.0001925		12.84	-0.0002525
12.8467	0.000188		12.8467	-0.000249
12.8533	0.0001855		12.8533	-0.000246
12.86	0.0001805		12.86	-0.0002455
12.8667	0.000178		12.8667	-0.0002475
12.8733	0.000177		12.8733	-0.000251
12.88	0.000176		12.88	-0.0002535
12.8867	0.0001755		12.8867	-0.000258
12.8933	0.0001745		12.8933	-0.0002615
12.9	0.000172		12.9	-0.000267
12.9067	0.00017		12.9067	-0.000269
12.9133	0.00017		12.9133	-0.000271
12.92	0.00017		12.92	-0.000269
12.9267	0.000168		12.9267	-0.000266
12.9333	0.0001645		12.9333	-0.0002655
12.94	0.0001615		12.94	-0.000267
12.9467	0.000158		12.9467	-0.000267
12.9533	0.000156		12.9533	-0.000265
12.96	0.000155		12.96	-0.000267
12.9667	0.0001535		12.9667	-0.000269
12.9733	0.0001525		12.9733	-0.0002715
12.98	0.0001515		12.98	-0.0002735
12.9867	0.0001495		12.9867	-0.0002725
12.9933	0.000146		12.9933	-0.00027
13	0.000145		13	-0.0002685
13.0067	0.000144		13.0067	-0.000267
13.0133	0.000143		13.0133	-0.000265
13.02	0.0001415		13.02	-0.000264
13.0267	0.000139		13.0267	-0.000266
13.0333	0.0001375		13.0333	-0.000266
13.04	0.000139		13.04	-0.000267
13.0467	0.0001395		13.0467	-0.0002675
13.0533	0.0001395		13.0533	-0.0002695
13.06	0.0001385		13.06	-0.000271
13.0667	0.0001365		13.0667	-0.0002705
13.0733	0.0001375		13.0733	-0.000269
13.08	0.0001385		13.08	-0.000267
13.0867	0.0001375		13.0867	-0.0002655
13.0933	0.000137		13.0933	-0.0002635
13.1	0.000139		13.1	-0.000264
13.1067	0.0001405		13.1067	-0.000263
13.1133	0.000144		13.1133	-0.000261
13.12	0.0001475		13.12	-0.000262
13.1267	0.000145		13.1267	-0.0002625
13.1333	0.000144		13.1333	-0.0002625
13.14	0.0001475		13.14	-0.0002645
13.1467	0.000149		13.1467	-0.000266
13.1533	0.0001495		13.1533	-0.000265
13.16	0.0001505		13.16	-0.0002635
13.1667	0.000151		13.1667	-0.0002635
13.1733	0.0001505		13.1733	-0.0002615
13.18	0.0001525		13.18	-0.000261
13.1867	0.000153		13.1867	-0.00026
13.1933	0.000152		13.1933	-0.0002565
13.2	0.00015		13.2	-0.0002545
13.2067	0.0001505		13.2067	-0.000253
13.2133	0.00015		13.2133	-0.0002525
13.22	0.0001495		13.22	-0.000253
13.2267	0.0001495		13.2267	-0.000253
13.2333	0.00015		13.2333	-0.00025
13.24	0.0001495		13.24	-0.00025
13.2467	0.000149		13.2467	-0.0002525
13.2533	0.0001515		13.2533	-0.000252
13.26	0.0001515		13.26	-0.000252
13.2667	0.000152		13.2667	-0.000253
13.2733	0.00015		13.2733	-0.0002545
13.28	0.000149		13.28	-0.0002545
13.2867	0.000149		13.2867	-0.000257
13.2933	0.00015		13.2933	-0.0002595
13.3	0.00015		13.3	-0.0002595
13.3067	0.00015		13.3067	-0.000261
13.3133	0.000152		13.3133	-0.0002605
13.32	0.000153		13.32	-0.00026
[truncated: 2,652 more rows]

## Sheet: Fig 3c
Time (min)	ARCA, crude		Time (min)	ARCA, after HPLC purifiation
0	0.00388		0	0
0.00667	0.003864		0.00667	-7.5e-06
0.01333	0.00386		0.01333	-9e-06
0.02	0.0038535		0.02	-2.15e-05
0.02667	0.0038485		0.02667	-2.25e-05
0.03333	0.0038405		0.03333	-2.1e-05
0.04	0.0038335		0.04	-2.15e-05
0.04667	0.003828		0.04667	-2.25e-05
0.05333	0.0038185		0.05333	-2.35e-05
0.06	0.0038055		0.06	-2.4e-05
0.06667	0.0037925		0.06667	-2.25e-05
0.07333	0.00378		0.07333	-1.75e-05
0.08	0.0037685		0.08	-1.5e-05
0.08667	0.0037585		0.08667	-1.6e-05
0.09333	0.0037485		0.09333	-1.7e-05
0.1	0.003737		0.1	-1.45e-05
0.10667	0.003724		0.10667	-1.25e-05
0.11333	0.0037155		0.11333	-1.15e-05
0.12	0.003705		0.12	-1.35e-05
0.12667	0.003695		0.12667	-1.55e-05
0.13333	0.003682		0.13333	-1.9e-05
0.14	0.0036705		0.14	-2e-05
0.14667	0.003657		0.14667	-1.9e-05
0.15333	0.003645		0.15333	-2.1e-05
0.16	0.0036335		0.16	-2.6e-05
0.16667	0.003618		0.16667	-3.1e-05
0.17333	0.003605		0.17333	-3.25e-05
0.18	0.003593		0.18	-3.4e-05
0.18667	0.003583		0.18667	-3.35e-05
0.19333	0.00357		0.19333	-3.65e-05
0.2	0.00356		0.2	-3.8e-05
0.20667	0.00355		0.20667	-3.95e-05
0.21333	0.003542		0.21333	-3.85e-05
0.22	0.003534		0.22	-3.7e-05
0.22667	0.003527		0.22667	-3.7e-05
0.23333	0.0035165		0.23333	-3.6e-05
0.24	0.0035035		0.24	-3.65e-05
0.24667	0.003492		0.24667	-3.3e-05
0.25333	0.0034805		0.25333	-3.2e-05
0.26	0.0034675		0.26	-3.1e-05
0.26667	0.003457		0.26667	-3e-05
0.27333	0.003445		0.27333	-2.85e-05
0.28	0.0034295		0.28	-2.9e-05
0.28667	0.0034195		0.28667	-2.8e-05
0.29333	0.003412		0.29333	-2.45e-05
0.3	0.0034025		0.3	-2.2e-05
0.30667	0.003394		0.30667	-2.05e-05
0.31333	0.003385		0.31333	-2.15e-05
0.32	0.003372		0.32	-2.15e-05
0.32667	0.0033615		0.32667	-2.15e-05
0.33333	0.003352		0.33333	-2.15e-05
0.34	0.0033395		0.34	-2.25e-05
0.34667	0.003325		0.34667	-2.45e-05
0.35333	0.0033135		0.35333	-2.5e-05
0.36	0.0032995		0.36	-2.6e-05
0.36667	0.0032875		0.36667	-2.45e-05
0.37333	0.0032765		0.37333	-2.35e-05
0.38	0.003265		0.38	-2.25e-05
0.38667	0.003254		0.38667	-2.3e-05
0.39333	0.003245		0.39333	-2.15e-05
0.4	0.003237		0.4	-2.2e-05
0.40667	0.003227		0.40667	-2.25e-05
0.41333	0.0032175		0.41333	-2.3e-05
0.42	0.0032075		0.42	-2.25e-05
0.42667	0.0031975		0.42667	-2.05e-05
0.43333	0.0031875		0.43333	-2e-05
0.44	0.003178		0.44	-1.8e-05
0.44667	0.0031655		0.44667	-1.85e-05
0.45333	0.003153		0.45333	-1.9e-05
0.46	0.003141		0.46	-2e-05
0.46667	0.0031275		0.46667	-1.8e-05
0.47333	0.003118		0.47333	-1.85e-05
0.48	0.003107		0.48	-2.25e-05
0.48667	0.0030965		0.48667	-2.4e-05
0.49333	0.0030815		0.49333	-2.25e-05
0.5	0.003067		0.5	-2.15e-05
0.50667	0.0030535		0.50667	-2e-05
0.51333	0.0030405		0.51333	-1.9e-05
0.52	0.0030285		0.52	-1.8e-05
0.52667	0.0030145		0.52667	-1.7e-05
0.53333	0.0030005		0.53333	-1.55e-05
0.54	0.002989		0.54	-1.5e-05
0.54667	0.002981		0.54667	-1.55e-05
0.55333	0.0029755		0.55333	-1.45e-05
0.56	0.0029715		0.56	-1.45e-05
0.56667	0.002972		0.56667	-1.45e-05
0.57333	0.0029785		0.57333	-1.5e-05
0.58	0.002993		0.58	-1.45e-05
0.58667	0.00302		0.58667	-1.3e-05
0.59333	0.003061		0.59333	-1.1e-05
0.6	0.0031155		0.6	-8e-06
0.60667	0.0031785		0.60667	-6e-06
0.61333	0.003251		0.61333	-5e-06
0.62	0.003332		0.62	-3e-06
0.62667	0.0034205		0.62667	-1.5e-06
0.63333	0.00352		0.63333	5e-07
0.64	0.003626		0.64	3e-06
0.64667	0.003735		0.64667	3.5e-06
0.65333	0.0038505		0.65333	4e-06
0.66	0.003968		0.66	4e-06
0.66667	0.004085		0.66667	5e-06
0.67333	0.00419		0.67333	4e-06
0.68	0.004277		0.68	5e-06
0.68667	0.0043375		0.68667	5e-06
0.69333	0.0043625		0.69333	4.5e-06
0.7	0.004347		0.7	4.5e-06
0.70667	0.0042875		0.70667	3.5e-06
0.71333	0.0041875		0.71333	2.5e-06
0.72	0.0040515		0.72	2e-06
0.72667	0.0038855		0.72667	3e-06
0.73333	0.0037015		0.73333	1e-06
0.74	0.003502		0.74	1e-06
0.74667	0.0032825		0.74667	1.5e-06
0.75333	0.0030465		0.75333	5e-06
0.76	0.0028225		0.76	9e-06
0.76667	0.0026695		0.76667	1.4e-05
0.77333	0.002661		0.77333	1.85e-05
0.78	0.00284		0.78	2.35e-05
0.78667	0.003208		0.78667	2.6e-05
0.79333	0.0037465		0.79333	2.8e-05
0.8	0.0044225		0.8	3.1e-05
0.80667	0.0051885		0.80667	2.95e-05
0.81333	0.005974		0.81333	3.05e-05
0.82	0.006691		0.82	3.05e-05
0.82667	0.0072455		0.82667	3.05e-05
0.83333	0.0075895		0.83333	3e-05
0.84	0.0077115		0.84	3.15e-05
0.84667	0.0076205		0.84667	3.3e-05
0.85333	0.0073595		0.85333	3.2e-05
0.86	0.0069795		0.86	3.3e-05
0.86667	0.0065325		0.86667	3.45e-05
0.87333	0.006057		0.87333	3.3e-05
0.88	0.005578		0.88	3.25e-05
0.88667	0.0051105		0.88667	3.15e-05
0.89333	0.004662		0.89333	3.2e-05
0.9	0.0042545		0.9	3.2e-05
0.90667	0.0038935		0.90667	3.3e-05
0.91333	0.0035875		0.91333	3.35e-05
0.92	0.003333		0.92	3.25e-05
0.92667	0.003126		0.92667	3.3e-05
0.93333	0.002964		0.93333	3.45e-05
0.94	0.0028405		0.94	3.45e-05
0.94667	0.002751		0.94667	3.55e-05
0.95333	0.0026845		0.95333	3.6e-05
0.96	0.002635		0.96	3.6e-05
0.96667	0.002594		0.96667	3.55e-05
0.97333	0.00256		0.97333	3.65e-05
0.98	0.002528		0.98	3.9e-05
0.98667	0.002495		0.98667	3.75e-05
0.99333	0.002462		0.99333	3.7e-05
1	0.0024305		1	3.65e-05
1.00667	0.002401		1.00667	3.5e-05
1.01333	0.002374		1.01333	3.45e-05
1.02	0.00235		1.02	3.5e-05
1.02667	0.002327		1.02667	3.3e-05
1.03333	0.0023065		1.03333	2.9e-05
1.04	0.0022875		1.04	3e-05
1.04667	0.0022695		1.04667	3e-05
1.05333	0.0022525		1.05333	2.95e-05
1.06	0.0022345		1.06	3e-05
1.06667	0.002215		1.06667	3e-05
1.07333	0.0021845		1.07333	2.85e-05
1.08	0.002141		1.08	2.8e-05
1.08667	0.002109		1.08667	2.9e-05
1.09333	0.0021495		1.09333	2.75e-05
1.1	0.0022945		1.1	2.8e-05
1.10667	0.002541		1.10667	2.95e-05
1.11333	0.002863		1.11333	2.85e-05
1.12	0.0032285		1.12	2.8e-05
1.12667	0.003614		1.12667	2.85e-05
1.13333	0.0039895		1.13333	2.9e-05
1.14	0.004308		1.14	2.85e-05
1.14667	0.0045015		1.14667	2.95e-05
1.15333	0.004542		1.15333	3e-05
1.16	0.0044375		1.16	3.1e-05
1.16667	0.0042275		1.16667	3.4e-05
1.17333	0.003953		1.17333	3.6e-05
1.18	0.0036495		1.18	3.8e-05
1.18667	0.0033555		1.18667	4.1e-05
1.19333	0.0030975		1.19333	4.5e-05
1.2	0.0028865		1.2	4.6e-05
1.20667	0.002717		1.20667	4.5e-05
1.21333	0.0025845		1.21333	4.5e-05
1.22	0.0024825		1.22	4.55e-05
1.22667	0.002404		1.22667	4.65e-05
1.23333	0.0023445		1.23333	4.7e-05
1.24	0.002301		1.24	4.7e-05
1.24667	0.002269		1.24667	4.65e-05
1.25333	0.002245		1.25333	4.85e-05
1.26	0.002232		1.26	4.95e-05
1.26667	0.002226		1.26667	5e-05
1.27333	0.002225		1.27333	4.85e-05
1.28	0.002226		1.28	4.5e-05
1.28667	0.00223		1.28667	4.4e-05
1.29333	0.002233		1.29333	4.25e-05
1.3	0.0022395		1.3	4.15e-05
1.30667	0.002246		1.30667	3.85e-05
1.31333	0.0022505		1.31333	3.9e-05
1.32	0.0022535		1.32	3.7e-05
1.32667	0.002254		1.32667	3.55e-05
1.33333	0.0022545		1.33333	3.6e-05
1.34	0.002252		1.34	3.6e-05
1.34667	0.0022545		1.34667	3.65e-05
1.35333	0.002252		1.35333	3.6e-05
1.36	0.0022505		1.36	3.75e-05
1.36667	0.002251		1.36667	3.55e-05
1.37333	0.002253		1.37333	3.65e-05
1.38	0.002259		1.38	3.8e-05
1.38667	0.0022675		1.38667	4e-05
1.39333	0.0022785		1.39333	3.9e-05
1.4	0.0022875		1.4	3.95e-05
1.40667	0.0023		1.40667	3.9e-05
1.41333	0.002315		1.41333	3.9e-05
1.42	0.0023295		1.42	3.9e-05
1.42667	0.00234		1.42667	3.8e-05
1.43333	0.0023455		1.43333	3.75e-05
1.44	0.0023475		1.44	3.65e-05
1.44667	0.0023475		1.44667	3.75e-05
1.45333	0.002341		1.45333	3.7e-05
1.46	0.0023325		1.46	3.7e-05
1.46667	0.002316		1.46667	3.55e-05
1.47333	0.0022955		1.47333	3.65e-05
1.48	0.0022735		1.48	3.85e-05
1.48667	0.0022475		1.48667	3.9e-05
1.49333	0.002219		1.49333	4e-05
1.5	0.0021895		1.5	3.95e-05
1.50667	0.002161		1.50667	4e-05
1.51333	0.0021305		1.51333	4.25e-05
1.52	0.002106		1.52	4.3e-05
1.52667	0.0020805		1.52667	4.2e-05
1.53333	0.002059		1.53333	4.05e-05
1.54	0.002042		1.54	3.85e-05
1.54667	0.002027		1.54667	3.85e-05
1.55333	0.0020135		1.55333	3.9e-05
1.56	0.0020045		1.56	3.85e-05
1.56667	0.002001		1.56667	3.65e-05
1.57333	0.002		1.57333	3.65e-05
1.58	0.0020015		1.58	3.6e-05
1.58667	0.0020065		1.58667	3.45e-05
1.59333	0.002016		1.59333	3.55e-05
1.6	0.0020315		1.6	3.35e-05
1.60667	0.002051		1.60667	3.4e-05
1.61333	0.002073		1.61333	3.4e-05
1.62	0.002095		1.62	3.6e-05
1.62667	0.0021175		1.62667	3.55e-05
1.63333	0.0021415		1.63333	3.65e-05
1.64	0.002164		1.64	3.9e-05
1.64667	0.002185		1.64667	4.15e-05
1.65333	0.0022		1.65333	4.25e-05
1.66	0.002209		1.66	4.35e-05
1.66667	0.0022135		1.66667	4.4e-05
1.67333	0.002214		1.67333	4.45e-05
1.68	0.00221		1.68	4.55e-05
1.68667	0.002201		1.68667	4.75e-05
1.69333	0.002187		1.69333	4.85e-05
1.7	0.002168		1.7	4.7e-05
1.70667	0.0021475		1.70667	4.7e-05
1.71333	0.002128		1.71333	4.4e-05
1.72	0.0021065		1.72	4.15e-05
1.72667	0.002087		1.72667	3.8e-05
1.73333	0.0020675		1.73333	3.65e-05
1.74	0.002052		1.74	3.55e-05
1.74667	0.002042		1.74667	3.45e-05
1.75333	0.002035		1.75333	3.55e-05
1.76	0.002033		1.76	3.75e-05
1.76667	0.0020375		1.76667	4e-05
1.77333	0.002047		1.77333	4.25e-05
1.78	0.002062		1.78	4.6e-05
1.78667	0.0020815		1.78667	4.75e-05
1.79333	0.0021025		1.79333	5e-05
1.8	0.002127		1.8	5.05e-05
1.80667	0.002155		1.80667	5.15e-05
1.81333	0.0021815		1.81333	5.3e-05
1.82	0.0022055		1.82	5.25e-05
1.82667	0.0022275		1.82667	5.3e-05
1.83333	0.0022455		1.83333	5.3e-05
1.84	0.002259		1.84	5.4e-05
1.84667	0.0022645		1.84667	5.3e-05
1.85333	0.0022645		1.85333	5.25e-05
1.86	0.002259		1.86	5.25e-05
1.86667	0.002248		1.86667	5.15e-05
1.87333	0.0022305		1.87333	5.2e-05
1.88	0.0022065		1.88	5.4e-05
1.88667	0.002176		1.88667	5.5e-05
1.89333	0.0021425		1.89333	5.7e-05
1.9	0.00211		1.9	5.9e-05
1.90667	0.002074		1.90667	5.95e-05
1.91333	0.002035		1.91333	5.8e-05
1.92	0.001997		1.92	5.9e-05
1.92667	0.0019615		1.92667	6.05e-05
1.93333	0.0019315		1.93333	5.95e-05
1.94	0.001903		1.94	6e-05
1.94667	0.0018785		1.94667	5.65e-05
1.95333	0.001857		1.95333	5.5e-05
1.96	0.0018405		1.96	5.4e-05
1.96667	0.001828		1.96667	5.25e-05
1.97333	0.0018205		1.97333	4.95e-05
1.98	0.0018155		1.98	4.8e-05
1.98667	0.0018125		1.98667	4.75e-05
1.99333	0.00181		1.99333	4.5e-05
2	0.0018115		2	4.7e-05
2.00667	0.001815		2.00667	4.8e-05
2.01333	0.0018205		2.01333	4.9e-05
2.02	0.001828		2.02	5.25e-05
2.02667	0.001834		2.02667	5.6e-05
2.03333	0.0018405		2.03333	5.7e-05
2.04	0.0018455		2.04	5.6e-05
2.04667	0.001853		2.04667	5.65e-05
2.05333	0.001855		2.05333	5.45e-05
2.06	0.0018535		2.06	5.25e-05
2.06667	0.0018495		2.06667	5.15e-05
2.07333	0.001845		2.07333	5.1e-05
2.08	0.0018385		2.08	4.8e-05
2.08667	0.001827		2.08667	4.6e-05
2.09333	0.001814		2.09333	4.5e-05
2.1	0.001801		2.1	4.65e-05
2.10667	0.001789		2.10667	4.8e-05
2.11333	0.0017745		2.11333	5e-05
2.12	0.0017545		2.12	4.95e-05
2.12667	0.0017325		2.12667	4.75e-05
2.13333	0.001714		2.13333	4.95e-05
2.14	0.0016995		2.14	5e-05
2.14667	0.0016875		2.14667	5.1e-05
2.15333	0.001676		2.15333	5.15e-05
2.16	0.0016655		2.16	5.15e-05
2.16667	0.001659		2.16667	5.15e-05
2.17333	0.001655		2.17333	5.15e-05
2.18	0.0016535		2.18	5.1e-05
2.18667	0.0016525		2.18667	5e-05
2.19333	0.0016505		2.19333	5.15e-05
2.2	0.00165		2.2	5.05e-05
2.20667	0.0016505		2.20667	5e-05
2.21333	0.001651		2.21333	4.9e-05
2.22	0.0016515		2.22	4.7e-05
2.22667	0.001653		2.22667	4.8e-05
2.23333	0.001657		2.23333	4.9e-05
2.24	0.00166		2.24	5e-05
2.24667	0.001664		2.24667	5e-05
2.25333	0.0016655		2.25333	5.15e-05
2.26	0.001664		2.26	5.05e-05
2.26667	0.001661		2.26667	5.05e-05
2.27333	0.0016605		2.27333	5.3e-05
2.28	0.001659		2.28	5.35e-05
2.28667	0.0016525		2.28667	5.55e-05
2.29333	0.001647		2.29333	5.5e-05
2.3	0.001638		2.3	5.4e-05
2.30667	0.0016295		2.30667	5.4e-05
2.31333	0.0016205		2.31333	5.35e-05
2.32	0.001613		2.32	5.4e-05
2.32667	0.001602		2.32667	5.45e-05
2.33333	0.0015925		2.33333	5.4e-05
2.34	0.0015845		2.34	5.4e-05
2.34667	0.0015725		2.34667	5.55e-05
2.35333	0.001559		2.35333	5.8e-05
2.36	0.001545		2.36	5.8e-05
2.36667	0.0015315		2.36667	6.15e-05
2.37333	0.0015195		2.37333	6.35e-05
2.38	0.0015065		2.38	6.4e-05
2.38667	0.001492		2.38667	6.7e-05
2.39333	0.001478		2.39333	6.9e-05
2.4	0.001464		2.4	7e-05
2.40667	0.001453		2.40667	7.15e-05
2.41333	0.0014435		2.41333	7.4e-05
2.42	0.001434		2.42	7.35e-05
2.42667	0.0014225		2.42667	7.3e-05
2.43333	0.0014135		2.43333	7.2e-05
2.44	0.001405		2.44	6.95e-05
2.44667	0.001396		2.44667	6.9e-05
2.45333	0.0013915		2.45333	6.9e-05
2.46	0.0013855		2.46	6.7e-05
2.46667	0.0013785		2.46667	6.5e-05
2.47333	0.0013725		2.47333	6.5e-05
2.48	0.001368		2.48	6.4e-05
2.48667	0.001363		2.48667	6.25e-05
2.49333	0.0013595		2.49333	6.15e-05
2.5	0.001358		2.5	5.95e-05
2.50667	0.0013565		2.50667	5.9e-05
2.51333	0.0013575		2.51333	5.8e-05
2.52	0.0013605		2.52	5.75e-05
2.52667	0.001363		2.52667	5.65e-05
2.53333	0.0013675		2.53333	5.5e-05
2.54	0.0013735		2.54	5.6e-05
2.54667	0.0013805		2.54667	5.75e-05
2.55333	0.0013875		2.55333	5.7e-05
2.56	0.001395		2.56	5.7e-05
2.56667	0.0014015		2.56667	5.7e-05
2.57333	0.0014075		2.57333	5.6e-05
2.58	0.0014135		2.58	5.35e-05
2.58667	0.0014195		2.58667	5.35e-05
2.59333	0.0014265		2.59333	5.05e-05
2.6	0.0014325		2.6	5.05e-05
2.60667	0.001437		2.60667	5.15e-05
2.61333	0.001442		2.61333	5e-05
2.62	0.0014455		2.62	5e-05
2.62667	0.0014495		2.62667	5.05e-05
2.63333	0.001452		2.63333	5.25e-05
2.64	0.001453		2.64	5.25e-05
2.64667	0.00145		2.64667	5.35e-05
2.65333	0.001444		2.65333	5.25e-05
2.66	0.001437		2.66	5e-05
2.66667	0.0014295		2.66667	5e-05
2.67333	0.0014245		2.67333	5e-05
2.68	0.001416		2.68	5.2e-05
2.68667	0.0014075		2.68667	5.3e-05
2.69333	0.0013995		2.69333	5.4e-05
2.7	0.001393		2.7	5.55e-05
2.70667	0.001386		2.70667	5.75e-05
2.71333	0.0013775		2.71333	6.05e-05
2.72	0.0013655		2.72	6.05e-05
2.72667	0.0013535		2.72667	5.9e-05
2.73333	0.0013445		2.73333	5.8e-05
2.74	0.001335		2.74	5.6e-05
2.74667	0.0013235		2.74667	5.65e-05
2.75333	0.001313		2.75333	5.65e-05
2.76	0.0013065		2.76	5.55e-05
2.76667	0.0013025		2.76667	5.45e-05
2.77333	0.001301		2.77333	5.55e-05
2.78	0.0012925		2.78	5.6e-05
2.78667	0.001284		2.78667	5.3e-05
2.79333	0.001277		2.79333	5.4e-05
2.8	0.0012745		2.8	5.35e-05
2.80667	0.0012695		2.80667	5.35e-05
2.81333	0.001263		2.81333	5.4e-05
2.82	0.0012565		2.82	5.2e-05
2.82667	0.0012465		2.82667	5e-05
2.83333	0.001245		2.83333	5.05e-05
2.84	0.0012415		2.84	5.15e-05
2.84667	0.001235		2.84667	5.1e-05
2.85333	0.001227		2.85333	5.2e-05
2.86	0.001223		2.86	5.1e-05
2.86667	0.001219		2.86667	5.05e-05
2.87333	0.0012165		2.87333	5.25e-05
2.88	0.001216		2.88	5.45e-05
2.88667	0.0012115		2.88667	5.55e-05
2.89333	0.0012075		2.89333	5.7e-05
2.9	0.001208		2.9	5.75e-05
2.90667	0.001207		2.90667	5.7e-05
2.91333	0.0012025		2.91333	5.75e-05
2.92	0.001196		2.92	5.7e-05
2.92667	0.001191		2.92667	5.75e-05
2.93333	0.0011865		2.93333	5.8e-05
2.94	0.001184		2.94	5.55e-05
2.94667	0.001179		2.94667	5.5e-05
2.95333	0.0011745		2.95333	5.45e-05
2.96	0.0011705		2.96	5.5e-05
2.96667	0.001167		2.96667	5.55e-05
2.97333	0.0011665		2.97333	5.7e-05
2.98	0.0011645		2.98	5.8e-05
2.98667	0.00116		2.98667	5.8e-05
2.99333	0.001156		2.99333	5.95e-05
3	0.0011525		3	6.1e-05
3.00667	0.00115		3.00667	6.2e-05
3.01333	0.001145		3.01333	6.35e-05
3.02	0.0011385		3.02	6.3e-05
3.02667	0.001133		3.02667	6.2e-05
3.03333	0.001127		3.03333	6.1e-05
3.04	0.001122		3.04	6.1e-05
3.04667	0.0011175		3.04667	6.2e-05
3.05333	0.001111		3.05333	6.25e-05
3.06	0.001104		3.06	6.3e-05
3.06667	0.0011		3.06667	6.25e-05
3.07333	0.0010975		3.07333	6.4e-05
3.08	0.001092		3.08	6.6e-05
3.08667	0.0010875		3.08667	6.7e-05
3.09333	0.001083		3.09333	6.8e-05
3.1	0.001078		3.1	6.85e-05
3.10667	0.001076		3.10667	6.8e-05
3.11333	0.001074		3.11333	7e-05
3.12	0.001071		3.12	7e-05
3.12667	0.001065		3.12667	6.95e-05
3.13333	0.001063		3.13333	6.8e-05
3.14	0.0010615		3.14	6.85e-05
3.14667	0.001059		3.14667	6.8e-05
3.15333	0.0010565		3.15333	6.7e-05
3.16	0.0010545		3.16	6.55e-05
3.16667	0.001052		3.16667	6.25e-05
3.17333	0.0010495		3.17333	6.3e-05
3.18	0.001049		3.18	6.2e-05
3.18667	0.0010475		3.18667	6.15e-05
3.19333	0.001045		3.19333	5.85e-05
3.2	0.0010415		3.2	5.5e-05
3.20667	0.0010375		3.20667	5.1e-05
3.21333	0.001033		3.21333	4.8e-05
3.22	0.001031		3.22	4.45e-05
3.22667	0.0010285		3.22667	3.8e-05
3.23333	0.0010245		3.23333	3.25e-05
3.24	0.0010195		3.24	2.85e-05
3.24667	0.001015		3.24667	2.55e-05
3.25333	0.0010115		3.25333	2.45e-05
3.26	0.001009		3.26	2.7e-05
3.26667	0.001009		3.26667	2.95e-05
3.27333	0.0010065		3.27333	3.75e-05
3.28	0.001004		3.28	5.15e-05
3.28667	0.001002		3.28667	7.65e-05
3.29333	0.0010005		3.29333	0.000117
3.3	0.0009995		3.3	0.0001725
3.30667	0.001001		3.30667	0.000239
3.31333	0.001001		3.31333	0.000315
3.32	0.000998		3.32	0.0004015
3.32667	0.0009955		3.32667	0.000498
3.33333	0.000995		3.33333	0.000602
3.34	0.000991		3.34	0.00071
3.34667	0.0009885		3.34667	0.000815
3.35333	0.000987		3.35333	0.0009195
3.36	0.000984		3.36	0.0010225
3.36667	0.0009835		3.36667	0.0011205
3.37333	0.0009835		3.37333	0.001211
3.38	0.000981		3.38	0.001284
3.38667	0.0009795		3.38667	0.001336
3.39333	0.0009825		3.39333	0.001359
3.4	0.0009825		3.4	0.001351
3.40667	0.000984		3.40667	0.001308
3.41333	0.0009835		3.41333	0.0012315
3.42	0.000983		3.42	0.0011235
3.42667	0.0009815		3.42667	0.0009885
3.43333	0.000985		3.43333	0.0008365
3.44	0.0009845		3.44	0.000678
3.44667	0.0009835		3.44667	0.0005095
3.45333	0.0009845		3.45333	0.0003105
3.46	0.000983		3.46	8.8e-05
3.46667	0.0009845		3.46667	-0.000101
3.47333	0.0009825		3.47333	-0.0001575
3.48	0.0009815		3.48	6.5e-06
3.48667	0.0009805		3.48667	0.000416
3.49333	0.0009805		3.49333	0.0010405
3.5	0.000979		3.5	0.0018365
3.50667	0.000977		3.50667	0.002758
3.51333	0.0009745		3.51333	0.0037285
3.52	0.00097		3.52	0.0046465
3.52667	0.0009685		3.52667	0.0053915
3.53333	0.0009655		3.53333	0.005863
3.54	0.0009605		3.54	0.006023
3.54667	0.000954		3.54667	0.0059005
3.55333	0.0009485		3.55333	0.0055495
3.56	0.000943		3.56	0.005042
3.56667	0.0009365		3.56667	0.0044635
3.57333	0.0009295		3.57333	0.003869
3.58	0.0009235		3.58	0.00329
3.58667	0.0009165		3.58667	0.002743
3.59333	0.0009105		3.59333	0.0022475
3.6	0.0009075		3.6	0.0018105
3.60667	0.000903		3.60667	0.001434
3.61333	0.0008995		3.61333	0.0011225
3.62	0.000897		3.62	0.0008685
3.62667	0.0008955		3.62667	0.0006645
3.63333	0.0008915		3.63333	0.0005075
3.64	0.0008895		3.64	0.000393
3.64667	0.0008865		3.64667	0.0003115
3.65333	0.0008835		3.65333	0.0002535
3.66	0.0008835		3.66	0.000213
3.66667	0.0008805		3.66667	0.000182
3.67333	0.000878		3.67333	0.000156
3.68	0.000876		3.68	0.000135
3.68667	0.000876		3.68667	0.000113
3.69333	0.000877		3.69333	9.1e-05
3.7	0.000877		3.7	6.55e-05
3.70667	0.0008755		3.70667	3.9e-05
3.71333	0.0008725		3.71333	1.1e-05
3.72	0.0008725		3.72	-1.5e-05
3.72667	0.000872		3.72667	-3.75e-05
3.73333	0.0008705		3.73333	-5.9e-05
3.74	0.000867		3.74	-7.9e-05
3.74667	0.0008615		3.74667	-9.55e-05
3.75333	0.000859		3.75333	-0.000109
3.76	0.000857		3.76	-0.000127
3.76667	0.0008525		3.76667	-0.0001525
3.77333	0.0008495		3.77333	-0.0001885
3.78	0.000845		3.78	-0.000233
3.78667	0.00084		3.78667	-0.000263
3.79333	0.0008375		3.79333	-0.0002375
3.8	0.0008355		3.8	-0.0001225
3.80667	0.0008315		3.80667	8.1e-05
3.81333	0.000829		3.81333	0.0003575
3.82	0.0008255		3.82	0.0006835
3.82667	0.0008215		3.82667	0.0010275
3.83333	0.000818		3.83333	0.0013565
3.84	0.000816		3.84	0.001631
3.84667	0.0008155		3.84667	0.001805
3.85333	0.000814		3.85333	0.001848
3.86	0.000811		3.86	0.001773
3.86667	0.000805		3.86667	0.0016035
3.87333	0.0008015		3.87333	0.001374
3.88	0.0007985		3.88	0.001125
3.88667	0.000795		3.88667	0.000891
3.89333	0.00079		3.89333	0.0006895
3.9	0.000784		3.9	0.0005265
3.90667	0.000778		3.90667	0.000402
3.91333	0.000775		3.91333	0.000306
3.92	0.000774		3.92	0.000236
3.92667	0.000773		3.92667	0.0001885
3.93333	0.0007705		3.93333	0.000156
3.94	0.0007705		3.94	0.000132
3.94667	0.000769		3.94667	0.0001185
3.95333	0.000768		3.95333	0.000112
3.96	0.000768		3.96	0.00011
3.96667	0.0007665		3.96667	0.0001085
3.97333	0.000762		3.97333	0.000107
3.98	0.000759		3.98	0.0001035
3.98667	0.000758		3.98667	0.0001005
3.99333	0.000755		3.99333	0.0001
4	0.000752		4	9.65e-05
4.00667	0.0007475		4.00667	9.2e-05
4.01333	0.0007445		4.01333	8.65e-05
4.02	0.000741		4.02	8.35e-05
4.02667	0.00074		4.02667	8.25e-05
4.03333	0.000736		4.03333	8.15e-05
4.04	0.0007315		4.04	7.95e-05
4.04667	0.0007305		4.04667	7.6e-05
4.05333	0.0007305		4.05333	7.4e-05
4.06	0.0007295		4.06	7.3e-05
4.06667	0.000728		4.06667	7.3e-05
4.07333	0.0007285		4.07333	7e-05
4.08	0.0007305		4.08	6.7e-05
4.08667	0.0007315		4.08667	6.55e-05
4.09333	0.0007315		4.09333	6.55e-05
4.1	0.0007295		4.1	6.6e-05
4.10667	0.0007285		4.10667	6.4e-05
4.11333	0.0007285		4.11333	6.3e-05
4.12	0.000728		4.12	6.2e-05
4.12667	0.0007265		4.12667	6.3e-05
4.13333	0.0007235		4.13333	6.35e-05
4.14	0.000721		4.14	6.25e-05
4.14667	0.00072		4.14667	6.15e-05
4.15333	0.00072		4.15333	6e-05
4.16	0.0007195		4.16	6.2e-05
4.16667	0.000717		4.16667	6.3e-05
4.17333	0.0007155		4.17333	6.15e-05
4.18	0.000713		4.18	6e-05
4.18667	0.000709		4.18667	5.9e-05
4.19333	0.000706		4.19333	5.85e-05
4.2	0.000703		4.2	5.9e-05
4.20667	0.000699		4.20667	5.85e-05
4.21333	0.000694		4.21333	5.6e-05
4.22	0.0006905		4.22	5.6e-05
4.22667	0.000687		4.22667	5.75e-05
4.23333	0.000682		4.23333	6e-05
4.24	0.000678		4.24	5.85e-05
4.24667	0.000675		4.24667	5.9e-05
4.25333	0.000672		4.25333	5.85e-05
4.26	0.000668		4.26	5.9e-05
4.26667	0.000667		4.26667	5.8e-05
4.27333	0.000666		4.27333	5.6e-05
4.28	0.0006645		4.28	5.4e-05
4.28667	0.000663		4.28667	5.15e-05
4.29333	0.000662		4.29333	5.3e-05
4.3	0.0006585		4.3	5.15e-05
4.30667	0.0006555		4.30667	5.15e-05
4.31333	0.000653		4.31333	5.1e-05
4.32	0.000649		4.32	5.25e-05
4.32667	0.000644		4.32667	5.35e-05
4.33333	0.0006405		4.33333	5.55e-05
4.34	0.000637		4.34	5.55e-05
4.34667	0.0006335		4.34667	5.5e-05
4.35333	0.000635		4.35333	5.6e-05
4.36	0.0006345		4.36	5.6e-05
4.36667	0.0006325		4.36667	5.65e-05
4.37333	0.0006315		4.37333	5.45e-05
4.38	0.00063		4.38	5.45e-05
4.38667	0.0006275		4.38667	5.35e-05
4.39333	0.000624		4.39333	5.3e-05
4.4	0.0006225		4.4	5.3e-05
4.40667	0.000617		4.40667	5.45e-05
4.41333	0.0006145		4.41333	5.4e-05
4.42	0.0006115		4.42	5.3e-05
4.42667	0.000607		4.42667	5.45e-05
4.43333	0.0005995		4.43333	5.55e-05
4.44	0.000597		4.44	5.75e-05
4.44667	0.0005955		4.44667	5.85e-05
4.45333	0.000594		4.45333	5.85e-05
4.46	0.000593		4.46	5.65e-05
4.46667	0.000591		4.46667	5.6e-05
4.47333	0.0005885		4.47333	5.6e-05
4.48	0.0005875		4.48	5.5e-05
4.48667	0.0005915		4.48667	5.15e-05
4.49333	0.0005915		4.49333	5e-05
4.5	0.000589		4.5	5.1e-05
4.50667	0.0005875		4.50667	5.15e-05
4.51333	0.000585		4.51333	5.5e-05
4.52	0.000584		4.52	5.8e-05
4.52667	0.000583		4.52667	5.95e-05
4.53333	0.0005835		4.53333	6.35e-05
4.54	0.000582		4.54	6.9e-05
4.54667	0.0005805		4.54667	7.1e-05
4.55333	0.0005805		4.55333	7.25e-05
4.56	0.000578		4.56	7.55e-05
4.56667	0.000576		4.56667	7.65e-05
4.57333	0.0005745		4.57333	7.65e-05
4.58	0.0005745		4.58	7.55e-05
4.58667	0.0005735		4.58667	7.4e-05
4.59333	0.000573		4.59333	7.15e-05
4.6	0.0005735		4.6	7e-05
4.60667	0.0005725		4.60667	6.85e-05
4.61333	0.0005735		4.61333	6.55e-05
4.62	0.0005735		4.62	6.3e-05
4.62667	0.000573		4.62667	6.15e-05
4.63333	0.0005715		4.63333	5.95e-05
4.64	0.000567		4.64	5.8e-05
4.64667	0.0005635		4.64667	5.7e-05
4.65333	0.00056		4.65333	5.55e-05
4.66	0.0005575		4.66	5.45e-05
4.66667	0.000553		4.66667	5.65e-05
4.67333	0.0005505		4.67333	5.7e-05
4.68	0.0005475		4.68	5.6e-05
4.68667	0.000544		4.68667	5.45e-05
4.69333	0.0005405		4.69333	5.35e-05
4.7	0.0005375		4.7	5.45e-05
4.70667	0.0005355		4.70667	5.45e-05
4.71333	0.000532		4.71333	5.3e-05
4.72	0.0005305		4.72	4.85e-05
4.72667	0.000527		4.72667	4.7e-05
4.73333	0.000524		4.73333	4.8e-05
4.74	0.0005225		4.74	4.8e-05
4.74667	0.000523		4.74667	4.7e-05
4.75333	0.0005195		4.75333	4.6e-05
4.76	0.000516		4.76	4.7e-05
4.76667	0.000514		4.76667	4.9e-05
4.77333	0.00051		4.77333	5e-05
4.78	0.000509		4.78	5e-05
4.78667	0.000507		4.78667	5.25e-05
4.79333	0.000503		4.79333	5.5e-05
4.8	0.0005		4.8	5.65e-05
4.80667	0.000498		4.80667	5.65e-05
4.81333	0.0004955		4.81333	5.6e-05
4.82	0.000492		4.82	5.6e-05
4.82667	0.0004855		4.82667	6e-05
4.83333	0.0004825		4.83333	6.05e-05
4.84	0.0004795		4.84	5.95e-05
4.84667	0.000478		4.84667	5.9e-05
4.85333	0.0004755		4.85333	5.75e-05
4.86	0.0004735		4.86	5.7e-05
4.86667	0.0004725		4.86667	5.75e-05
4.87333	0.0004735		4.87333	5.65e-05
4.88	0.000477		4.88	5.45e-05
4.88667	0.0004755		4.88667	5.4e-05
4.89333	0.000474		4.89333	5.5e-05
4.9	0.0004735		4.9	5.5e-05
4.90667	0.0004735		4.90667	5.6e-05
4.91333	0.00047		4.91333	5.8e-05
4.92	0.0004655		4.92	5.95e-05
4.92667	0.000462		4.92667	6.1e-05
4.93333	0.00046		4.93333	6.3e-05
4.94	0.0004585		4.94	6.5e-05
4.94667	0.000457		4.94667	6.4e-05
4.95333	0.000453		4.95333	6.45e-05
4.96	0.000446		4.96	6.7e-05
4.96667	0.000447		4.96667	6.75e-05
4.97333	0.0004465		4.97333	6.55e-05
4.98	0.0004465		4.98	6.4e-05
4.98667	0.0004445		4.98667	6.4e-05
4.99333	0.0004435		4.99333	6.25e-05
5	0.000444		5	6.25e-05
5.00667	0.000446		5.00667	6.3e-05
5.01333	0.000453		5.01333	6.05e-05
5.02	0.000452		5.02	6.1e-05
5.02667	0.000452		5.02667	6.3e-05
5.03333	0.0004505		5.03333	6.4e-05
5.04	0.0004505		5.04	6.35e-05
5.04667	0.000448		5.04667	6.4e-05
5.05333	0.000443		5.05333	6.4e-05
5.06	0.000439		5.06	6.15e-05
5.06667	0.000433		5.06667	6.05e-05
5.07333	0.0004325		5.07333	5.8e-05
5.08	0.0004305		5.08	5.8e-05
5.08667	0.0004285		5.08667	5.75e-05
5.09333	0.000426		5.09333	5.6e-05
5.1	0.0004255		5.1	5.4e-05
5.10667	0.0004255		5.10667	5.6e-05
5.11333	0.000424		5.11333	5.75e-05
5.12	0.000424		5.12	6.1e-05
5.12667	0.0004225		5.12667	6.1e-05
5.13333	0.000422		5.13333	5.95e-05
5.14	0.0004215		5.14	6e-05
5.14667	0.000418		5.14667	6.1e-05
5.15333	0.0004155		5.15333	6.3e-05
5.16	0.0004145		5.16	6.25e-05
5.16667	0.000412		5.16667	6.25e-05
5.17333	0.000411		5.17333	6e-05
5.18	0.0004085		5.18	6.15e-05
5.18667	0.000405		5.18667	6.15e-05
5.19333	0.0004035		5.19333	6.05e-05
5.2	0.0004035		5.2	6.1e-05
5.20667	0.000403		5.20667	5.85e-05
5.21333	0.000401		5.21333	5.6e-05
5.22	0.0003995		5.22	5.6e-05
5.22667	0.000396		5.22667	5.75e-05
5.23333	0.000395		5.23333	5.6e-05
5.24	0.000392		5.24	5.6e-05
5.24667	0.000389		5.24667	5.65e-05
5.25333	0.000387		5.25333	5.5e-05
5.26	0.0003855		5.26	5.5e-05
5.26667	0.0003845		5.26667	5.55e-05
5.27333	0.0003845		5.27333	5.45e-05
5.28	0.0003815		5.28	5.4e-05
5.28667	0.0003785		5.28667	5.45e-05
5.29333	0.000375		5.29333	5.6e-05
5.3	0.000373		5.3	5.75e-05
5.30667	0.000372		5.30667	5.85e-05
5.31333	0.000369		5.31333	6.05e-05
5.32	0.000367		5.32	6.2e-05
5.32667	0.0003635		5.32667	6.3e-05
5.33333	0.000362		5.33333	6.35e-05
5.34	0.0003615		5.34	6.5e-05
5.34667	0.000361		5.34667	6.45e-05
5.35333	0.0003595		5.35333	6.25e-05
5.36	0.0003555		5.36	6.1e-05
5.36667	0.000353		5.36667	5.9e-05
5.37333	0.000352		5.37333	5.9e-05
5.38	0.0003515		5.38	5.9e-05
5.38667	0.0003505		5.38667	5.85e-05
5.39333	0.00035		5.39333	5.75e-05
5.4	0.0003495		5.4	5.55e-05
5.40667	0.00035		5.40667	5.45e-05
5.41333	0.00035		5.41333	5.55e-05
5.42	0.0003505		5.42	5.75e-05
5.42667	0.000349		5.42667	5.6e-05
5.43333	0.0003465		5.43333	5.45e-05
5.44	0.000345		5.44	5.45e-05
5.44667	0.000344		5.44667	5.6e-05
5.45333	0.000342		5.45333	5.7e-05
5.46	0.000341		5.46	5.8e-05
5.46667	0.0003425		5.46667	5.7e-05
5.47333	0.000341		5.47333	5.65e-05
5.48	0.000338		5.48	5.75e-05
5.48667	0.000334		5.48667	5.9e-05
5.49333	0.0003325		5.49333	5.9e-05
5.5	0.0003305		5.5	6.05e-05
5.50667	0.000329		5.50667	6.25e-05
5.51333	0.000328		5.51333	6.3e-05
5.52	0.0003235		5.52	6.5e-05
5.52667	0.0003235		5.52667	6.55e-05
5.53333	0.0003235		5.53333	6.75e-05
5.54	0.0003275		5.54	6.9e-05
5.54667	0.000328		5.54667	6.95e-05
5.55333	0.000327		5.55333	6.75e-05
5.56	0.000327		5.56	6.6e-05
5.56667	0.000326		5.56667	6.6e-05
5.57333	0.000325		5.57333	6.6e-05
5.58	0.0003225		5.58	6.55e-05
5.58667	0.000321		5.58667	6.35e-05
5.59333	0.0003175		5.59333	6.15e-05
5.6	0.0003165		5.6	6.1e-05
5.60667	0.0003175		5.60667	5.95e-05
5.61333	0.000314		5.61333	5.95e-05
5.62	0.0003095		5.62	5.9e-05
5.62667	0.0003085		5.62667	5.9e-05
5.63333	0.0003065		5.63333	5.8e-05
5.64	0.000306		5.64	5.9e-05
5.64667	0.000306		5.64667	5.9e-05
5.65333	0.000305		5.65333	6.1e-05
5.66	0.000303		5.66	6.5e-05
5.66667	0.0003035		5.66667	6.7e-05
5.67333	0.0003055		5.67333	6.65e-05
5.68	0.000305		5.68	6.75e-05
5.68667	0.0003035		5.68667	6.95e-05
5.69333	0.0003025		5.69333	6.9e-05
5.7	0.000303		5.7	6.75e-05
5.70667	0.0002995		5.70667	6.6e-05
5.71333	0.0002975		5.71333	6.35e-05
5.72	0.000296		5.72	6.1e-05
5.72667	0.000293		5.72667	6.1e-05
5.73333	0.000292		5.73333	6.15e-05
5.74	0.0002895		5.74	6.05e-05
5.74667	0.0002845		5.74667	6.25e-05
5.75333	0.000279		5.75333	6.4e-05
5.76	0.0002795		5.76	6.45e-05
5.76667	0.0002795		5.76667	6.5e-05
5.77333	0.000279		5.77333	6.6e-05
5.78	0.000279		5.78	6.7e-05
5.78667	0.0002775		5.78667	6.55e-05
5.79333	0.000278		5.79333	6.6e-05
5.8	0.0002815		5.8	6.4e-05
5.80667	0.000283		5.80667	6.5e-05
5.81333	0.00028		5.81333	6.55e-05
5.82	0.000278		5.82	6.45e-05
5.82667	0.0002765		5.82667	6.6e-05
5.83333	0.000275		5.83333	6.8e-05
5.84	0.000272		5.84	7.05e-05
5.84667	0.00027		5.84667	7.25e-05
5.85333	0.000268		5.85333	7.6e-05
5.86	0.000266		5.86	7.75e-05
5.86667	0.0002655		5.86667	7.85e-05
5.87333	0.000262		5.87333	8.1e-05
5.88	0.000255		5.88	8.05e-05
5.88667	0.0002535		5.88667	7.95e-05
5.89333	0.0002535		5.89333	7.7e-05
5.9	0.000254		5.9	7.6e-05
5.90667	0.000254		5.90667	7.6e-05
5.91333	0.0002535		5.91333	7.4e-05
5.92	0.000252		5.92	7.25e-05
5.92667	0.0002525		5.92667	7.05e-05
5.93333	0.0002555		5.93333	7.15e-05
5.94	0.0002555		5.94	7.15e-05
5.94667	0.000256		5.94667	7.25e-05
5.95333	0.000253		5.95333	7.2e-05
5.96	0.0002505		5.96	7.1e-05
5.96667	0.0002455		5.96667	7.25e-05
5.97333	0.0002435		5.97333	7.4e-05
5.98	0.000242		5.98	7.3e-05
5.98667	0.000241		5.98667	7.1e-05
5.99333	0.0002375		5.99333	7.1e-05
6	0.000234		6	6.95e-05
6.00667	0.0002315		6.00667	6.85e-05
6.01333	0.000226		6.01333	6.8e-05
6.02	0.000227		6.02	6.8e-05
6.02667	0.000228		6.02667	6.95e-05
6.03333	0.000228		6.03333	7e-05
6.04	0.0002265		6.04	7.05e-05
6.04667	0.000226		6.04667	7e-05
6.05333	0.000226		6.05333	7.05e-05
6.06	0.0002245		6.06	6.95e-05
6.06667	0.0002275		6.06667	6.9e-05
6.07333	0.0002245		6.07333	6.6e-05
6.08	0.000222		6.08	6.35e-05
6.08667	0.0002205		6.08667	6.3e-05
6.09333	0.0002195		6.09333	6.55e-05
6.1	0.0002155		6.1	6.9e-05
6.10667	0.0002125		6.10667	7.15e-05
6.11333	0.000213		6.11333	7.3e-05
6.12	0.0002125		6.12	7.3e-05
6.12667	0.0002135		6.12667	7.55e-05
6.13333	0.0002125		6.13333	7.65e-05
6.14	0.0002135		6.14	7.65e-05
6.14667	0.000213		6.14667	7.55e-05
6.15333	0.000216		6.15333	7.35e-05
6.16	0.0002175		6.16	7.05e-05
6.16667	0.000217		6.16667	6.85e-05
6.17333	0.0002165		6.17333	6.8e-05
6.18	0.0002155		6.18	6.75e-05
6.18667	0.000213		6.18667	6.5e-05
6.19333	0.0002095		6.19333	6.8e-05
6.2	0.00021		6.2	6.6e-05
6.20667	0.0002085		6.20667	6.65e-05
6.21333	0.0002065		6.21333	6.65e-05
6.22	0.000205		6.22	6.75e-05
6.22667	0.0002035		6.22667	6.8e-05
6.23333	0.000202		6.23333	6.85e-05
6.24	0.0002035		6.24	6.95e-05
6.24667	0.0002035		6.24667	6.95e-05
6.25333	0.0002015		6.25333	7e-05
6.26	0.0002		6.26	6.95e-05
6.26667	0.000202		6.26667	7.1e-05
6.27333	0.000202		6.27333	7.3e-05
6.28	0.0002015		6.28	7.4e-05
6.28667	0.000199		6.28667	7.2e-05
6.29333	0.0001965		6.29333	7.3e-05
6.3	0.000196		6.3	7.45e-05
6.30667	0.0001955		6.30667	7.5e-05
6.31333	0.000194		6.31333	7.55e-05
6.32	0.000192		6.32	7.65e-05
6.32667	0.000192		6.32667	7.45e-05
6.33333	0.0001935		6.33333	7.3e-05
6.34	0.000196		6.34	7.25e-05
6.34667	0.0001975		6.34667	7.3e-05
6.35333	0.000197		6.35333	7.15e-05
6.36	0.0001965		6.36	7.15e-05
6.36667	0.000197		6.36667	7.15e-05
6.37333	0.0002		6.37333	7.3e-05
6.38	0.0002		6.38	7.35e-05
6.38667	0.0001975		6.38667	7.55e-05
6.39333	0.000196		6.39333	7.85e-05
6.4	0.000194		6.4	7.9e-05
6.40667	0.0001925		6.40667	7.95e-05
6.41333	0.0001955		6.41333	8e-05
6.42	0.000197		6.42	8.1e-05
6.42667	0.0001935		6.42667	8.05e-05
6.43333	0.000191		6.43333	8.15e-05
6.44	0.000191		6.44	8.05e-05
6.44667	0.000192		6.44667	8.1e-05
6.45333	0.0001925		6.45333	8e-05
6.46	0.000192		6.46	7.95e-05
6.46667	0.000188		6.46667	7.8e-05
6.47333	0.000184		6.47333	7.85e-05
6.48	0.0001825		6.48	7.8e-05
6.48667	0.0001825		6.48667	7.65e-05
6.49333	0.00018		6.49333	7.7e-05
6.5	0.0001785		6.5	7.65e-05
6.50667	0.0001785		6.50667	7.65e-05
6.51333	0.000179		6.51333	7.55e-05
6.52	0.00018		6.52	7.55e-05
6.52667	0.00018		6.52667	7.45e-05
6.53333	0.000178		6.53333	7.5e-05
6.54	0.000176		6.54	7.7e-05
6.54667	0.000176		6.54667	7.7e-05
6.55333	0.0001735		6.55333	7.75e-05
6.56	0.0001715		6.56	7.8e-05
6.56667	0.0001685		6.56667	8e-05
6.57333	0.0001655		6.57333	8.1e-05
6.58	0.000164		6.58	8.2e-05
6.58667	0.0001635		6.58667	8.15e-05
6.59333	0.000161		6.59333	8.05e-05
6.6	0.0001585		6.6	7.9e-05
6.60667	0.0001555		6.60667	7.7e-05
6.61333	0.0001515		6.61333	7.55e-05
6.62	0.0001495		6.62	7.6e-05
6.62667	0.0001465		6.62667	7.7e-05
6.63333	0.0001445		6.63333	7.75e-05
6.64	0.000142		6.64	7.85e-05
6.64667	0.000141		6.64667	7.85e-05
6.65333	0.000139		6.65333	8.1e-05
6.66	0.000137		6.66	8.3e-05
6.66667	0.000136		6.66667	8.4e-05
6.67333	0.0001325		6.67333	8.15e-05
6.68	0.0001305		6.68	7.95e-05
6.68667	0.00013		6.68667	7.75e-05
6.69333	0.000128		6.69333	7.6e-05
6.7	0.000127		6.7	7.5e-05
6.70667	0.0001265		6.70667	7.3e-05
6.71333	0.000127		6.71333	7.35e-05
6.72	0.000127		6.72	7.5e-05
6.72667	0.000127		6.72667	7.6e-05
6.73333	0.000126		6.73333	7.65e-05
6.74	0.0001235		6.74	7.8e-05
6.74667	0.000125		6.74667	7.75e-05
6.75333	0.0001245		6.75333	7.8e-05
6.76	0.000123		6.76	7.9e-05
6.76667	0.000122		6.76667	7.85e-05
6.77333	0.0001195		6.77333	7.85e-05
6.78	0.000119		6.78	8.05e-05
6.78667	0.000119		6.78667	7.95e-05
6.79333	0.000119		6.79333	7.8e-05
6.8	0.000116		6.8	7.65e-05
6.80667	0.000116		6.80667	7.65e-05
6.81333	0.0001145		6.81333	7.6e-05
6.82	0.0001135		6.82	7.5e-05
6.82667	0.000115		6.82667	7.35e-05
6.83333	0.000115		6.83333	7e-05
6.84	0.0001155		6.84	7.05e-05
6.84667	0.000115		6.84667	6.9e-05
6.85333	0.0001145		6.85333	7.15e-05
6.86	0.000112		6.86	7.2e-05
6.86667	0.0001115		6.86667	7.15e-05
6.87333	0.0001125		6.87333	7.2e-05
6.88	0.0001105		6.88	7.2e-05
6.88667	0.000109		6.88667	7.4e-05
6.89333	0.0001065		6.89333	7.4e-05
6.9	0.0001065		6.9	7.55e-05
6.90667	0.0001065		6.90667	7.55e-05
6.91333	0.000107		6.91333	7.65e-05
6.92	0.0001075		6.92	7.8e-05
6.92667	0.0001045		6.92667	7.95e-05
6.93333	0.000103		6.93333	7.95e-05
6.94	0.0001035		6.94	7.95e-05
6.94667	0.0001045		6.94667	8.05e-05
6.95333	0.000103		6.95333	8.15e-05
6.96	0.0001015		6.96	8.1e-05
6.96667	0.0001005		6.96667	8e-05
6.97333	9.7e-05		6.97333	7.85e-05
6.98	9.75e-05		6.98	7.85e-05
6.98667	9.85e-05		6.98667	7.95e-05
6.99333	9.8e-05		6.99333	7.8e-05
7	9.7e-05		7	7.75e-05
7.00667	9.7e-05		7.00667	7.85e-05
7.01333	9.65e-05		7.01333	8e-05
7.02	9.45e-05		7.02	8.05e-05
7.02667	9.7e-05		7.02667	8.05e-05
7.03333	9.65e-05		7.03333	7.95e-05
7.04	9.55e-05		7.04	7.95e-05
7.04667	9.5e-05		7.04667	8.2e-05
7.05333	9.55e-05		7.05333	8.35e-05
7.06	9.5e-05		7.06	8.4e-05
7.06667	9.65e-05		7.06667	8.65e-05
7.07333	0.000101		7.07333	8.8e-05
7.08	0.000101		7.08	8.95e-05
7.08667	0.0001045		7.08667	9e-05
7.09333	0.000107		7.09333	9.05e-05
7.1	0.0001075		7.1	9.2e-05
7.10667	0.000108		7.10667	9.35e-05
7.11333	0.000109		7.11333	9.3e-05
7.12	0.0001085		7.12	9.2e-05
7.12667	0.0001065		7.12667	9.2e-05
7.13333	0.000106		7.13333	9.2e-05
7.14	0.000105		7.14	9.35e-05
7.14667	0.000104		7.14667	9.5e-05
7.15333	0.000105		7.15333	9.55e-05
7.16	0.000108		7.16	9.55e-05
7.16667	0.0001095		7.16667	9.5e-05
7.17333	0.000111		7.17333	9.6e-05
7.18	0.0001125		7.18	9.75e-05
7.18667	0.0001135		7.18667	9.95e-05
7.19333	0.0001135		7.19333	0.0001005
7.2	0.000114		7.2	0.0001015
7.20667	0.0001135		7.20667	0.0001015
7.21333	0.000113		7.21333	0.0001025
7.22	0.0001135		7.22	0.000104
7.22667	0.0001115		7.22667	0.0001045
7.23333	0.000112		7.23333	0.0001065
7.24	0.0001135		7.24	0.0001075
7.24667	0.0001135		7.24667	0.0001105
7.25333	0.0001145		7.25333	0.0001135
7.26	0.000115		7.26	0.000115
7.26667	0.0001135		7.26667	0.0001175
7.27333	0.000114		7.27333	0.00012
7.28	0.000115		7.28	0.000123
7.28667	0.000116		7.28667	0.000125
7.29333	0.000116		7.29333	0.000128
7.3	0.000118		7.3	0.0001295
7.30667	0.0001205		7.30667	0.0001305
7.31333	0.0001235		7.31333	0.0001325
7.32	0.0001265		7.32	0.000133
7.32667	0.0001265		7.32667	0.000134
7.33333	0.0001275		7.33333	0.0001345
7.34	0.000127		7.34	0.000134
7.34667	0.0001285		7.34667	0.000134
7.35333	0.0001295		7.35333	0.000135
7.36	0.0001265		7.36	0.0001355
7.36667	0.0001245		7.36667	0.0001395
7.37333	0.0001225		7.37333	0.000143
7.38	0.0001215		7.38	0.0001455
7.38667	0.0001225		7.38667	0.0001485
7.39333	0.000122		7.39333	0.000152
7.4	0.000119		7.4	0.000153
7.40667	0.0001175		7.40667	0.0001525
7.41333	0.000119		7.41333	0.000153
7.42	0.00012		7.42	0.0001505
7.42667	0.000121		7.42667	0.00015
7.43333	0.0001235		7.43333	0.0001505
7.44	0.0001225		7.44	0.0001505
7.44667	0.0001235		7.44667	0.0001505
7.45333	0.0001235		7.45333	0.000152
7.46	0.0001245		7.46	0.0001555
7.46667	0.0001245		7.46667	0.0001565
7.47333	0.0001245		7.47333	0.000158
7.48	0.000123		7.48	0.0001605
7.48667	0.0001205		7.48667	0.000164
7.49333	0.000121		7.49333	0.0001655
7.5	0.0001205		7.5	0.000167
7.50667	0.0001225		7.50667	0.0001675
7.51333	0.0001205		7.51333	0.0001675
7.52	0.000119		7.52	0.0001695
7.52667	0.000118		7.52667	0.0001715
7.53333	0.000118		7.53333	0.000171
7.54	0.000118		7.54	0.0001705
7.54667	0.0001165		7.54667	0.0001705
7.55333	0.0001145		7.55333	0.00017
7.56	0.0001135		7.56	0.0001705
7.56667	0.0001125		7.56667	0.000171
7.57333	0.0001125		7.57333	0.0001715
7.58	0.0001115		7.58	0.0001715
7.58667	0.0001075		7.58667	0.0001715
7.59333	0.0001065		7.59333	0.0001725
7.6	0.0001095		7.6	0.000174
7.60667	0.00011		7.60667	0.000175
7.61333	0.0001085		7.61333	0.0001765
7.62	0.00011		7.62	0.000177
7.62667	0.0001105		7.62667	0.0001785
7.63333	0.000111		7.63333	0.0001765
7.64	0.000116		7.64	0.0001775
7.64667	0.0001155		7.64667	0.0001755
7.65333	0.000113		7.65333	0.000174
7.66	0.000112		7.66	0.0001755
7.66667	0.000112		7.66667	0.000177
7.67333	0.000111		7.67333	0.000178
7.68	0.0001105		7.68	0.00018
7.68667	0.0001115		7.68667	0.000183
7.69333	0.0001105		7.69333	0.000183
7.7	0.0001105		7.7	0.0001845
7.70667	0.00011		7.70667	0.0001845
7.71333	0.0001075		7.71333	0.0001835
7.72	0.000106		7.72	0.000182
7.72667	0.000105		7.72667	0.0001815
7.73333	0.0001045		7.73333	0.000179
7.74	0.0001025		7.74	0.000178
7.74667	0.0001015		7.74667	0.0001775
7.75333	9.9e-05		7.75333	0.0001765
7.76	9.75e-05		7.76	0.000175
7.76667	9.85e-05		7.76667	0.000174
7.77333	9.85e-05		7.77333	0.000171
7.78	9.55e-05		7.78	0.0001685
7.78667	9.1e-05		7.78667	0.000167
7.79333	8.85e-05		7.79333	0.0001635
7.8	8.65e-05		7.8	0.0001605
7.80667	8.6e-05		7.80667	0.0001555
7.81333	8.55e-05		7.81333	0.000154
7.82	8.3e-05		7.82	0.0001505
7.82667	8.15e-05		7.82667	0.0001475
7.83333	7.9e-05		7.83333	0.000145
7.84	7.8e-05		7.84	0.0001435
7.84667	7.6e-05		7.84667	0.0001425
7.85333	7.3e-05		7.85333	0.0001415
7.86	7.3e-05		7.86	0.000142
7.86667	7.1e-05		7.86667	0.00014
7.87333	7.1e-05		7.87333	0.000138
7.88	7e-05		7.88	0.0001385
7.88667	7e-05		7.88667	0.000137
7.89333	7.15e-05		7.89333	0.0001355
7.9	7.15e-05		7.9	0.0001345
7.90667	7.05e-05		7.90667	0.000132
7.91333	6.75e-05		7.91333	0.000132
7.92	6.65e-05		7.92	0.000133
7.92667	6.6e-05		7.92667	0.000134
7.93333	6.65e-05		7.93333	0.000134
7.94	6.7e-05		7.94	0.000134
7.94667	6.7e-05		7.94667	0.000134
7.95333	6.6e-05		7.95333	0.000134
7.96	6.6e-05		7.96	0.000135
7.96667	6.6e-05		7.96667	0.000136
7.97333	6.5e-05		7.97333	0.000135
7.98	6.35e-05		7.98	0.0001345
7.98667	6.1e-05		7.98667	0.0001315
7.99333	5.95e-05		7.99333	0.00013
8	6.05e-05		8	0.0001285
8.00667	6.1e-05		8.00667	0.0001285
8.01333	6e-05		8.01333	0.000129
8.02	6.05e-05		8.02	0.0001285
8.02667	6e-05		8.02667	0.00013
8.03333	5.9e-05		8.03333	0.000129
8.04	6e-05		8.04	0.000132
8.04667	5.9e-05		8.04667	0.000134
8.05333	5.4e-05		8.05333	0.000134
8.06	5.35e-05		8.06	0.000133
8.06667	5.35e-05		8.06667	0.00013
8.07333	5.25e-05		8.07333	0.0001265
8.08	5.15e-05		8.08	0.0001245
8.08667	5.15e-05		8.08667	0.000125
8.09333	5.15e-05		8.09333	0.000126
8.1	5.2e-05		8.1	0.000127
8.10667	5.2e-05		8.10667	0.000128
8.11333	5e-05		8.11333	0.000129
8.12	5.1e-05		8.12	0.000131
8.12667	5.05e-05		8.12667	0.000134
8.13333	5.15e-05		8.13333	0.0001345
8.14	5.25e-05		8.14	0.0001315
8.14667	5.15e-05		8.14667	0.0001285
8.15333	5.1e-05		8.15333	0.000127
8.16	5.35e-05		8.16	0.000127
8.16667	5.55e-05		8.16667	0.0001265
8.17333	5.5e-05		8.17333	0.0001275
8.18	5.75e-05		8.18	0.0001255
8.18667	5.8e-05		8.18667	0.0001255
8.19333	5.65e-05		8.19333	0.000128
8.2	5.75e-05		8.2	0.000129
8.20667	6e-05		8.20667	0.0001285
8.21333	6.05e-05		8.21333	0.0001265
8.22	6.15e-05		8.22	0.0001265
8.22667	6.25e-05		8.22667	0.0001275
8.23333	6.1e-05		8.23333	0.0001275
8.24	6e-05		8.24	0.00013
8.24667	5.95e-05		8.24667	0.0001305
8.25333	6e-05		8.25333	0.000131
8.26	5.85e-05		8.26	0.000132
8.26667	5.75e-05		8.26667	0.000134
8.27333	5.6e-05		8.27333	0.0001355
8.28	5.35e-05		8.28	0.000135
8.28667	5.3e-05		8.28667	0.000135
8.29333	5.5e-05		8.29333	0.0001335
8.3	5.8e-05		8.3	0.0001335
8.30667	5.8e-05		8.30667	0.000132
8.31333	5.95e-05		8.31333	0.0001305
8.32	5.9e-05		8.32	0.0001305
8.32667	5.9e-05		8.32667	0.000129
8.33333	6.2e-05		8.33333	0.0001265
8.34	6.55e-05		8.34	0.000127
8.34667	6.95e-05		8.34667	0.000128
8.35333	7.3e-05		8.35333	0.000127
8.36	7.8e-05		8.36	0.000128
8.36667	8.15e-05		8.36667	0.00013
8.37333	8.65e-05		8.37333	0.0001285
8.38	9.2e-05		8.38	0.000127
8.38667	9.35e-05		8.38667	0.0001295
8.39333	9.35e-05		8.39333	0.0001305
8.4	9.2e-05		8.4	0.00013
8.40667	9.05e-05		8.40667	0.0001305
8.41333	8.8e-05		8.41333	0.000131
8.42	8.5e-05		8.42	0.000129
8.42667	8.3e-05		8.42667	0.0001275
8.43333	7.85e-05		8.43333	0.00013
8.44	7.55e-05		8.44	0.000129
8.44667	7.2e-05		8.44667	0.000128
8.45333	6.8e-05		8.45333	0.0001295
8.46	6.4e-05		8.46	0.0001295
8.46667	5.9e-05		8.46667	0.000129
8.47333	5.75e-05		8.47333	0.0001305
8.48	5.2e-05		8.48	0.0001325
8.48667	4.8e-05		8.48667	0.000132
8.49333	4.45e-05		8.49333	0.000132
8.5	4.2e-05		8.5	0.00013
8.50667	3.8e-05		8.50667	0.000127
8.51333	3.45e-05		8.51333	0.000126
8.52	3.15e-05		8.52	0.0001265
8.52667	2.6e-05		8.52667	0.000128
8.53333	2.35e-05		8.53333	0.0001275
8.54	2.3e-05		8.54	0.000128
8.54667	2.3e-05		8.54667	0.0001275
8.55333	2.35e-05		8.55333	0.0001275
8.56	2.45e-05		8.56	0.00013
8.56667	2.5e-05		8.56667	0.00013
8.57333	2.6e-05		8.57333	0.000129
8.58	2.6e-05		8.58	0.0001285
8.58667	2.65e-05		8.58667	0.0001295
8.59333	2.7e-05		8.59333	0.000129
8.6	2.6e-05		8.6	0.0001305
8.60667	2.35e-05		8.60667	0.000133
8.61333	2.3e-05		8.61333	0.000134
8.62	2.35e-05		8.62	0.0001345
8.62667	2.35e-05		8.62667	0.0001345
8.63333	2.3e-05		8.63333	0.0001345
8.64	2.35e-05		8.64	0.000134
8.64667	2.3e-05		8.64667	0.000134
8.65333	2.3e-05		8.65333	0.000131
8.66	2.5e-05		8.66	0.0001285
8.66667	2.45e-05		8.66667	0.0001275
8.67333	2.4e-05		8.67333	0.0001275
8.68	2.45e-05		8.68	0.0001275
8.68667	2.6e-05		8.68667	0.000126
8.69333	2.8e-05		8.69333	0.0001265
8.7	2.95e-05		8.7	0.0001275
8.70667	3.15e-05		8.70667	0.000129
8.71333	3.3e-05		8.71333	0.000131
8.72	3.5e-05		8.72	0.0001305
8.72667	3.7e-05		8.72667	0.000131
8.73333	3.95e-05		8.73333	0.000133
8.74	4.05e-05		8.74	0.0001345
8.74667	3.95e-05		8.74667	0.0001325
8.75333	3.95e-05		8.75333	0.000133
8.76	3.95e-05		8.76	0.0001325
8.76667	3.7e-05		8.76667	0.00013
8.77333	3.5e-05		8.77333	0.0001285
8.78	3.4e-05		8.78	0.000128
8.78667	3.15e-05		8.78667	0.000126
8.79333	2.95e-05		8.79333	0.0001255
8.8	2.85e-05		8.8	0.0001265
8.80667	2.8e-05		8.80667	0.000124
8.81333	2.6e-05		8.81333	0.000125
8.82	2.75e-05		8.82	0.0001255
8.82667	2.75e-05		8.82667	0.000125
8.83333	2.7e-05		8.83333	0.000125
8.84	2.6e-05		8.84	0.000126
8.84667	2.55e-05		8.84667	0.000125
8.85333	2.45e-05		8.85333	0.000125
8.86	2.3e-05		8.86	0.000127
8.86667	2.2e-05		8.86667	0.0001255
8.87333	2.1e-05		8.87333	0.0001265
8.88	2e-05		8.88	0.000131
8.88667	1.75e-05		8.88667	0.000132
8.89333	1.55e-05		8.89333	0.0001325
8.9	1.35e-05		8.9	0.000133
8.90667	1.25e-05		8.90667	0.0001335
8.91333	1.25e-05		8.91333	0.000133
8.92	1.2e-05		8.92	0.000133
8.92667	1.25e-05		8.92667	0.000134
8.93333	1.25e-05		8.93333	0.0001325
8.94	1.25e-05		8.94	0.000132
8.94667	1.5e-05		8.94667	0.0001305
8.95333	1.6e-05		8.95333	0.000131
8.96	1.55e-05		8.96	0.000132
8.96667	1.5e-05		8.96667	0.0001335
8.97333	1.4e-05		8.97333	0.000135
8.98	1.15e-05		8.98	0.000135
8.98667	1.05e-05		8.98667	0.000134
8.99333	9.5e-06		8.99333	0.0001335
9	6e-06		9	0.0001345
9.00667	5e-06		9.00667	0.0001355
9.01333	2.5e-06		9.01333	0.000136
9.02	2.5e-06		9.02	0.000136
9.02667	4e-06		9.02667	0.000135
9.03333	3.5e-06		9.03333	0.0001345
9.04	3.5e-06		9.04	0.000137
9.04667	4.5e-06		9.04667	0.000137
9.05333	5e-06		9.05333	0.0001375
9.06	4.5e-06		9.06	0.000138
9.06667	5.5e-06		9.06667	0.0001365
9.07333	5.5e-06		9.07333	0.0001375
9.08	5.5e-06		9.08	0.0001395
9.08667	7.5e-06		9.08667	0.000139
9.09333	7.5e-06		9.09333	0.000138
9.1	6e-06		9.1	0.000139
9.10667	7e-06		9.10667	0.000139
9.11333	8e-06		9.11333	0.0001375
9.12	8e-06		9.12	0.0001375
9.12667	7e-06		9.12667	0.0001375
9.13333	5e-06		9.13333	0.000139
9.14	2e-06		9.14	0.00014
9.14667	2e-06		9.14667	0.000141
9.15333	2.5e-06		9.15333	0.0001435
9.16	2e-06		9.16	0.0001445
9.16667	-5e-07		9.16667	0.000145
9.17333	-5e-07		9.17333	0.0001465
9.18	0		9.18	0.000147
9.18667	1.5e-06		9.18667	0.000144
9.19333	-5e-07		9.19333	0.000144
9.2	-2.5e-06		9.2	0.0001425
9.20667	-3.5e-06		9.20667	0.000141
9.21333	-5e-06		9.21333	0.0001405
9.22	-3.5e-06		9.22	0.000142
9.22667	-5e-06		9.22667	0.0001425
9.23333	-7e-06		9.23333	0.000142
9.24	-9e-06		9.24	0.000143
9.24667	-7.5e-06		9.24667	0.000144
9.25333	-8.5e-06		9.25333	0.000146
9.26	-9.5e-06		9.26	0.0001455
9.26667	-8.5e-06		9.26667	0.0001455
9.27333	-8.5e-06		9.27333	0.0001455
9.28	-7.5e-06		9.28	0.0001435
9.28667	-9.5e-06		9.28667	0.000145
9.29333	-1.25e-05		9.29333	0.000145
9.3	-1.35e-05		9.3	0.0001445
9.30667	-1.35e-05		9.30667	0.0001445
9.31333	-1.2e-05		9.31333	0.0001445
9.32	-1.15e-05		9.32	0.0001445
9.32667	-1.05e-05		9.32667	0.000146
9.33333	-9e-06		9.33333	0.0001465
9.34	-5.5e-06		9.34	0.000145
9.34667	-5e-07		9.34667	0.000146
9.35333	5e-07		9.35333	0.000146
9.36	2e-06		9.36	0.0001445
9.36667	4.5e-06		9.36667	0.000146
9.37333	5.5e-06		9.37333	0.0001475
9.38	5e-06		9.38	0.000145
9.38667	6.5e-06		9.38667	0.0001435
9.39333	8.5e-06		9.39333	0.0001435
9.4	1e-05		9.4	0.0001425
9.40667	1.45e-05		9.40667	0.0001415
9.41333	1.75e-05		9.41333	0.000141
9.42	1.85e-05		9.42	0.0001395
9.42667	2.1e-05		9.42667	0.0001395
9.43333	2.8e-05		9.43333	0.00014
9.44	3.65e-05		9.44	0.0001405
9.44667	4.5e-05		9.44667	0.00014
9.45333	5.6e-05		9.45333	0.000139
9.46	6.9e-05		9.46	0.00014
9.46667	8.55e-05		9.46667	0.0001405
9.47333	0.000106		9.47333	0.0001405
9.48	0.0001285		9.48	0.0001375
9.48667	0.0001495		9.48667	0.0001365
9.49333	0.00017		9.49333	0.0001365
9.5	0.000188		9.5	0.0001365
9.50667	0.0002065		9.50667	0.000137
9.51333	0.000221		9.51333	0.000138
9.52	0.000235		9.52	0.00014
9.52667	0.0002445		9.52667	0.0001395
9.53333	0.0002525		9.53333	0.0001405
9.54	0.0002545		9.54	0.000142
9.54667	0.000251		9.54667	0.0001425
9.55333	0.0002465		9.55333	0.000143
9.56	0.0002385		9.56	0.0001425
9.56667	0.0002295		9.56667	0.0001435
9.57333	0.00022		9.57333	0.000143
9.58	0.000207		9.58	0.000143
9.58667	0.000193		9.58667	0.000143
9.59333	0.0001805		9.59333	0.0001435
9.6	0.000169		9.6	0.0001435
9.60667	0.000157		9.60667	0.000142
9.61333	0.000145		9.61333	0.0001425
9.62	0.000133		9.62	0.000141
9.62667	0.000118		9.62667	0.00014
9.63333	0.000105		9.63333	0.000141
9.64	9.35e-05		9.64	0.000141
9.64667	8.15e-05		9.64667	0.000141
9.65333	7.05e-05		9.65333	0.000143
9.66	6.2e-05		9.66	0.0001445
9.66667	5.45e-05		9.66667	0.0001435
9.67333	4.65e-05		9.67333	0.000144
9.68	4.15e-05		9.68	0.0001455
9.68667	3.6e-05		9.68667	0.0001455
9.69333	3.05e-05		9.69333	0.0001465
9.7	2.5e-05		9.7	0.0001455
9.70667	2.05e-05		9.70667	0.0001445
9.71333	1.95e-05		9.71333	0.0001455
9.72	1.8e-05		9.72	0.0001455
9.72667	1.55e-05		9.72667	0.0001455
9.73333	1.25e-05		9.73333	0.0001455
9.74	1.1e-05		9.74	0.0001455
9.74667	8e-06		9.74667	0.000146
9.75333	6.5e-06		9.75333	0.0001465
9.76	7.5e-06		9.76	0.000147
9.76667	4.5e-06		9.76667	0.000148
9.77333	3e-06		9.77333	0.0001495
9.78	1.5e-06		9.78	0.0001505
9.78667	1.5e-06		9.78667	0.00015
9.79333	3e-06		9.79333	0.0001485
9.8	5e-06		9.8	0.0001465
9.80667	7e-06		9.80667	0.0001455
9.81333	6e-06		9.81333	0.000145
9.82	5.5e-06		9.82	0.0001445
9.82667	5.5e-06		9.82667	0.0001445
9.83333	7.5e-06		9.83333	0.0001435
9.84	9e-06		9.84	0.0001445
9.84667	8.5e-06		9.84667	0.000148
9.85333	9e-06		9.85333	0.0001495
9.86	1e-05		9.86	0.00015
9.86667	9e-06		9.86667	0.000149
9.87333	1e-05		9.87333	0.0001485
9.88	8e-06		9.88	0.0001505
9.88667	8e-06		9.88667	0.0001505
9.89333	7e-06		9.89333	0.0001515
9.9	4.5e-06		9.9	0.000151
9.90667	3.5e-06		9.90667	0.0001505
9.91333	1e-06		9.91333	0.000152
9.92	2e-06		9.92	0.000153
9.92667	4e-06		9.92667	0.0001535
9.93333	7e-06		9.93333	0.0001515
9.94	8e-06		9.94	0.00015
9.94667	8.5e-06		9.94667	0.0001485
9.95333	1.05e-05		9.95333	0.000149
9.96	9.5e-06		9.96	0.00015
9.96667	1e-05		9.96667	0.0001495
9.97333	9e-06		9.97333	0.000149
9.98	5.5e-06		9.98	0.000148
9.98667	3.5e-06		9.98667	0.000148
9.99333	1.5e-06		9.99333	0.000149
10	0		10	0.00015
10.0067	-2e-06		10.0067	0.0001485
10.0133	-1e-06		10.0133	0.0001485
10.02	-2.5e-06		10.02	0.0001485
10.0267	-3.5e-06		10.0267	0.000148
10.0333	-4e-06		10.0333	0.000149
10.04	-6.5e-06		10.04	0.0001495
10.0467	-8e-06		10.0467	0.000151
10.0533	-8e-06		10.0533	0.0001505
10.06	-9.5e-06		10.06	0.0001545
10.0667	-1.05e-05		10.0667	0.000155
10.0733	-9.5e-06		10.0733	0.0001545
10.08	-1.25e-05		10.08	0.0001545
10.0867	-1.4e-05		10.0867	0.0001525
10.0933	-1.25e-05		10.0933	0.000152
10.1	-1.25e-05		10.1	0.0001485
10.1067	-1.3e-05		10.1067	0.000147
10.1133	-1.15e-05		10.1133	0.000142
10.12	-1.05e-05		10.12	0.000141
10.1267	-8e-06		10.1267	0.000143
10.1333	-4.5e-06		10.1333	0.0001435
10.14	-3e-06		10.14	0.0001455
10.1467	-2e-06		10.1467	0.000147
10.1533	-1e-06		10.1533	0.0001485
10.16	2.5e-06		10.16	0.000149
10.1667	3e-06		10.1667	0.00015
10.1733	3e-06		10.1733	0.000149
10.18	1.5e-06		10.18	0.00015
10.1867	2e-06		10.1867	0.0001505
10.1933	3.5e-06		10.1933	0.000149
10.2	4e-06		10.2	0.0001465
10.2067	4.5e-06		10.2067	0.000148
10.2133	2e-06		10.2133	0.000148
10.22	1.5e-06		10.22	0.00015
10.2267	1.5e-06		10.2267	0.00015
10.2333	1.5e-06		10.2333	0.000148
10.24	-5e-07		10.24	0.0001485
10.2467	-2.5e-06		10.2467	0.00015
10.2533	-3.5e-06		10.2533	0.000151
10.26	-4.5e-06		10.26	0.000151
10.2667	-4.5e-06		10.2667	0.000151
10.2733	-7e-06		10.2733	0.000153
10.28	-9e-06		10.28	0.000154
10.2867	-1.15e-05		10.2867	0.0001535
10.2933	-1.45e-05		10.2933	0.000151
10.3	-1.95e-05		10.3	0.0001505
10.3067	-2.3e-05		10.3067	0.00015
10.3133	-2.45e-05		10.3133	0.000151
10.32	-2.75e-05		10.32	0.000151
10.3267	-2.95e-05		10.3267	0.000149
10.3333	-3.3e-05		10.3333	0.000151
10.34	-3.65e-05		10.34	0.0001525
10.3467	-3.8e-05		10.3467	0.0001525
10.3533	-3.55e-05		10.3533	0.0001525
10.36	-3.7e-05		10.36	0.000153
10.3667	-3.85e-05		10.3667	0.000152
10.3733	-3.9e-05		10.3733	0.0001535
10.38	-4.1e-05		10.38	0.0001525
10.3867	-4e-05		10.3867	0.00015
10.3933	-3.95e-05		10.3933	0.0001495
10.4	-3.9e-05		10.4	0.000152
10.4067	-4.05e-05		10.4067	0.000153
10.4133	-3.85e-05		10.4133	0.0001535
10.42	-3.75e-05		10.42	0.000154
10.4267	-3.7e-05		10.4267	0.000153
10.4333	-3.75e-05		10.4333	0.0001535
10.44	-3.7e-05		10.44	0.0001545
10.4467	-3.6e-05		10.4467	0.0001545
10.4533	-3.55e-05		10.4533	0.0001535
10.46	-3.45e-05		10.46	0.0001525
10.4667	-3.5e-05		10.4667	0.000151
10.4733	-3.65e-05		10.4733	0.0001485
10.48	-3.7e-05		10.48	0.000147
10.4867	-3.6e-05		10.4867	0.000147
10.4933	-3.45e-05		10.4933	0.000144
10.5	-3.65e-05		10.5	0.000142
10.5067	-3.95e-05		10.5067	0.000141
10.5133	-4.2e-05		10.5133	0.0001415
10.52	-4.4e-05		10.52	0.000142
10.5267	-4.65e-05		10.5267	0.0001425
10.5333	-4.8e-05		10.5333	0.000144
10.54	-5.05e-05		10.54	0.0001425
10.5467	-5.45e-05		10.5467	0.0001435
10.5533	-5.55e-05		10.5533	0.0001445
10.56	-5.75e-05		10.56	0.0001445
10.5667	-5.95e-05		10.5667	0.0001455
10.5733	-6.1e-05		10.5733	0.0001455
10.58	-6.1e-05		10.58	0.0001475
10.5867	-6.25e-05		10.5867	0.000148
10.5933	-6.4e-05		10.5933	0.0001495
10.6	-6.7e-05		10.6	0.00015
10.6067	-7.05e-05		10.6067	0.00015
10.6133	-6.95e-05		10.6133	0.000152
10.62	-7e-05		10.62	0.000152
10.6267	-7.2e-05		10.6267	0.0001535
10.6333	-7.4e-05		10.6333	0.0001535
10.64	-7.4e-05		10.64	0.0001545
10.6467	-7.3e-05		10.6467	0.000156
10.6533	-6.95e-05		10.6533	0.000155
10.66	-6.55e-05		10.66	0.0001545
10.6667	-6.5e-05		10.6667	0.000154
10.6733	-6.4e-05		10.6733	0.0001545
10.68	-6.1e-05		10.68	0.0001545
10.6867	-5.9e-05		10.6867	0.000153
10.6933	-5.65e-05		10.6933	0.0001545
10.7	-5.45e-05		10.7	0.000157
10.7067	-5.35e-05		10.7067	0.00016
10.7133	-5.15e-05		10.7133	0.0001625
10.72	-4.85e-05		10.72	0.000166
10.7267	-4.55e-05		10.7267	0.0001685
10.7333	-4.5e-05		10.7333	0.00017
10.74	-4.25e-05		10.74	0.000172
10.7467	-4e-05		10.7467	0.000173
10.7533	-3.8e-05		10.7533	0.0001735
10.76	-3.55e-05		10.76	0.000174
10.7667	-3.35e-05		10.7667	0.0001745
10.7733	-3e-05		10.7733	0.0001745
10.78	-2.85e-05		10.78	0.0001745
10.7867	-2.6e-05		10.7867	0.000175
10.7933	-2.4e-05		10.7933	0.000177
10.8	-2.3e-05		10.8	0.0001765
10.8067	-2.2e-05		10.8067	0.0001765
10.8133	-2.15e-05		10.8133	0.0001765
10.82	-2.25e-05		10.82	0.0001775
10.8267	-2.65e-05		10.8267	0.0001775
10.8333	-2.75e-05		10.8333	0.000178
10.84	-2.95e-05		10.84	0.0001755
10.8467	-3.25e-05		10.8467	0.0001745
10.8533	-3.45e-05		10.8533	0.000175
10.86	-3.7e-05		10.86	0.000174
10.8667	-4.1e-05		10.8667	0.0001745
10.8733	-4.35e-05		10.8733	0.000172
10.88	-4.25e-05		10.88	0.0001705
10.8867	-4.4e-05		10.8867	0.000171
10.8933	-4.55e-05		10.8933	0.0001715
10.9	-4.75e-05		10.9	0.0001705
10.9067	-5e-05		10.9067	0.000169
10.9133	-5.15e-05		10.9133	0.0001675
10.92	-5.2e-05		10.92	0.000167
10.9267	-5.25e-05		10.9267	0.000167
10.9333	-5.45e-05		10.9333	0.0001655
10.94	-5.35e-05		10.94	0.0001625
10.9467	-5.45e-05		10.9467	0.000163
10.9533	-5.35e-05		10.9533	0.0001625
10.96	-5.15e-05		10.96	0.0001615
10.9667	-5.1e-05		10.9667	0.000162
10.9733	-5.1e-05		10.9733	0.000162
10.98	-5.2e-05		10.98	0.0001635
10.9867	-5.3e-05		10.9867	0.000166
10.9933	-5.6e-05		10.9933	0.0001655
11	-5.6e-05		11	0.0001635
11.0067	-5.7e-05		11.0067	0.0001645
11.0133	-5.95e-05		11.0133	0.000166
11.02	-6.15e-05		11.02	0.000167
11.0267	-6.3e-05		11.0267	0.0001655
11.0333	-6.4e-05		11.0333	0.000164
11.04	-6.4e-05		11.04	0.000163
11.0467	-6.4e-05		11.0467	0.000163
11.0533	-6.5e-05		11.0533	0.0001635
11.06	-6.55e-05		11.06	0.0001625
11.0667	-6.6e-05		11.0667	0.000161
11.0733	-6.6e-05		11.0733	0.0001585
11.08	-6.7e-05		11.08	0.000159
11.0867	-6.75e-05		11.0867	0.0001595
11.0933	-6.95e-05		11.0933	0.000158
11.1	-6.95e-05		11.1	0.0001575
11.1067	-7.05e-05		11.1067	0.0001575
11.1133	-7.05e-05		11.1133	0.000158
11.12	-7.15e-05		11.12	0.000157
11.1267	-7.15e-05		11.1267	0.000158
11.1333	-7e-05		11.1333	0.0001575
11.14	-6.95e-05		11.14	0.000157
11.1467	-6.95e-05		11.1467	0.000158
11.1533	-7.05e-05		11.1533	0.000158
11.16	-7e-05		11.16	0.0001585
11.1667	-7.25e-05		11.1667	0.0001605
11.1733	-7.05e-05		11.1733	0.000161
11.18	-7.05e-05		11.18	0.000159
11.1867	-7e-05		11.1867	0.000157
11.1933	-6.9e-05		11.1933	0.000157
11.2	-6.8e-05		11.2	0.000156
11.2067	-6.9e-05		11.2067	0.000157
11.2133	-7.05e-05		11.2133	0.000158
11.22	-6.95e-05		11.22	0.0001565
11.2267	-7.2e-05		11.2267	0.000157
11.2333	-7.4e-05		11.2333	0.000159
11.24	-7.65e-05		11.24	0.0001615
11.2467	-7.8e-05		11.2467	0.0001615
11.2533	-7.9e-05		11.2533	0.000162
11.26	-7.9e-05		11.26	0.0001605
11.2667	-7.9e-05		11.2667	0.0001585
11.2733	-7.85e-05		11.2733	0.000158
11.28	-7.8e-05		11.28	0.0001585
11.2867	-7.9e-05		11.2867	0.000158
11.2933	-7.95e-05		11.2933	0.0001565
11.3	-7.9e-05		11.3	0.000156
11.3067	-7.95e-05		11.3067	0.0001555
11.3133	-7.95e-05		11.3133	0.000157
11.32	-7.95e-05		11.32	0.000159
11.3267	-8e-05		11.3267	0.0001595
11.3333	-8e-05		11.3333	0.0001615
11.34	-7.95e-05		11.34	0.00016
11.3467	-8e-05		11.3467	0.00016
11.3533	-8e-05		11.3533	0.0001605
11.36	-8.15e-05		11.36	0.0001605
11.3667	-8.35e-05		11.3667	0.0001595
11.3733	-8.45e-05		11.3733	0.000159
11.38	-8.25e-05		11.38	0.0001585
11.3867	-8.45e-05		11.3867	0.000155
11.3933	-8.9e-05		11.3933	0.0001535
11.4	-8.75e-05		11.4	0.0001535
11.4067	-8.9e-05		11.4067	0.000155
11.4133	-8.9e-05		11.4133	0.000156
11.42	-8.75e-05		11.42	0.000156
11.4267	-8.75e-05		11.4267	0.000156
11.4333	-9.05e-05		11.4333	0.0001565
11.44	-9e-05		11.44	0.000156
11.4467	-8.75e-05		11.4467	0.000158
11.4533	-8.95e-05		11.4533	0.000158
11.46	-8.9e-05		11.46	0.000156
11.4667	-9e-05		11.4667	0.000155
11.4733	-9.15e-05		11.4733	0.0001525
11.48	-9.2e-05		11.48	0.000152
11.4867	-9.15e-05		11.4867	0.0001525
11.4933	-9.2e-05		11.4933	0.0001515
11.5	-9.2e-05		11.5	0.0001505
11.5067	-9.25e-05		11.5067	0.0001505
11.5133	-9.5e-05		11.5133	0.0001515
11.52	-9.6e-05		11.52	0.0001515
11.5267	-9.8e-05		11.5267	0.0001525
11.5333	-0.0001		11.5333	0.000153
11.54	-0.000102		11.54	0.0001515
11.5467	-0.0001045		11.5467	0.000151
11.5533	-0.000106		11.5533	0.00015
11.56	-0.000107		11.56	0.0001505
11.5667	-0.0001065		11.5667	0.000149
11.5733	-0.0001045		11.5733	0.0001485
11.58	-0.000102		11.58	0.000147
11.5867	-0.0001015		11.5867	0.0001455
11.5933	-0.0001		11.5933	0.0001445
11.6	-9.7e-05		11.6	0.000146
11.6067	-9.55e-05		11.6067	0.000148
11.6133	-9.3e-05		11.6133	0.00015
11.62	-9.2e-05		11.62	0.00015
11.6267	-9.15e-05		11.6267	0.0001515
11.6333	-9.1e-05		11.6333	0.000155
11.64	-8.8e-05		11.64	0.0001575
11.6467	-8.75e-05		11.6467	0.000159
11.6533	-8.55e-05		11.6533	0.000161
11.66	-8.5e-05		11.66	0.0001615
11.6667	-8.4e-05		11.6667	0.000162
11.6733	-8.45e-05		11.6733	0.000164
11.68	-8.55e-05		11.68	0.000165
11.6867	-8.5e-05		11.6867	0.0001655
11.6933	-8.4e-05		11.6933	0.0001665
11.7	-8.25e-05		11.7	0.0001665
11.7067	-8.35e-05		11.7067	0.0001635
11.7133	-8.25e-05		11.7133	0.0001615
11.72	-8.15e-05		11.72	0.00016
11.7267	-7.85e-05		11.7267	0.0001595
11.7333	-7.85e-05		11.7333	0.000158
11.74	-7.85e-05		11.74	0.0001565
11.7467	-7.9e-05		11.7467	0.0001535
11.7533	-7.85e-05		11.7533	0.0001525
11.76	-8e-05		11.76	0.0001565
11.7667	-8e-05		11.7667	0.000158
11.7733	-8.2e-05		11.7733	0.0001575
11.78	-8.25e-05		11.78	0.0001585
11.7867	-8.3e-05		11.7867	0.000158
11.7933	-8.55e-05		11.7933	0.000159
11.8	-8.75e-05		11.8	0.0001615
11.8067	-9.25e-05		11.8067	0.000163
11.8133	-9.25e-05		11.8133	0.000164
11.82	-9.55e-05		11.82	0.0001665
11.8267	-9.7e-05		11.8267	0.0001695
11.8333	-0.0001		11.8333	0.000169
11.84	-0.0001015		11.84	0.0001705
11.8467	-0.0001015		11.8467	0.0001705
11.8533	-0.000102		11.8533	0.0001695
11.86	-0.0001025		11.86	0.000169
11.8667	-0.0001045		11.8667	0.0001675
11.8733	-0.0001055		11.8733	0.0001665
11.88	-0.0001055		11.88	0.000165
11.8867	-0.0001055		11.8867	0.0001655
11.8933	-0.0001075		11.8933	0.000166
11.9	-0.000109		11.9	0.000167
11.9067	-0.00011		11.9067	0.000168
11.9133	-0.00011		11.9133	0.0001675
11.92	-0.000112		11.92	0.000169
11.9267	-0.0001125		11.9267	0.000171
11.9333	-0.0001145		11.9333	0.000172
11.94	-0.0001155		11.94	0.000171
11.9467	-0.0001135		11.9467	0.0001695
11.9533	-0.000113		11.9533	0.0001685
11.96	-0.000113		11.96	0.00017
11.9667	-0.000112		11.9667	0.000172
11.9733	-0.0001115		11.9733	0.000173
11.98	-0.0001095		11.98	0.000171
11.9867	-0.000109		11.9867	0.00017
11.9933	-0.0001095		11.9933	0.000173
12	-0.000109		12	0.0001745
12.0067	-0.000108		12.0067	0.0001745
12.0133	-0.000108		12.0133	0.000175
12.02	-0.0001085		12.02	0.0001745
12.0267	-0.000107		12.0267	0.000174
12.0333	-0.000107		12.0333	0.000175
12.04	-0.000106		12.04	0.000175
12.0467	-0.000106		12.0467	0.000172
12.0533	-0.000108		12.0533	0.000172
12.06	-0.000107		12.06	0.0001715
12.0667	-0.000108		12.0667	0.0001675
12.0733	-0.0001075		12.0733	0.000166
12.08	-0.0001075		12.08	0.000166
12.0867	-0.0001105		12.0867	0.0001645
12.0933	-0.0001115		12.0933	0.0001645
12.1	-0.00011		12.1	0.0001655
12.1067	-0.0001085		12.1067	0.0001665
12.1133	-0.0001095		12.1133	0.000166
12.12	-0.00011		12.12	0.000166
12.1267	-0.0001105		12.1267	0.0001665
12.1333	-0.000112		12.1333	0.0001645
12.14	-0.0001115		12.14	0.000165
12.1467	-0.0001125		12.1467	0.000166
12.1533	-0.000114		12.1533	0.000167
12.16	-0.0001145		12.16	0.000167
12.1667	-0.0001145		12.1667	0.00017
12.1733	-0.0001145		12.1733	0.0001715
12.18	-0.000116		12.18	0.0001715
12.1867	-0.000114		12.1867	0.0001715
12.1933	-0.0001115		12.1933	0.0001705
12.2	-0.0001125		12.2	0.000169
12.2067	-0.000112		12.2067	0.000168
12.2133	-0.000114		12.2133	0.0001665
12.22	-0.000116		12.22	0.000163
12.2267	-0.000118		12.2267	0.000161
12.2333	-0.0001175		12.2333	0.0001595
12.24	-0.0001195		12.24	0.00016
12.2467	-0.0001215		12.2467	0.00016
12.2533	-0.000121		12.2533	0.000159
12.26	-0.000122		12.26	0.0001585
12.2667	-0.000122		12.2667	0.000159
12.2733	-0.000122		12.2733	0.0001585
12.28	-0.0001215		12.28	0.000158
12.2867	-0.000124		12.2867	0.000158
12.2933	-0.000123		12.2933	0.000159
12.3	-0.000122		12.3	0.0001585
12.3067	-0.0001215		12.3067	0.000158
12.3133	-0.000123		12.3133	0.000158
12.32	-0.000121		12.32	0.000158
12.3267	-0.000119		12.3267	0.0001605
12.3333	-0.0001195		12.3333	0.0001615
12.34	-0.000119		12.34	0.0001625
12.3467	-0.0001185		12.3467	0.0001615
12.3533	-0.000117		12.3533	0.000162
12.36	-0.000116		12.36	0.000165
12.3667	-0.0001125		12.3667	0.0001655
12.3733	-0.000112		12.3733	0.0001665
12.38	-0.000112		12.38	0.0001665
12.3867	-0.000108		12.3867	0.000166
12.3933	-0.000106		12.3933	0.000165
12.4	-0.000108		12.4	0.0001655
12.4067	-0.0001095		12.4067	0.000164
12.4133	-0.0001095		12.4133	0.000161
12.42	-0.0001115		12.42	0.000159
12.4267	-0.0001125		12.4267	0.000158
12.4333	-0.000114		12.4333	0.0001575
12.44	-0.000116		12.44	0.00016
12.4467	-0.000116		12.4467	0.0001595
12.4533	-0.000113		12.4533	0.000159
12.46	-0.000111		12.46	0.000161
12.4667	-0.0001115		12.4667	0.000161
12.4733	-0.0001095		12.4733	0.0001625
12.48	-0.0001055		12.48	0.000164
12.4867	-0.0001025		12.4867	0.000164
12.4933	-0.0001005		12.4933	0.000162
12.5	-9.95e-05		12.5	0.0001625
12.5067	-9.7e-05		12.5067	0.0001635
12.5133	-9.5e-05		12.5133	0.0001625
12.52	-9.1e-05		12.52	0.000165
12.5267	-8.75e-05		12.5267	0.000167
12.5333	-8.8e-05		12.5333	0.000166
12.54	-8.55e-05		12.54	0.0001655
12.5467	-8.3e-05		12.5467	0.0001665
12.5533	-7.95e-05		12.5533	0.000166
12.56	-7.9e-05		12.56	0.000166
12.5667	-7.85e-05		12.5667	0.0001675
12.5733	-7.95e-05		12.5733	0.0001685
12.58	-8.1e-05		12.58	0.0001675
12.5867	-8e-05		12.5867	0.000168
12.5933	-8.2e-05		12.5933	0.0001695
12.6	-8.25e-05		12.6	0.0001695
12.6067	-8.45e-05		12.6067	0.00017
12.6133	-8.5e-05		12.6133	0.000171
12.62	-8.7e-05		12.62	0.0001695
12.6267	-8.95e-05		12.6267	0.0001685
12.6333	-8.95e-05		12.6333	0.0001675
12.64	-9.2e-05		12.64	0.0001665
12.6467	-9.4e-05		12.6467	0.0001655
12.6533	-9.45e-05		12.6533	0.000166
12.66	-9.6e-05		12.66	0.000167
12.6667	-9.8e-05		12.6667	0.0001665
12.6733	-9.85e-05		12.6733	0.000166
12.68	-9.9e-05		12.68	0.000167
12.6867	-0.0001005		12.6867	0.0001685
12.6933	-0.0001015		12.6933	0.000169
12.7	-0.0001035		12.7	0.0001705
12.7067	-0.000108		12.7067	0.0001695
12.7133	-0.000109		12.7133	0.0001695
12.72	-0.0001095		12.72	0.0001695
12.7267	-0.0001105		12.7267	0.0001705
12.7333	-0.0001125		12.7333	0.000171
12.74	-0.000113		12.74	0.0001675
12.7467	-0.000113		12.7467	0.000166
12.7533	-0.0001135		12.7533	0.000165
12.76	-0.0001125		12.76	0.000165
12.7667	-0.000114		12.7667	0.0001665
12.7733	-0.000115		12.7733	0.0001665
12.78	-0.000117		12.78	0.000168
12.7867	-0.0001205		12.7867	0.000167
12.7933	-0.0001215		12.7933	0.0001685
12.8	-0.0001225		12.8	0.0001705
12.8067	-0.0001235		12.8067	0.0001705
12.8133	-0.0001255		12.8133	0.000173
12.82	-0.0001255		12.82	0.0001715
12.8267	-0.000126		12.8267	0.0001725
12.8333	-0.000128		12.8333	0.000172
12.84	-0.0001255		12.84	0.0001715
12.8467	-0.0001255		12.8467	0.0001725
12.8533	-0.000126		12.8533	0.000173
12.86	-0.000126		12.86	0.000174
12.8667	-0.0001235		12.8667	0.0001735
12.8733	-0.0001225		12.8733	0.0001735
12.88	-0.0001225		12.88	0.000172
12.8867	-0.000122		12.8867	0.000173
12.8933	-0.000122		12.8933	0.000174
12.9	-0.000122		12.9	0.0001755
12.9067	-0.000122		12.9067	0.0001765
12.9133	-0.000121		12.9133	0.0001755
12.92	-0.0001215		12.92	0.000175
12.9267	-0.000122		12.9267	0.000173
12.9333	-0.0001225		12.9333	0.000173
12.94	-0.000122		12.94	0.000172
12.9467	-0.000122		12.9467	0.00017
12.9533	-0.0001205		12.9533	0.0001675
12.96	-0.000119		12.96	0.0001655
12.9667	-0.000122		12.9667	0.000166
12.9733	-0.000123		12.9733	0.000166
12.98	-0.000127		12.98	0.0001665
12.9867	-0.000129		12.9867	0.0001645
12.9933	-0.0001305		12.9933	0.000164
13	-0.0001325		13	0.000166
13.0067	-0.0001365		13.0067	0.0001645
13.0133	-0.0001395		13.0133	0.000163
13.02	-0.0001395		13.02	0.0001625
13.0267	-0.000141		13.0267	0.0001615
13.0333	-0.0001385		13.0333	0.000163
13.04	-0.000138		13.04	0.000165
13.0467	-0.000138		13.0467	0.000164
13.0533	-0.000138		13.0533	0.0001615
13.06	-0.000135		13.06	0.0001625
13.0667	-0.000134		13.0667	0.000163
13.0733	-0.000132		13.0733	0.0001605
13.08	-0.0001305		13.08	0.0001605
13.0867	-0.0001295		13.0867	0.0001605
13.0933	-0.000128		13.0933	0.0001605
13.1	-0.000127		13.1	0.000162
13.1067	-0.0001265		13.1067	0.0001635
13.1133	-0.0001285		13.1133	0.0001645
13.12	-0.000128		13.12	0.000165
13.1267	-0.0001295		13.1267	0.0001685
13.1333	-0.0001305		13.1333	0.000168
13.14	-0.000133		13.14	0.0001665
13.1467	-0.0001345		13.1467	0.000165
13.1533	-0.000136		13.1533	0.000164
13.16	-0.000138		13.16	0.0001625
13.1667	-0.000137		13.1667	0.0001615
13.1733	-0.0001385		13.1733	0.000163
13.18	-0.0001365		13.18	0.000161
13.1867	-0.0001355		13.1867	0.000161
13.1933	-0.000135		13.1933	0.000162
13.2	-0.0001345		13.2	0.0001625
13.2067	-0.000132		13.2067	0.0001645
13.2133	-0.00013		13.2133	0.000167
13.22	-0.00013		13.22	0.0001675
13.2267	-0.0001295		13.2267	0.0001675
13.2333	-0.0001315		13.2333	0.0001695
13.24	-0.0001315		13.24	0.000171
13.2467	-0.0001295		13.2467	0.000171
13.2533	-0.0001275		13.2533	0.0001725
13.26	-0.00013		13.26	0.0001735
13.2667	-0.0001315		13.2667	0.0001725
13.2733	-0.000132		13.2733	0.000173
13.28	-0.000133		13.28	0.0001715
13.2867	-0.000136		13.2867	0.000172
13.2933	-0.0001395		13.2933	0.0001725
13.3	-0.000143		13.3	0.000173
13.3067	-0.000148		13.3067	0.000173
13.3133	-0.0001495		13.3133	0.0001725
13.32	-0.0001485		13.32	0.0001735
[truncated: 2,652 more rows]

## Sheet: Fig 3d
Time (min)	DiPure, crude		Time (min)	DiPure, after HPLC purifiation		Time (min)	DiPure, after photo-irradiation
0	0		0	0		0	0
0.00667	3.35e-05		0.00667	5e-06		0.00667	-8.5e-06
0.01333	2.85e-05		0.01333	2e-06		0.01333	-1e-05
0.02	2.45e-05		0.02	3.5e-06		0.02	-9e-06
0.02667	2.7e-05		0.02667	2.5e-06		0.02667	-8.5e-06
0.03333	3e-05		0.03333	-5e-07		0.03333	-7e-06
0.04	2.95e-05		0.04	-2e-06		0.04	-8e-06
0.04667	3.25e-05		0.04667	0		0.04667	-8.5e-06
0.05333	3.8e-05		0.05333	1e-06		0.05333	-1e-05
0.06	3.95e-05		0.06	1e-06		0.06	-9e-06
0.06667	4.7e-05		0.06667	2e-06		0.06667	-1e-05
0.07333	5.3e-05		0.07333	-1e-06		0.07333	-1.1e-05
0.08	5.9e-05		0.08	5e-07		0.08	-1.25e-05
0.08667	6.5e-05		0.08667	4e-06		0.08667	-1.4e-05
0.09333	7.2e-05		0.09333	6e-06		0.09333	-1.3e-05
0.1	7.65e-05		0.1	4.5e-06		0.1	-1.3e-05
0.10667	8.1e-05		0.10667	5.5e-06		0.10667	-1.3e-05
0.11333	8.4e-05		0.11333	5e-06		0.11333	-1.4e-05
0.12	8.6e-05		0.12	4.5e-06		0.12	-1.3e-05
0.12667	9.1e-05		0.12667	6.5e-06		0.12667	-1.4e-05
0.13333	9.35e-05		0.13333	4.5e-06		0.13333	-1.25e-05
0.14	9.45e-05		0.14	1e-06		0.14	-1.2e-05
0.14667	9.95e-05		0.14667	2e-06		0.14667	-1.25e-05
0.15333	0.0001035		0.15333	2.5e-06		0.15333	-1.25e-05
0.16	0.0001075		0.16	1e-06		0.16	-1.25e-05
0.16667	0.00011		0.16667	1e-06		0.16667	-1.1e-05
0.17333	0.0001135		0.17333	1.5e-06		0.17333	-1e-05
0.18	0.000116		0.18	2.5e-06		0.18	-9e-06
0.18667	0.00012		0.18667	6e-06		0.18667	-1e-05
0.19333	0.0001225		0.19333	1e-05		0.19333	-9e-06
0.2	0.000124		0.2	9e-06		0.2	-7.5e-06
0.20667	0.0001245		0.20667	6.5e-06		0.20667	-7e-06
0.21333	0.0001265		0.21333	7e-06		0.21333	-7.5e-06
0.22	0.0001295		0.22	1e-05		0.22	-7e-06
0.22667	0.000132		0.22667	1.05e-05		0.22667	-7.5e-06
0.23333	0.0001345		0.23333	8.5e-06		0.23333	-7.5e-06
0.24	0.0001345		0.24	7e-06		0.24	-7.5e-06
0.24667	0.0001375		0.24667	8e-06		0.24667	-9e-06
0.25333	0.000138		0.25333	9e-06		0.25333	-1.15e-05
0.26	0.000139		0.26	1.1e-05		0.26	-1.3e-05
0.26667	0.000139		0.26667	1.05e-05		0.26667	-1.25e-05
0.27333	0.00014		0.27333	9e-06		0.27333	-1.4e-05
0.28	0.0001405		0.28	1.1e-05		0.28	-1.55e-05
0.28667	0.0001415		0.28667	1.35e-05		0.28667	-1.6e-05
0.29333	0.0001425		0.29333	1.25e-05		0.29333	-1.55e-05
0.3	0.0001415		0.3	9e-06		0.3	-1.8e-05
0.30667	0.000143		0.30667	9e-06		0.30667	-1.7e-05
0.31333	0.000143		0.31333	1.05e-05		0.31333	-1.7e-05
0.32	0.0001395		0.32	1.05e-05		0.32	-1.65e-05
0.32667	0.000139		0.32667	1.05e-05		0.32667	-1.65e-05
0.33333	0.000138		0.33333	9e-06		0.33333	-1.5e-05
0.34	0.000135		0.34	7.5e-06		0.34	-1.45e-05
0.34667	0.0001345		0.34667	7.5e-06		0.34667	-1.3e-05
0.35333	0.0001325		0.35333	1e-05		0.35333	-1.3e-05
0.36	0.0001295		0.36	1.05e-05		0.36	-1.3e-05
0.36667	0.000128		0.36667	1.1e-05		0.36667	-1.2e-05
0.37333	0.000129		0.37333	1.2e-05		0.37333	-1.05e-05
0.38	0.0001275		0.38	1.3e-05		0.38	-1.3e-05
0.38667	0.0001255		0.38667	1.45e-05		0.38667	-1.3e-05
0.39333	0.0001245		0.39333	1.75e-05		0.39333	-1.2e-05
0.4	0.00012		0.4	1.7e-05		0.4	-1.1e-05
0.40667	0.0001175		0.40667	1.7e-05		0.40667	-7.5e-06
0.41333	0.000117		0.41333	2e-05		0.41333	-5e-06
0.42	0.000115		0.42	2.1e-05		0.42	-6e-06
0.42667	0.0001125		0.42667	2.05e-05		0.42667	-7.5e-06
0.43333	0.0001095		0.43333	1.75e-05		0.43333	-5.5e-06
0.44	0.0001045		0.44	1.5e-05		0.44	-5e-06
0.44667	0.0001		0.44667	1.4e-05		0.44667	-5.5e-06
0.45333	9.7e-05		0.45333	1.7e-05		0.45333	-6.5e-06
0.46	9.45e-05		0.46	1.7e-05		0.46	-9e-06
0.46667	8.85e-05		0.46667	1.35e-05		0.46667	-1.15e-05
0.47333	8.55e-05		0.47333	9.5e-06		0.47333	-1.15e-05
0.48	8.2e-05		0.48	1.05e-05		0.48	-1.15e-05
0.48667	7.65e-05		0.48667	1.35e-05		0.48667	-1.15e-05
0.49333	7.25e-05		0.49333	1.45e-05		0.49333	-1.2e-05
0.5	6.95e-05		0.5	1.3e-05		0.5	-1.05e-05
0.50667	6.85e-05		0.50667	1e-05		0.50667	-9e-06
0.51333	6.5e-05		0.51333	7e-06		0.51333	-5.5e-06
0.52	6.05e-05		0.52	7e-06		0.52	-3.5e-06
0.52667	5.4e-05		0.52667	7.5e-06		0.52667	-4.5e-06
0.53333	4.8e-05		0.53333	5e-06		0.53333	-4e-06
0.54	4.3e-05		0.54	3.5e-06		0.54	-3.5e-06
0.54667	4.05e-05		0.54667	4.5e-06		0.54667	-2.5e-06
0.55333	3.45e-05		0.55333	5e-06		0.55333	-3.5e-06
0.56	2.75e-05		0.56	5.5e-06		0.56	-4.5e-06
0.56667	2.2e-05		0.56667	7e-06		0.56667	-6e-06
0.57333	1.85e-05		0.57333	7e-06		0.57333	-5.5e-06
0.58	1.55e-05		0.58	8.5e-06		0.58	-3.5e-06
0.58667	1.4e-05		0.58667	1.15e-05		0.58667	-3e-06
0.59333	1.2e-05		0.59333	1.2e-05		0.59333	-3e-06
0.6	7e-06		0.6	1e-05		0.6	-3.5e-06
0.60667	3.5e-06		0.60667	1e-05		0.60667	-3.5e-06
0.61333	0		0.61333	1.15e-05		0.61333	-4.5e-06
0.62	-3.5e-06		0.62	1.25e-05		0.62	-7.5e-06
0.62667	-8e-06		0.62667	1.35e-05		0.62667	-9.5e-06
0.63333	-1.2e-05		0.63333	1.25e-05		0.63333	-1.1e-05
0.64	-1.75e-05		0.64	1.15e-05		0.64	-1e-05
0.64667	-2.3e-05		0.64667	1.25e-05		0.64667	-1e-05
0.65333	-2.6e-05		0.65333	1.45e-05		0.65333	-8.5e-06
0.66	-2.85e-05		0.66	1.55e-05		0.66	-6e-06
0.66667	-3.55e-05		0.66667	1.45e-05		0.66667	-4.5e-06
0.67333	-4.1e-05		0.67333	1.45e-05		0.67333	-1.5e-06
0.68	-4.45e-05		0.68	1.55e-05		0.68	0
0.68667	-5.1e-05		0.68667	1.65e-05		0.68667	0
0.69333	-5.7e-05		0.69333	1.5e-05		0.69333	-1e-06
0.7	-6.25e-05		0.7	1.3e-05		0.7	-1e-06
0.70667	-6.7e-05		0.70667	1.4e-05		0.70667	-2e-06
0.71333	-7.25e-05		0.71333	1.6e-05		0.71333	-2e-06
0.72	-7.55e-05		0.72	1.55e-05		0.72	-1e-06
0.72667	-8e-05		0.72667	1.45e-05		0.72667	-1.5e-06
0.73333	-8.6e-05		0.73333	1.35e-05		0.73333	1e-06
0.74	-9e-05		0.74	1.3e-05		0.74	1e-06
0.74667	-9.45e-05		0.74667	1.55e-05		0.74667	1e-06
0.75333	-9.8e-05		0.75333	1.55e-05		0.75333	5e-07
0.76	-0.0001045		0.76	1.35e-05		0.76	0
0.76667	-0.000109		0.76667	9.5e-06		0.76667	-2e-06
0.77333	-0.000115		0.77333	9.5e-06		0.77333	-1e-06
0.78	-0.0001195		0.78	7e-06		0.78	5e-07
0.78667	-0.0001235		0.78667	6e-06		0.78667	0
0.79333	-0.0001285		0.79333	2e-06		0.79333	4e-06
0.8	-0.0001325		0.8	0		0.8	5.5e-06
0.80667	-0.0001365		0.80667	2e-06		0.80667	8e-06
0.81333	-0.00014		0.81333	5e-07		0.81333	1.05e-05
0.82	-0.0001455		0.82	2.5e-06		0.82	1.05e-05
0.82667	-0.000148		0.82667	2e-06		0.82667	8e-06
0.83333	-0.00015		0.83333	2.5e-06		0.83333	5.5e-06
0.84	-0.0001525		0.84	5e-06		0.84	4.5e-06
0.84667	-0.000155		0.84667	1e-05		0.84667	1e-06
0.85333	-0.000157		0.85333	1.25e-05		0.85333	1.5e-06
0.86	-0.000162		0.86	1e-05		0.86	1e-06
0.86667	-0.000163		0.86667	9.5e-06		0.86667	0
0.87333	-0.000165		0.87333	1.3e-05		0.87333	5e-07
0.88	-0.000169		0.88	1.55e-05		0.88	2.5e-06
0.88667	-0.000173		0.88667	1.6e-05		0.88667	4.5e-06
0.89333	-0.0001775		0.89333	1.3e-05		0.89333	6.5e-06
0.9	-0.0001805		0.9	1.25e-05		0.9	7.5e-06
0.90667	-0.0001835		0.90667	1.25e-05		0.90667	9e-06
0.91333	-0.0001845		0.91333	1.45e-05		0.91333	8.5e-06
0.92	-0.0001895		0.92	1.45e-05		0.92	7e-06
0.92667	-0.000194		0.92667	1.05e-05		0.92667	7e-06
0.93333	-0.0001975		0.93333	9.5e-06		0.93333	7e-06
0.94	-0.0002025		0.94	1.2e-05		0.94	5e-06
0.94667	-0.0002065		0.94667	1.5e-05		0.94667	4.5e-06
0.95333	-0.000211		0.95333	1.35e-05		0.95333	5e-06
0.96	-0.000217		0.96	1e-05		0.96	1e-06
0.96667	-0.0002235		0.96667	9.5e-06		0.96667	0
0.97333	-0.0002275		0.97333	1.35e-05		0.97333	1.5e-06
0.98	-0.0002295		0.98	1.4e-05		0.98	2e-06
0.98667	-0.0002325		0.98667	1.2e-05		0.98667	1.5e-06
0.99333	-0.0002355		0.99333	8.5e-06		0.99333	3e-06
1	-0.0002395		1	5e-06		1	4e-06
1.00667	-0.000244		1.00667	6e-06		1.00667	4e-06
1.01333	-0.000249		1.01333	7e-06		1.01333	6e-06
1.02	-0.000253		1.02	5.5e-06		1.02	4.5e-06
1.02667	-0.0002585		1.02667	1e-06		1.02667	3.5e-06
1.03333	-0.000264		1.03333	0		1.03333	4.5e-06
1.04	-0.0002675		1.04	1.5e-06		1.04	4.5e-06
1.04667	-0.000274		1.04667	4e-06		1.04667	2.5e-06
1.05333	-0.0002795		1.05333	4e-06		1.05333	1.5e-06
1.06	-0.0002825		1.06	2e-06		1.06	5e-07
1.06667	-0.0002835		1.06667	2.5e-06		1.06667	1e-06
1.07333	-0.000285		1.07333	5e-06		1.07333	3.5e-06
1.08	-0.000286		1.08	7.5e-06		1.08	5e-06
1.08667	-0.0002895		1.08667	7e-06		1.08667	6e-06
1.09333	-0.0002955		1.09333	5.5e-06		1.09333	5e-06
1.1	-0.0002945		1.1	4e-06		1.1	8e-06
1.10667	-0.0002935		1.10667	7e-06		1.10667	1.1e-05
1.11333	-0.000297		1.11333	8.5e-06		1.11333	1.2e-05
1.12	-0.0003015		1.12	8.5e-06		1.12	1.15e-05
1.12667	-0.000305		1.12667	5e-06		1.12667	1.15e-05
1.13333	-0.000309		1.13333	4.5e-06		1.13333	1.1e-05
1.14	-0.0003115		1.14	8.5e-06		1.14	1.1e-05
1.14667	-0.000315		1.14667	1.05e-05		1.14667	1.05e-05
1.15333	-0.000319		1.15333	1.05e-05		1.15333	9.5e-06
1.16	-0.000325		1.16	1e-05		1.16	7e-06
1.16667	-0.0003285		1.16667	1.15e-05		1.16667	9e-06
1.17333	-0.0003305		1.17333	1.1e-05		1.17333	1.1e-05
1.18	-0.0003335		1.18	1.15e-05		1.18	1.05e-05
1.18667	-0.000338		1.18667	1.1e-05		1.18667	1.25e-05
1.19333	-0.000342		1.19333	8e-06		1.19333	1.35e-05
1.2	-0.000345		1.2	7e-06		1.2	1.5e-05
1.20667	-0.0003525		1.20667	8e-06		1.20667	1.5e-05
1.21333	-0.0003575		1.21333	6.5e-06		1.21333	1.45e-05
1.22	-0.0003625		1.22	6e-06		1.22	1.2e-05
1.22667	-0.0003695		1.22667	7e-06		1.22667	9.5e-06
1.23333	-0.0003745		1.23333	7e-06		1.23333	8e-06
1.24	-0.00038		1.24	8.5e-06		1.24	4.5e-06
1.24667	-0.000385		1.24667	1e-05		1.24667	2.5e-06
1.25333	-0.0003905		1.25333	1.05e-05		1.25333	1.5e-06
1.26	-0.000395		1.26	9e-06		1.26	1e-06
1.26667	-0.0004005		1.26667	1e-05		1.26667	2e-06
1.27333	-0.000406		1.27333	1.15e-05		1.27333	3.5e-06
1.28	-0.00041		1.28	9.5e-06		1.28	5.5e-06
1.28667	-0.000416		1.28667	1.05e-05		1.28667	8e-06
1.29333	-0.0004215		1.29333	9.5e-06		1.29333	1e-05
1.3	-0.000425		1.3	8.5e-06		1.3	1.05e-05
1.30667	-0.0004275		1.30667	8e-06		1.30667	1.15e-05
1.31333	-0.0004285		1.31333	1.1e-05		1.31333	1.2e-05
1.32	-0.00043		1.32	1.1e-05		1.32	1.1e-05
1.32667	-0.00043		1.32667	1e-05		1.32667	9e-06
1.33333	-0.000432		1.33333	1.45e-05		1.33333	8e-06
1.34	-0.0004345		1.34	1.6e-05		1.34	7.5e-06
1.34667	-0.0004375		1.34667	1.6e-05		1.34667	8e-06
1.35333	-0.000441		1.35333	1.55e-05		1.35333	6.5e-06
1.36	-0.0004445		1.36	1.75e-05		1.36	6.5e-06
1.36667	-0.0004465		1.36667	1.75e-05		1.36667	6e-06
1.37333	-0.000448		1.37333	1.7e-05		1.37333	5e-06
1.38	-0.0004515		1.38	1.7e-05		1.38	6e-06
1.38667	-0.000455		1.38667	1.4e-05		1.38667	5e-06
1.39333	-0.000458		1.39333	1.05e-05		1.39333	3.5e-06
1.4	-0.000456		1.4	1e-05		1.4	5e-07
1.40667	-0.000456		1.40667	1.05e-05		1.40667	-1e-06
1.41333	-0.0004575		1.41333	6.5e-06		1.41333	0
1.42	-0.0004575		1.42	4.5e-06		1.42	-5e-07
1.42667	-0.000457		1.42667	3e-06		1.42667	3e-06
1.43333	-0.0004595		1.43333	0		1.43333	2e-06
1.44	-0.0004595		1.44	-2e-06		1.44	2e-06
1.44667	-0.0004595		1.44667	-2e-06		1.44667	3e-06
1.45333	-0.0004625		1.45333	-6.5e-06		1.45333	6e-06
1.46	-0.000466		1.46	-6.5e-06		1.46	8e-06
1.46667	-0.0004675		1.46667	-5.5e-06		1.46667	9e-06
1.47333	-0.00047		1.47333	-6.5e-06		1.47333	9e-06
1.48	-0.0004725		1.48	-6e-06		1.48	7e-06
1.48667	-0.0004715		1.48667	-5.5e-06		1.48667	6.5e-06
1.49333	-0.000472		1.49333	-3.5e-06		1.49333	8e-06
1.5	-0.000472		1.5	-2e-06		1.5	9.5e-06
1.50667	-0.0004725		1.50667	5.5e-06		1.50667	1.1e-05
1.51333	-0.0004705		1.51333	5e-06		1.51333	1.25e-05
1.52	-0.0004715		1.52	5e-06		1.52	1.05e-05
1.52667	-0.000472		1.52667	5e-06		1.52667	1.1e-05
1.53333	-0.0004735		1.53333	5.5e-06		1.53333	1.15e-05
1.54	-0.000475		1.54	7e-06		1.54	1.2e-05
1.54667	-0.0004755		1.54667	5.5e-06		1.54667	1.15e-05
1.55333	-0.0004765		1.55333	2e-06		1.55333	9.5e-06
1.56	-0.0004755		1.56	-1e-06		1.56	7.5e-06
1.56667	-0.0004755		1.56667	-1.5e-06		1.56667	3.5e-06
1.57333	-0.000474		1.57333	1.5e-06		1.57333	2.5e-06
1.58	-0.000473		1.58	3e-06		1.58	2.5e-06
1.58667	-0.000472		1.58667	3.5e-06		1.58667	4.5e-06
1.59333	-0.000473		1.59333	4e-06		1.59333	6e-06
1.6	-0.000473		1.6	6.5e-06		1.6	6e-06
1.60667	-0.000474		1.60667	9e-06		1.60667	6e-06
1.61333	-0.0004745		1.61333	9e-06		1.61333	6e-06
1.62	-0.000473		1.62	1.05e-05		1.62	9e-06
1.62667	-0.000475		1.62667	8.5e-06		1.62667	1e-05
1.63333	-0.000477		1.63333	9.5e-06		1.63333	9.5e-06
1.64	-0.0004755		1.64	1.05e-05		1.64	7e-06
1.64667	-0.0004765		1.64667	1e-05		1.64667	7.5e-06
1.65333	-0.000475		1.65333	9.5e-06		1.65333	8.5e-06
1.66	-0.000472		1.66	1.1e-05		1.66	1.15e-05
1.66667	-0.000469		1.66667	1.45e-05		1.66667	1.4e-05
1.67333	-0.0004685		1.67333	1.35e-05		1.67333	1.5e-05
1.68	-0.000467		1.68	1.35e-05		1.68	1.7e-05
1.68667	-0.000465		1.68667	1.25e-05		1.68667	1.75e-05
1.69333	-0.000464		1.69333	1.25e-05		1.69333	1.9e-05
1.7	-0.0004605		1.7	1.25e-05		1.7	2e-05
1.70667	-0.0004595		1.70667	1.35e-05		1.70667	1.8e-05
1.71333	-0.0004595		1.71333	1e-05		1.71333	1.65e-05
1.72	-0.0004595		1.72	8e-06		1.72	1.55e-05
1.72667	-0.00046		1.72667	7.5e-06		1.72667	1.6e-05
1.73333	-0.0004595		1.73333	8e-06		1.73333	1.5e-05
1.74	-0.0004575		1.74	7.5e-06		1.74	1.45e-05
1.74667	-0.0004565		1.74667	5e-06		1.74667	1.35e-05
1.75333	-0.0004565		1.75333	4.5e-06		1.75333	1.15e-05
1.76	-0.0004565		1.76	3.5e-06		1.76	1.15e-05
1.76667	-0.000457		1.76667	8e-06		1.76667	1.1e-05
1.77333	-0.000456		1.77333	1.05e-05		1.77333	1.05e-05
1.78	-0.0004575		1.78	1.2e-05		1.78	8e-06
1.78667	-0.0004565		1.78667	1e-05		1.78667	5.5e-06
1.79333	-0.000458		1.79333	1.25e-05		1.79333	4e-06
1.8	-0.0004595		1.8	1.7e-05		1.8	2e-06
1.80667	-0.000458		1.80667	1.6e-05		1.80667	2e-06
1.81333	-0.000456		1.81333	1.45e-05		1.81333	1e-06
1.82	-0.000455		1.82	1.25e-05		1.82	1e-06
1.82667	-0.0004525		1.82667	1.05e-05		1.82667	-1e-06
1.83333	-0.0004495		1.83333	9.5e-06		1.83333	0
1.84	-0.000449		1.84	9.5e-06		1.84	2e-06
1.84667	-0.0004475		1.84667	5.5e-06		1.84667	5e-06
1.85333	-0.000445		1.85333	2.5e-06		1.85333	5.5e-06
1.86	-0.0004455		1.86	5.5e-06		1.86	5e-06
1.86667	-0.0004445		1.86667	8.5e-06		1.86667	5e-06
1.87333	-0.000442		1.87333	8.5e-06		1.87333	5e-06
1.88	-0.000443		1.88	1.1e-05		1.88	6e-06
1.88667	-0.000443		1.88667	1.05e-05		1.88667	5e-06
1.89333	-0.0004435		1.89333	1.45e-05		1.89333	4e-06
1.9	-0.0004435		1.9	2.1e-05		1.9	2.5e-06
1.90667	-0.0004435		1.90667	2.25e-05		1.90667	3e-06
1.91333	-0.000442		1.91333	2.05e-05		1.91333	4e-06
1.92	-0.000443		1.92	1.75e-05		1.92	2.5e-06
1.92667	-0.000444		1.92667	1.8e-05		1.92667	1.5e-06
1.93333	-0.0004455		1.93333	1.7e-05		1.93333	1e-06
1.94	-0.0004455		1.94	1.45e-05		1.94	0
1.94667	-0.000443		1.94667	9.5e-06		1.94667	1.5e-06
1.95333	-0.0004425		1.95333	5e-06		1.95333	0
1.96	-0.0004425		1.96	3.5e-06		1.96	-1.5e-06
1.96667	-0.000442		1.96667	5e-06		1.96667	-2.5e-06
1.97333	-0.000441		1.97333	5.5e-06		1.97333	-5e-07
1.98	-0.0004425		1.98	5e-06		1.98	-1e-06
1.98667	-0.000443		1.98667	6e-06		1.98667	-5e-07
1.99333	-0.0004425		1.99333	1.15e-05		1.99333	-1e-06
2	-0.000442		2	1.45e-05		2	-3.5e-06
2.00667	-0.000441		2.00667	1.3e-05		2.00667	-2e-06
2.01333	-0.000442		2.01333	1.35e-05		2.01333	1.5e-06
2.02	-0.0004435		2.02	1.35e-05		2.02	2.5e-06
2.02667	-0.0004435		2.02667	1.5e-05		2.02667	2.5e-06
2.03333	-0.0004405		2.03333	1.7e-05		2.03333	1.5e-06
2.04	-0.000439		2.04	1.7e-05		2.04	1.5e-06
2.04667	-0.0004385		2.04667	1.5e-05		2.04667	2.5e-06
2.05333	-0.0004405		2.05333	1.2e-05		2.05333	4.5e-06
2.06	-0.000441		2.06	1.4e-05		2.06	6e-06
2.06667	-0.000442		2.06667	1.45e-05		2.06667	5e-06
2.07333	-0.000444		2.07333	1.3e-05		2.07333	5e-06
2.08	-0.0004445		2.08	1.05e-05		2.08	6.5e-06
2.08667	-0.0004475		2.08667	8e-06		2.08667	8.5e-06
2.09333	-0.0004485		2.09333	7e-06		2.09333	1e-05
2.1	-0.0004495		2.1	7e-06		2.1	1.05e-05
2.10667	-0.00045		2.10667	6e-06		2.10667	1.2e-05
2.11333	-0.000451		2.11333	5e-06		2.11333	9.5e-06
2.12	-0.0004505		2.12	7e-06		2.12	8.5e-06
2.12667	-0.0004495		2.12667	7e-06		2.12667	9.5e-06
2.13333	-0.000449		2.13333	7e-06		2.13333	9.5e-06
2.14	-0.000447		2.14	4.5e-06		2.14	9e-06
2.14667	-0.0004465		2.14667	2.5e-06		2.14667	9.5e-06
2.15333	-0.0004455		2.15333	2.5e-06		2.15333	9e-06
2.16	-0.0004435		2.16	6e-06		2.16	8e-06
2.16667	-0.000441		2.16667	4.5e-06		2.16667	7.5e-06
2.17333	-0.000439		2.17333	1e-06		2.17333	7.5e-06
2.18	-0.0004395		2.18	-1e-06		2.18	6.5e-06
2.18667	-0.0004395		2.18667	5e-07		2.18667	6.5e-06
2.19333	-0.000438		2.19333	1e-06		2.19333	6e-06
2.2	-0.0004395		2.2	-2e-06		2.2	3e-06
2.20667	-0.0004385		2.20667	-5.5e-06		2.20667	3e-06
2.21333	-0.0004395		2.21333	-7e-06		2.21333	3.5e-06
2.22	-0.00044		2.22	-4.5e-06		2.22	4.5e-06
2.22667	-0.000441		2.22667	-2.5e-06		2.22667	3e-06
2.23333	-0.000438		2.23333	-1e-06		2.23333	1e-06
2.24	-0.0004365		2.24	-3.5e-06		2.24	-1e-06
2.24667	-0.0004375		2.24667	-1e-06		2.24667	0
2.25333	-0.000435		2.25333	4.5e-06		2.25333	3e-06
2.26	-0.000434		2.26	8e-06		2.26	3e-06
2.26667	-0.000431		2.26667	1e-05		2.26667	2.5e-06
2.27333	-0.000431		2.27333	7.5e-06		2.27333	4.5e-06
2.28	-0.0004295		2.28	4e-06		2.28	6e-06
2.28667	-0.0004285		2.28667	5.5e-06		2.28667	6.5e-06
2.29333	-0.0004275		2.29333	8.5e-06		2.29333	6.5e-06
2.3	-0.0004275		2.3	8.5e-06		2.3	3.5e-06
2.30667	-0.0004285		2.30667	5.5e-06		2.30667	2.5e-06
2.31333	-0.00043		2.31333	3.5e-06		2.31333	5e-07
2.32	-0.000432		2.32	3.5e-06		2.32	-5e-07
2.32667	-0.0004305		2.32667	4.5e-06		2.32667	-1e-06
2.33333	-0.0004285		2.33333	5.5e-06		2.33333	-3.5e-06
2.34	-0.0004285		2.34	3e-06		2.34	-3.5e-06
2.34667	-0.00043		2.34667	1.5e-06		2.34667	-2.5e-06
2.35333	-0.0004275		2.35333	2e-06		2.35333	0
2.36	-0.000424		2.36	3.5e-06		2.36	0
2.36667	-0.0004225		2.36667	5e-06		2.36667	0
2.37333	-0.000422		2.37333	3.5e-06		2.37333	1e-06
2.38	-0.0004215		2.38	5e-06		2.38	-1.5e-06
2.38667	-0.000423		2.38667	6.5e-06		2.38667	-2e-06
2.39333	-0.000421		2.39333	1.1e-05		2.39333	-2e-06
2.4	-0.000419		2.4	1.4e-05		2.4	-2e-06
2.40667	-0.0004195		2.40667	1.15e-05		2.40667	-2.5e-06
2.41333	-0.000423		2.41333	9e-06		2.41333	-2e-06
2.42	-0.0004245		2.42	9e-06		2.42	5e-07
2.42667	-0.000424		2.42667	1.15e-05		2.42667	1e-06
2.43333	-0.0004245		2.43333	1e-05		2.43333	3e-06
2.44	-0.0004255		2.44	8e-06		2.44	6e-06
2.44667	-0.0004275		2.44667	4.5e-06		2.44667	6.5e-06
2.45333	-0.000426		2.45333	3.5e-06		2.45333	5e-06
2.46	-0.0004245		2.46	6.5e-06		2.46	3.5e-06
2.46667	-0.000423		2.46667	6.5e-06		2.46667	2.5e-06
2.47333	-0.0004205		2.47333	4.5e-06		2.47333	5e-07
2.48	-0.0004195		2.48	1e-06		2.48	-5e-07
2.48667	-0.0004175		2.48667	1.5e-06		2.48667	-1e-06
2.49333	-0.0004175		2.49333	2e-06		2.49333	-2.5e-06
2.5	-0.000417		2.5	2e-06		2.5	-3.5e-06
2.50667	-0.000418		2.50667	1e-06		2.50667	-3e-06
2.51333	-0.000418		2.51333	0		2.51333	-4e-06
2.52	-0.0004165		2.52	1e-06		2.52	-4.5e-06
2.52667	-0.000414		2.52667	2e-06		2.52667	-5.5e-06
2.53333	-0.0004115		2.53333	1e-06		2.53333	-6.5e-06
2.54	-0.000411		2.54	1e-06		2.54	-6.5e-06
2.54667	-0.0004105		2.54667	4e-06		2.54667	-6e-06
2.55333	-0.0004085		2.55333	4.5e-06		2.55333	-5e-06
2.56	-0.000408		2.56	5.5e-06		2.56	-5e-06
2.56667	-0.000408		2.56667	3.5e-06		2.56667	-3.5e-06
2.57333	-0.000406		2.57333	2.5e-06		2.57333	-2e-06
2.58	-0.0004055		2.58	5e-06		2.58	-1.5e-06
2.58667	-0.0004055		2.58667	9.5e-06		2.58667	-5e-07
2.59333	-0.000406		2.59333	1.1e-05		2.59333	-2e-06
2.6	-0.000403		2.6	9e-06		2.6	-4e-06
2.60667	-0.0004035		2.60667	9.5e-06		2.60667	-5.5e-06
2.61333	-0.000403		2.61333	1.1e-05		2.61333	-7e-06
2.62	-0.0004015		2.62	1.6e-05		2.62	-7e-06
2.62667	-0.000403		2.62667	1.95e-05		2.62667	-1e-05
2.63333	-0.0004025		2.63333	1.8e-05		2.63333	-1.2e-05
2.64	-0.0004015		2.64	1.8e-05		2.64	-1.35e-05
2.64667	-0.0004025		2.64667	1.85e-05		2.64667	-1.45e-05
2.65333	-0.000404		2.65333	1.95e-05		2.65333	-1.3e-05
2.66	-0.0004005		2.66	1.85e-05		2.66	-1.1e-05
2.66667	-0.000399		2.66667	1.6e-05		2.66667	-1e-05
2.67333	-0.0003985		2.67333	1.45e-05		2.67333	-1.15e-05
2.68	-0.000399		2.68	1.6e-05		2.68	-1e-05
2.68667	-0.000403		2.68667	1.95e-05		2.68667	-9e-06
2.69333	-0.000405		2.69333	1.95e-05		2.69333	-9.5e-06
2.7	-0.000403		2.7	1.95e-05		2.7	-8.5e-06
2.70667	-0.0004025		2.70667	1.85e-05		2.70667	-9.5e-06
2.71333	-0.000405		2.71333	2.05e-05		2.71333	-1.05e-05
2.72	-0.000407		2.72	2.3e-05		2.72	-9.5e-06
2.72667	-0.0004085		2.72667	2.25e-05		2.72667	-8e-06
2.73333	-0.000409		2.73333	1.95e-05		2.73333	-9e-06
2.74	-0.0004085		2.74	1.4e-05		2.74	-8.5e-06
2.74667	-0.000409		2.74667	1.4e-05		2.74667	-6.5e-06
2.75333	-0.0004105		2.75333	1.6e-05		2.75333	-7.5e-06
2.76	-0.00041		2.76	1.9e-05		2.76	-8.5e-06
2.76667	-0.00041		2.76667	1.65e-05		2.76667	-8e-06
2.77333	-0.000411		2.77333	1.95e-05		2.77333	-9e-06
2.78	-0.000411		2.78	2.25e-05		2.78	-9.5e-06
2.78667	-0.0004105		2.78667	2.55e-05		2.78667	-8e-06
2.79333	-0.0004095		2.79333	3e-05		2.79333	-7e-06
2.8	-0.0004095		2.8	3.2e-05		2.8	-7e-06
2.80667	-0.000409		2.80667	2.95e-05		2.80667	-7e-06
2.81333	-0.0004105		2.81333	2.95e-05		2.81333	-5.5e-06
2.82	-0.0004125		2.82	3.25e-05		2.82	-5.5e-06
2.82667	-0.000414		2.82667	2.9e-05		2.82667	-2.5e-06
2.83333	-0.0004155		2.83333	2.35e-05		2.83333	-2.5e-06
2.84	-0.000417		2.84	2.1e-05		2.84	-4e-06
2.84667	-0.00042		2.84667	2.15e-05		2.84667	-2.5e-06
2.85333	-0.0004205		2.85333	2.05e-05		2.85333	-3.5e-06
2.86	-0.0004205		2.86	2e-05		2.86	-3e-06
2.86667	-0.0004205		2.86667	1.85e-05		2.86667	-1e-06
2.87333	-0.0004195		2.87333	1.5e-05		2.87333	5e-07
2.88	-0.0004185		2.88	1.45e-05		2.88	-1e-06
2.88667	-0.0004175		2.88667	1.7e-05		2.88667	0
2.89333	-0.000416		2.89333	1.6e-05		2.89333	1e-06
2.9	-0.0004125		2.9	1.35e-05		2.9	0
2.90667	-0.0004115		2.90667	1.5e-05		2.90667	1e-06
2.91333	-0.0004115		2.91333	1.6e-05		2.91333	1e-06
2.92	-0.000412		2.92	1.55e-05		2.92	-2e-06
2.92667	-0.0004105		2.92667	1.6e-05		2.92667	-2e-06
2.93333	-0.000408		2.93333	1.8e-05		2.93333	-2.5e-06
2.94	-0.000409		2.94	1.95e-05		2.94	-4.5e-06
2.94667	-0.000408		2.94667	2.25e-05		2.94667	-5.5e-06
2.95333	-0.0004075		2.95333	2.25e-05		2.95333	-3.5e-06
2.96	-0.0004065		2.96	1.9e-05		2.96	-4e-06
2.96667	-0.0004065		2.96667	1.85e-05		2.96667	-4.5e-06
2.97333	-0.000407		2.97333	2e-05		2.97333	-3.5e-06
2.98	-0.0004095		2.98	2.3e-05		2.98	-5.5e-06
2.98667	-0.000411		2.98667	2.35e-05		2.98667	-6.5e-06
2.99333	-0.000409		2.99333	2.15e-05		2.99333	-4.5e-06
3	-0.0004105		3	2.15e-05		3	-5e-06
3.00667	-0.000412		3.00667	2.2e-05		3.00667	-6e-06
3.01333	-0.000414		3.01333	2.5e-05		3.01333	-6e-06
3.02	-0.0004155		3.02	2.55e-05		3.02	-4e-06
3.02667	-0.000414		3.02667	2.55e-05		3.02667	-6e-06
3.03333	-0.000413		3.03333	2.4e-05		3.03333	-6.5e-06
3.04	-0.000415		3.04	2.5e-05		3.04	-8e-06
3.04667	-0.000416		3.04667	2.7e-05		3.04667	-9e-06
3.05333	-0.0004155		3.05333	2.65e-05		3.05333	-6.5e-06
3.06	-0.000413		3.06	2.6e-05		3.06	-7e-06
3.06667	-0.0004105		3.06667	2.55e-05		3.06667	-6.5e-06
3.07333	-0.000409		3.07333	2.65e-05		3.07333	-8e-06
3.08	-0.0004095		3.08	2.4e-05		3.08	-6.5e-06
3.08667	-0.000409		3.08667	2.3e-05		3.08667	-4.5e-06
3.09333	-0.000406		3.09333	2.05e-05		3.09333	-3e-06
3.1	-0.0004045		3.1	1.8e-05		3.1	-1.5e-06
3.10667	-0.0004045		3.10667	1.75e-05		3.10667	-1.5e-06
3.11333	-0.000405		3.11333	1.9e-05		3.11333	5e-07
3.12	-0.000405		3.12	1.9e-05		3.12	1e-06
3.12667	-0.0004025		3.12667	1.7e-05		3.12667	3e-06
3.13333	-0.000402		3.13333	2.05e-05		3.13333	2e-06
3.14	-0.0004005		3.14	2.25e-05		3.14	5e-07
3.14667	-0.0004		3.14667	2.3e-05		3.14667	0
3.15333	-0.0004		3.15333	2.3e-05		3.15333	-1.5e-06
3.16	-0.0004		3.16	2.2e-05		3.16	-4.5e-06
3.16667	-0.0004015		3.16667	2.1e-05		3.16667	-7.5e-06
3.17333	-0.000402		3.17333	2.05e-05		3.17333	-9e-06
3.18	-0.000406		3.18	2e-05		3.18	-1.4e-05
3.18667	-0.0004075		3.18667	1.55e-05		3.18667	-2e-05
3.19333	-0.0004105		3.19333	9e-06		3.19333	-2.35e-05
3.2	-0.0004155		3.2	3.5e-06		3.2	-2.9e-05
3.20667	-0.000423		3.20667	5e-07		3.20667	-3.5e-05
3.21333	-0.000429		3.21333	-3.5e-06		3.21333	-3.9e-05
3.22	-0.0004335		3.22	-1.05e-05		3.22	-4.4e-05
3.22667	-0.0004365		3.22667	-1.7e-05		3.22667	-5.05e-05
3.23333	-0.0004375		3.23333	-2.35e-05		3.23333	-5.35e-05
3.24	-0.0004385		3.24	-2.8e-05		3.24	-5.55e-05
3.24667	-0.000438		3.24667	-2.95e-05		3.24667	-5.65e-05
3.25333	-0.0004325		3.25333	-2.95e-05		3.25333	-5.45e-05
3.26	-0.000421		3.26	-3.05e-05		3.26	-5.15e-05
3.26667	-0.0004015		3.26667	-2.8e-05		3.26667	-4.75e-05
3.27333	-0.000372		3.27333	-2e-05		3.27333	-3.75e-05
3.28	-0.0003295		3.28	-8e-06		3.28	-2e-05
3.28667	-0.000273		3.28667	1.4e-05		3.28667	7.5e-06
3.29333	-0.0002045		3.29333	4.8e-05		3.29333	5.1e-05
3.3	-0.0001235		3.3	9.7e-05		3.3	0.0001075
3.30667	-3.3e-05		3.30667	0.000158		3.30667	0.0001755
3.31333	6.55e-05		3.31333	0.0002285		3.31333	0.0002525
3.32	0.000169		3.32	0.000308		3.32	0.00034
3.32667	0.0002795		3.32667	0.000398		3.32667	0.000434
3.33333	0.0003905		3.33333	0.0004945		3.33333	0.0005355
3.34	0.0005005		3.34	0.0005975		3.34	0.0006415
3.34667	0.000612		3.34667	0.0007005		3.34667	0.000744
3.35333	0.000716		3.35333	0.000802		3.35333	0.000844
3.36	0.000807		3.36	0.0009025		3.36	0.000943
3.36667	0.0008875		3.36667	0.001006		3.36667	0.001036
3.37333	0.000946		3.37333	0.0011055		3.37333	0.0011195
3.38	0.000971		3.38	0.0011915		3.38	0.001187
3.38667	0.000964		3.38667	0.0012605		3.38667	0.0012325
3.39333	0.000922		3.39333	0.001308		3.39333	0.0012515
3.4	0.0008435		3.4	0.0013295		3.4	0.0012415
3.40667	0.000733		3.40667	0.0013195		3.40667	0.001197
3.41333	0.0005975		3.41333	0.0012765		3.41333	0.0011195
3.42	0.00044		3.42	0.001196		3.42	0.0010115
3.42667	0.000274		3.42667	0.0010825		3.42667	0.000878
3.43333	0.0001005		3.43333	0.000947		3.43333	0.000727
3.44	-0.000101		3.44	0.0007955		3.44	0.000563
3.44667	-0.0003265		3.44667	0.0006265		3.44667	0.0003745
3.45333	-0.0005265		3.45333	0.00043		3.45333	0.000151
3.46	-0.0006145		3.46	0.000201		3.46	-7.4e-05
3.46667	-0.000513		3.46667	-2.15e-05		3.46667	-0.000232
3.47333	-0.000194		3.47333	-0.0001555		3.47333	-0.000244
3.48	0.000323		3.48	-0.0001185		3.48	-6.55e-05
3.48667	0.0010025		3.48667	0.000124		3.48667	0.0003055
3.49333	0.0018135		3.49333	0.000572		3.49333	0.0008505
3.5	0.002694		3.5	0.0011965		3.5	0.0015375
3.50667	0.0035525		3.50667	0.0019585		3.50667	0.0023375
3.51333	0.0042785		3.51333	0.0028115		3.51333	0.00317
3.52	0.0047785		3.52	0.003667		3.52	0.0039345
3.52667	0.005014		3.52667	0.004418		3.52667	0.0045335
3.53333	0.0049975		3.53333	0.0049685		3.53333	0.004913
3.54	0.004766		3.54	0.005273		3.54	0.005062
3.54667	0.004374		3.54667	0.005325		3.54667	0.004994
3.55333	0.0038905		3.55333	0.0051525		3.55333	0.004751
3.56	0.0033675		3.56	0.0048115		3.56	0.0043825
3.56667	0.002841		3.56667	0.004364		3.56667	0.003944
3.57333	0.00233		3.57333	0.0038725		3.57333	0.003476
3.58	0.0018515		3.58	0.003371		3.58	0.003005
3.58667	0.001415		3.58667	0.002879		3.58667	0.0025475
3.59333	0.001034		3.59333	0.0024155		3.59333	0.0021155
3.6	0.0007135		3.6	0.001987		3.6	0.001721
3.60667	0.000449		3.60667	0.00161		3.60667	0.0013745
3.61333	0.000238		3.61333	0.0012855		3.61333	0.001076
3.62	7.5e-05		3.62	0.001011		3.62	0.000827
3.62667	-4.4e-05		3.62667	0.0007815		3.62667	0.0006235
3.63333	-0.000131		3.63333	0.000598		3.63333	0.0004635
3.64	-0.00019		3.64	0.0004565		3.64	0.000336
3.64667	-0.000229		3.64667	0.000343		3.64667	0.000238
3.65333	-0.0002565		3.65333	0.0002585		3.65333	0.000165
3.66	-0.000277		3.66	0.000196		3.66	0.0001105
3.66667	-0.0002945		3.66667	0.0001505		3.66667	7e-05
3.67333	-0.0003115		3.67333	0.0001185		3.67333	3.8e-05
3.68	-0.0003315		3.68	9.2e-05		3.68	1.3e-05
3.68667	-0.0003535		3.68667	6.75e-05		3.68667	-1.1e-05
3.69333	-0.0003745		3.69333	4.65e-05		3.69333	-3.4e-05
3.7	-0.000399		3.7	2.75e-05		3.7	-5.5e-05
3.70667	-0.000424		3.70667	6.5e-06		3.70667	-7.6e-05
3.71333	-0.000448		3.71333	-1.75e-05		3.71333	-9.6e-05
3.72	-0.0004705		3.72	-3.95e-05		3.72	-0.0001155
3.72667	-0.00049		3.72667	-6.45e-05		3.72667	-0.000136
3.73333	-0.0005015		3.73333	-8.6e-05		3.73333	-0.0001555
3.74	-0.000503		3.74	-0.000104		3.74	-0.000174
3.74667	-0.000498		3.74667	-0.0001245		3.74667	-0.000184
3.75333	-0.000483		3.75333	-0.0001395		3.75333	-0.000191
3.76	-0.0004605		3.76	-0.000151		3.76	-0.0001985
3.76667	-0.0004345		3.76667	-0.0001615		3.76667	-0.00021
3.77333	-0.000397		3.77333	-0.0001765		3.77333	-0.000226
3.78	-0.000311		3.78	-0.0001995		3.78	-0.0002485
3.78667	-0.0001415		3.78667	-0.0002315		3.78667	-0.0002735
3.79333	0.0001165		3.79333	-0.0002615		3.79333	-0.0002725
3.8	0.0004445		3.8	-0.000255		3.8	-0.0002125
3.80667	0.00081		3.80667	-0.0001775		3.80667	-6.9e-05
3.81333	0.00118		3.81333	-1.65e-05		3.81333	0.0001545
3.82	0.0015285		3.82	0.000221		3.82	0.0004385
3.82667	0.001821		3.82667	0.000511		3.82667	0.0007545
3.83333	0.0020105		3.83333	0.000825		3.83333	0.001071
3.84	0.002061		3.84	0.001135		3.84	0.001359
3.84667	0.001972		3.84667	0.0014085		3.84667	0.0015825
3.85333	0.0017745		3.85333	0.001608		3.85333	0.001702
3.86	0.0015095		3.86	0.0016975		3.86	0.001701
3.86667	0.001216		3.86667	0.0016705		3.86667	0.0015925
3.87333	0.0009275		3.87333	0.0015445		3.87333	0.0014085
3.88	0.000673		3.88	0.0013515		3.88	0.001183
3.88667	0.0004655		3.88667	0.001129		3.88667	0.0009525
3.89333	0.000305		3.89333	0.0009115		3.89333	0.0007435
3.9	0.000183		3.9	0.000719		3.9	0.000568
3.90667	9.25e-05		3.90667	0.000559		3.90667	0.000428
3.91333	2.55e-05		3.91333	0.0004335		3.91333	0.000318
3.92	-2.7e-05		3.92	0.0003335		3.92	0.0002355
3.92667	-6.65e-05		3.92667	0.0002585		3.92667	0.000174
3.93333	-9.6e-05		3.93333	0.0002035		3.93333	0.0001285
3.94	-0.000118		3.94	0.000165		3.94	9.55e-05
3.94667	-0.0001365		3.94667	0.000133		3.94667	7.3e-05
3.95333	-0.0001525		3.95333	0.0001095		3.95333	5.55e-05
3.96	-0.0001675		3.96	9.55e-05		3.96	4.4e-05
3.96667	-0.0001795		3.96667	8.4e-05		3.96667	3.7e-05
3.97333	-0.0001905		3.97333	7.85e-05		3.97333	3.4e-05
3.98	-0.000201		3.98	7.4e-05		3.98	3.05e-05
3.98667	-0.00021		3.98667	7.1e-05		3.98667	2.85e-05
3.99333	-0.000217		3.99333	7.05e-05		3.99333	2.6e-05
4	-0.0002265		4	7.3e-05		4	2.2e-05
4.00667	-0.0002335		4.00667	7.6e-05		4.00667	2e-05
4.01333	-0.000238		4.01333	7.55e-05		4.01333	1.8e-05
4.02	-0.0002445		4.02	7.6e-05		4.02	1.9e-05
4.02667	-0.0002485		4.02667	7.7e-05		4.02667	1.65e-05
4.03333	-0.0002505		4.03333	7.85e-05		4.03333	1.6e-05
4.04	-0.0002535		4.04	7.8e-05		4.04	1.35e-05
4.04667	-0.000258		4.04667	7.6e-05		4.04667	1.3e-05
4.05333	-0.000261		4.05333	7.45e-05		4.05333	1.35e-05
4.06	-0.0002615		4.06	7.25e-05		4.06	1.4e-05
4.06667	-0.000264		4.06667	7.45e-05		4.06667	1.5e-05
4.07333	-0.000267		4.07333	7.4e-05		4.07333	1.6e-05
4.08	-0.000267		4.08	7.15e-05		4.08	1.7e-05
4.08667	-0.0002695		4.08667	7.05e-05		4.08667	1.65e-05
4.09333	-0.0002705		4.09333	7.25e-05		4.09333	1.6e-05
4.1	-0.0002695		4.1	7.3e-05		4.1	1.5e-05
4.10667	-0.000267		4.10667	7.3e-05		4.10667	1.5e-05
4.11333	-0.0002655		4.11333	7.05e-05		4.11333	1.45e-05
4.12	-0.000264		4.12	6.45e-05		4.12	1.45e-05
4.12667	-0.000261		4.12667	6.35e-05		4.12667	1.3e-05
4.13333	-0.0002615		4.13333	6.55e-05		4.13333	1.2e-05
4.14	-0.000259		4.14	6.45e-05		4.14	1.3e-05
4.14667	-0.0002565		4.14667	6.2e-05		4.14667	1.65e-05
4.15333	-0.0002565		4.15333	5.75e-05		4.15333	2e-05
4.16	-0.000258		4.16	5.6e-05		4.16	2.35e-05
4.16667	-0.000259		4.16667	5.6e-05		4.16667	2.9e-05
4.17333	-0.000261		4.17333	5.65e-05		4.17333	3.45e-05
4.18	-0.000263		4.18	5.4e-05		4.18	4.3e-05
4.18667	-0.000262		4.18667	5.2e-05		4.18667	5.1e-05
4.19333	-0.0002635		4.19333	5e-05		4.19333	5.7e-05
4.2	-0.000265		4.2	4.9e-05		4.2	6.4e-05
4.20667	-0.000267		4.20667	5e-05		4.20667	7.15e-05
4.21333	-0.000267		4.21333	4.75e-05		4.21333	7.8e-05
4.22	-0.000268		4.22	4.9e-05		4.22	8.15e-05
4.22667	-0.000269		4.22667	5.25e-05		4.22667	8.3e-05
4.23333	-0.000268		4.23333	5.55e-05		4.23333	8.25e-05
4.24	-0.000269		4.24	5.8e-05		4.24	8.1e-05
4.24667	-0.0002705		4.24667	6.1e-05		4.24667	7.95e-05
4.25333	-0.0002715		4.25333	6.35e-05		4.25333	7.4e-05
4.26	-0.000272		4.26	6.8e-05		4.26	6.8e-05
4.26667	-0.000273		4.26667	7.15e-05		4.26667	6e-05
4.27333	-0.000273		4.27333	7.25e-05		4.27333	5.15e-05
4.28	-0.000273		4.28	7e-05		4.28	4.4e-05
4.28667	-0.000275		4.28667	7e-05		4.28667	3.6e-05
4.29333	-0.000276		4.29333	6.8e-05		4.29333	2.95e-05
4.3	-0.0002755		4.3	6.45e-05		4.3	2.1e-05
4.30667	-0.000276		4.30667	6.05e-05		4.30667	1.5e-05
4.31333	-0.000276		4.31333	5.7e-05		4.31333	8.5e-06
4.32	-0.000276		4.32	5.5e-05		4.32	3.5e-06
4.32667	-0.0002775		4.32667	5.3e-05		4.32667	1e-06
4.33333	-0.0002775		4.33333	5.25e-05		4.33333	-3e-06
4.34	-0.000276		4.34	5.05e-05		4.34	-5e-06
4.34667	-0.0002765		4.34667	5.1e-05		4.34667	-7e-06
4.35333	-0.000276		4.35333	5.55e-05		4.35333	-9e-06
4.36	-0.0002765		4.36	5.9e-05		4.36	-1.1e-05
4.36667	-0.0002795		4.36667	5.9e-05		4.36667	-1.15e-05
4.37333	-0.000282		4.37333	5.75e-05		4.37333	-1.15e-05
4.38	-0.0002835		4.38	5.9e-05		4.38	-1.45e-05
4.38667	-0.000285		4.38667	5.9e-05		4.38667	-1.4e-05
4.39333	-0.000287		4.39333	5.95e-05		4.39333	-1.5e-05
4.4	-0.00029		4.4	6e-05		4.4	-1.45e-05
4.40667	-0.0002935		4.40667	5.65e-05		4.40667	-1.35e-05
4.41333	-0.0002955		4.41333	5.3e-05		4.41333	-1.35e-05
4.42	-0.0002935		4.42	5.45e-05		4.42	-1.35e-05
4.42667	-0.0002955		4.42667	5.65e-05		4.42667	-1.45e-05
4.43333	-0.0002975		4.43333	5.6e-05		4.43333	-1.2e-05
4.44	-0.000298		4.44	5.7e-05		4.44	-1.1e-05
4.44667	-0.000301		4.44667	5.6e-05		4.44667	-9e-06
4.45333	-0.0003		4.45333	5.35e-05		4.45333	-1e-05
4.46	-0.0003015		4.46	5.15e-05		4.46	-9e-06
4.46667	-0.0003035		4.46667	5.15e-05		4.46667	-5.5e-06
4.47333	-0.000308		4.47333	4.95e-05		4.47333	-5.5e-06
4.48	-0.000309		4.48	4.85e-05		4.48	-5e-06
4.48667	-0.000308		4.48667	4.75e-05		4.48667	-4e-06
4.49333	-0.000308		4.49333	4.75e-05		4.49333	-4.5e-06
4.5	-0.000306		4.5	4.9e-05		4.5	-5e-06
4.50667	-0.000308		4.50667	5.15e-05		4.50667	-4.5e-06
4.51333	-0.000306		4.51333	5.5e-05		4.51333	-5.5e-06
4.52	-0.000303		4.52	5.7e-05		4.52	-5e-06
4.52667	-0.0003005		4.52667	5.8e-05		4.52667	-2e-06
4.53333	-0.000299		4.53333	5.85e-05		4.53333	-2e-06
4.54	-0.0002995		4.54	5.9e-05		4.54	5e-07
4.54667	-0.000301		4.54667	6e-05		4.54667	4.5e-06
4.55333	-0.0003015		4.55333	6.15e-05		4.55333	9e-06
4.56	-0.0003		4.56	6.25e-05		4.56	1.35e-05
4.56667	-0.0003005		4.56667	6.25e-05		4.56667	1.95e-05
4.57333	-0.000301		4.57333	6.25e-05		4.57333	2.25e-05
4.58	-0.000302		4.58	6.2e-05		4.58	2.55e-05
4.58667	-0.0003025		4.58667	6.3e-05		4.58667	3.15e-05
4.59333	-0.0003025		4.59333	6.4e-05		4.59333	3.25e-05
4.6	-0.0003015		4.6	6.45e-05		4.6	3.35e-05
4.60667	-0.0003025		4.60667	6.15e-05		4.60667	3.4e-05
4.61333	-0.0003075		4.61333	6.15e-05		4.61333	3.3e-05
4.62	-0.000308		4.62	6.15e-05		4.62	3.15e-05
4.62667	-0.000311		4.62667	6.1e-05		4.62667	3.1e-05
4.63333	-0.0003135		4.63333	5.9e-05		4.63333	2.9e-05
4.64	-0.000315		4.64	5.7e-05		4.64	2.35e-05
4.64667	-0.000314		4.64667	5.55e-05		4.64667	1.95e-05
4.65333	-0.000315		4.65333	5.5e-05		4.65333	1.45e-05
4.66	-0.000316		4.66	5.65e-05		4.66	1.05e-05
4.66667	-0.0003125		4.66667	5.45e-05		4.66667	9.5e-06
4.67333	-0.0003115		4.67333	5.2e-05		4.67333	6.5e-06
4.68	-0.0003095		4.68	5.1e-05		4.68	1.5e-06
4.68667	-0.0003085		4.68667	5.35e-05		4.68667	-1e-06
4.69333	-0.000306		4.69333	5.55e-05		4.69333	-2e-06
4.7	-0.0003095		4.7	5.25e-05		4.7	-3.5e-06
4.70667	-0.000311		4.70667	5.1e-05		4.70667	-3.5e-06
4.71333	-0.000312		4.71333	5e-05		4.71333	-5.5e-06
4.72	-0.000314		4.72	5e-05		4.72	-6.5e-06
4.72667	-0.000317		4.72667	5.1e-05		4.72667	-6.5e-06
4.73333	-0.0003195		4.73333	5.15e-05		4.73333	-6e-06
4.74	-0.0003205		4.74	5.1e-05		4.74	-6e-06
4.74667	-0.0003235		4.74667	5.2e-05		4.74667	-6.5e-06
4.75333	-0.0003235		4.75333	5.45e-05		4.75333	-5.5e-06
4.76	-0.0003235		4.76	5.5e-05		4.76	-6.5e-06
4.76667	-0.000323		4.76667	5.35e-05		4.76667	-5.5e-06
4.77333	-0.0003235		4.77333	5.3e-05		4.77333	-5.5e-06
4.78	-0.000322		4.78	5.3e-05		4.78	-7.5e-06
4.78667	-0.0003195		4.78667	5.55e-05		4.78667	-6e-06
4.79333	-0.0003205		4.79333	5.55e-05		4.79333	-4e-06
4.8	-0.0003195		4.8	5.1e-05		4.8	-4.5e-06
4.80667	-0.0003205		4.80667	4.95e-05		4.80667	-4e-06
4.81333	-0.000322		4.81333	4.8e-05		4.81333	-3.5e-06
4.82	-0.000323		4.82	4.9e-05		4.82	-5e-06
4.82667	-0.0003235		4.82667	4.85e-05		4.82667	-4.5e-06
4.83333	-0.0003255		4.83333	4.9e-05		4.83333	-5e-06
4.84	-0.000329		4.84	4.65e-05		4.84	-6e-06
4.84667	-0.0003295		4.84667	4.6e-05		4.84667	-6.5e-06
4.85333	-0.000332		4.85333	4.75e-05		4.85333	-5.5e-06
4.86	-0.000334		4.86	4.8e-05		4.86	-6e-06
4.86667	-0.0003355		4.86667	4.8e-05		4.86667	-6e-06
4.87333	-0.000335		4.87333	4.75e-05		4.87333	-5.5e-06
4.88	-0.0003355		4.88	4.85e-05		4.88	-4.5e-06
4.88667	-0.000335		4.88667	5.05e-05		4.88667	-3.5e-06
4.89333	-0.000334		4.89333	5.2e-05		4.89333	-2e-06
4.9	-0.000333		4.9	5.25e-05		4.9	-3.5e-06
4.90667	-0.000332		4.90667	5.45e-05		4.90667	-3e-06
4.91333	-0.000331		4.91333	5.7e-05		4.91333	-3.5e-06
4.92	-0.00033		4.92	5.95e-05		4.92	-2e-06
4.92667	-0.000331		4.92667	6.15e-05		4.92667	-1e-06
4.93333	-0.000332		4.93333	6.1e-05		4.93333	-1.5e-06
4.94	-0.000334		4.94	5.55e-05		4.94	-1e-06
4.94667	-0.000335		4.94667	5.5e-05		4.94667	-5e-07
4.95333	-0.0003375		4.95333	5.5e-05		4.95333	-1e-06
4.96	-0.0003375		4.96	5.4e-05		4.96	-1e-06
4.96667	-0.0003365		4.96667	5.25e-05		4.96667	5e-07
4.97333	-0.000337		4.97333	5.2e-05		4.97333	-1.5e-06
4.98	-0.0003385		4.98	5.2e-05		4.98	-3e-06
4.98667	-0.00034		4.98667	5.3e-05		4.98667	-4.5e-06
4.99333	-0.000341		4.99333	5.7e-05		4.99333	-5.5e-06
5	-0.00034		5	5.8e-05		5	-7.5e-06
5.00667	-0.00034		5.00667	5.8e-05		5.00667	-6e-06
5.01333	-0.0003415		5.01333	5.9e-05		5.01333	-5.5e-06
5.02	-0.0003435		5.02	5.9e-05		5.02	-4.5e-06
5.02667	-0.0003425		5.02667	5.9e-05		5.02667	-3e-06
5.03333	-0.0003425		5.03333	5.75e-05		5.03333	-1e-06
5.04	-0.000342		5.04	5.55e-05		5.04	2.5e-06
5.04667	-0.000344		5.04667	5.6e-05		5.04667	4.5e-06
5.05333	-0.000346		5.05333	5.7e-05		5.05333	5e-06
5.06	-0.0003455		5.06	5.75e-05		5.06	4.5e-06
5.06667	-0.0003475		5.06667	5.55e-05		5.06667	4e-06
5.07333	-0.000348		5.07333	5.35e-05		5.07333	3.5e-06
5.08	-0.0003495		5.08	5.5e-05		5.08	4e-06
5.08667	-0.0003495		5.08667	5.6e-05		5.08667	3e-06
5.09333	-0.0003485		5.09333	5.65e-05		5.09333	1e-06
5.1	-0.0003445		5.1	5.6e-05		5.1	-1e-06
5.10667	-0.0003435		5.10667	5.35e-05		5.10667	-2e-06
5.11333	-0.0003445		5.11333	5.1e-05		5.11333	-1e-06
5.12	-0.000344		5.12	5.25e-05		5.12	-1e-06
5.12667	-0.0003445		5.12667	5.35e-05		5.12667	-3e-06
5.13333	-0.0003465		5.13333	5.2e-05		5.13333	-4e-06
5.14	-0.000345		5.14	5.15e-05		5.14	-4e-06
5.14667	-0.0003435		5.14667	5.25e-05		5.14667	-3.5e-06
5.15333	-0.000345		5.15333	5.25e-05		5.15333	-3e-06
5.16	-0.0003445		5.16	5.45e-05		5.16	-2e-06
5.16667	-0.0003445		5.16667	5.7e-05		5.16667	-3e-06
5.17333	-0.0003455		5.17333	5.6e-05		5.17333	-2e-06
5.18	-0.0003435		5.18	5.8e-05		5.18	-1e-06
5.18667	-0.0003425		5.18667	5.95e-05		5.18667	-1.5e-06
5.19333	-0.000344		5.19333	5.95e-05		5.19333	-3.5e-06
5.2	-0.000345		5.2	5.75e-05		5.2	-4.5e-06
5.20667	-0.0003455		5.20667	5.85e-05		5.20667	-5.5e-06
5.21333	-0.000347		5.21333	5.75e-05		5.21333	-8e-06
5.22	-0.0003465		5.22	5.8e-05		5.22	-1e-05
5.22667	-0.0003435		5.22667	5.85e-05		5.22667	-1.2e-05
5.23333	-0.0003445		5.23333	5.65e-05		5.23333	-1.25e-05
5.24	-0.000345		5.24	5.45e-05		5.24	-1.35e-05
5.24667	-0.000345		5.24667	5.45e-05		5.24667	-1.15e-05
5.25333	-0.0003455		5.25333	5.55e-05		5.25333	-1e-05
5.26	-0.000348		5.26	5.4e-05		5.26	-1.1e-05
5.26667	-0.0003495		5.26667	5.35e-05		5.26667	-8e-06
5.27333	-0.00035		5.27333	5.4e-05		5.27333	-7e-06
5.28	-0.0003525		5.28	5.25e-05		5.28	-6.5e-06
5.28667	-0.0003525		5.28667	5.25e-05		5.28667	-5e-06
5.29333	-0.0003525		5.29333	5.45e-05		5.29333	-4.5e-06
5.3	-0.000352		5.3	5.6e-05		5.3	-5e-06
5.30667	-0.0003515		5.30667	5.65e-05		5.30667	-3.5e-06
5.31333	-0.0003495		5.31333	6.05e-05		5.31333	-3e-06
5.32	-0.000347		5.32	6.25e-05		5.32	-4.5e-06
5.32667	-0.000346		5.32667	6.15e-05		5.32667	-2e-06
5.33333	-0.000343		5.33333	6.2e-05		5.33333	-2e-06
5.34	-0.000343		5.34	6.35e-05		5.34	-3e-06
5.34667	-0.000343		5.34667	6.2e-05		5.34667	-3e-06
5.35333	-0.0003435		5.35333	6.05e-05		5.35333	-2e-06
5.36	-0.0003425		5.36	6e-05		5.36	-3.5e-06
5.36667	-0.000341		5.36667	5.55e-05		5.36667	-2e-06
5.37333	-0.000341		5.37333	5.35e-05		5.37333	0
5.38	-0.0003415		5.38	5.3e-05		5.38	-1e-06
5.38667	-0.000343		5.38667	5.25e-05		5.38667	2e-06
5.39333	-0.0003425		5.39333	4.95e-05		5.39333	2.5e-06
5.4	-0.0003425		5.4	5.05e-05		5.4	5e-06
5.40667	-0.000344		5.40667	5.2e-05		5.40667	5e-06
5.41333	-0.0003455		5.41333	5.35e-05		5.41333	4.5e-06
5.42	-0.0003465		5.42	5.45e-05		5.42	3.5e-06
5.42667	-0.000348		5.42667	5.6e-05		5.42667	1.5e-06
5.43333	-0.000348		5.43333	5.7e-05		5.43333	2e-06
5.44	-0.000349		5.44	6e-05		5.44	1e-06
5.44667	-0.000351		5.44667	6.4e-05		5.44667	1e-06
5.45333	-0.0003505		5.45333	6.5e-05		5.45333	-1e-06
5.46	-0.0003495		5.46	6.35e-05		5.46	-3e-06
5.46667	-0.000351		5.46667	6.2e-05		5.46667	-5e-06
5.47333	-0.0003525		5.47333	6.2e-05		5.47333	-7e-06
5.48	-0.0003525		5.48	6.3e-05		5.48	-7e-06
5.48667	-0.0003515		5.48667	6.25e-05		5.48667	-8.5e-06
5.49333	-0.00035		5.49333	6e-05		5.49333	-1.1e-05
5.5	-0.000347		5.5	5.7e-05		5.5	-1.05e-05
5.50667	-0.000346		5.50667	5.55e-05		5.50667	-1.25e-05
5.51333	-0.000346		5.51333	5.7e-05		5.51333	-1.2e-05
5.52	-0.0003425		5.52	5.95e-05		5.52	-1.1e-05
5.52667	-0.0003425		5.52667	6.1e-05		5.52667	-1e-05
5.53333	-0.0003415		5.53333	6.1e-05		5.53333	-9e-06
5.54	-0.000343		5.54	6.25e-05		5.54	-8e-06
5.54667	-0.0003435		5.54667	6.65e-05		5.54667	-7e-06
5.55333	-0.0003465		5.55333	7.05e-05		5.55333	-6.5e-06
5.56	-0.0003495		5.56	7.3e-05		5.56	-5e-06
5.56667	-0.000351		5.56667	7.45e-05		5.56667	-3.5e-06
5.57333	-0.0003515		5.57333	7.45e-05		5.57333	-2.5e-06
5.58	-0.0003515		5.58	7.3e-05		5.58	1e-06
5.58667	-0.000354		5.58667	7.4e-05		5.58667	3.5e-06
5.59333	-0.0003545		5.59333	7.45e-05		5.59333	4e-06
5.6	-0.0003535		5.6	7.5e-05		5.6	3.5e-06
5.60667	-0.000352		5.60667	7.55e-05		5.60667	3e-06
5.61333	-0.000351		5.61333	7.65e-05		5.61333	2.5e-06
5.62	-0.0003505		5.62	7.45e-05		5.62	0
5.62667	-0.0003515		5.62667	7.3e-05		5.62667	-3e-06
5.63333	-0.0003515		5.63333	7.45e-05		5.63333	-6.5e-06
5.64	-0.000351		5.64	7.3e-05		5.64	-1e-05
5.64667	-0.0003505		5.64667	7.35e-05		5.64667	-1.15e-05
5.65333	-0.0003515		5.65333	7.2e-05		5.65333	-1e-05
5.66	-0.000353		5.66	7.05e-05		5.66	-9e-06
5.66667	-0.000354		5.66667	7.15e-05		5.66667	-7.5e-06
5.67333	-0.000354		5.67333	7.3e-05		5.67333	-5e-06
5.68	-0.000356		5.68	7.4e-05		5.68	-1e-06
5.68667	-0.000356		5.68667	7.35e-05		5.68667	0
5.69333	-0.0003555		5.69333	7.25e-05		5.69333	0
5.7	-0.000357		5.7	7.4e-05		5.7	1e-06
5.70667	-0.000357		5.70667	7.65e-05		5.70667	5e-07
5.71333	-0.0003565		5.71333	7.65e-05		5.71333	0
5.72	-0.0003545		5.72	7.6e-05		5.72	0
5.72667	-0.0003535		5.72667	7.55e-05		5.72667	5e-07
5.73333	-0.0003525		5.73333	7.55e-05		5.73333	-1.5e-06
5.74	-0.0003535		5.74	7.6e-05		5.74	-1e-06
5.74667	-0.0003545		5.74667	7.6e-05		5.74667	0
5.75333	-0.0003525		5.75333	7.3e-05		5.75333	-2e-06
5.76	-0.0003515		5.76	6.95e-05		5.76	-3.5e-06
5.76667	-0.000352		5.76667	6.9e-05		5.76667	-4e-06
5.77333	-0.000352		5.77333	6.85e-05		5.77333	-4e-06
5.78	-0.0003525		5.78	6.85e-05		5.78	-3.5e-06
5.78667	-0.0003525		5.78667	6.95e-05		5.78667	-2e-06
5.79333	-0.000352		5.79333	7.25e-05		5.79333	-1e-06
5.8	-0.000351		5.8	7.45e-05		5.8	0
5.80667	-0.0003515		5.80667	8e-05		5.80667	1e-06
5.81333	-0.0003525		5.81333	8.2e-05		5.81333	1e-06
5.82	-0.000353		5.82	8.1e-05		5.82	0
5.82667	-0.0003535		5.82667	8.15e-05		5.82667	5e-07
5.83333	-0.0003535		5.83333	8.05e-05		5.83333	-5e-07
5.84	-0.000354		5.84	8.05e-05		5.84	-1e-06
5.84667	-0.000354		5.84667	7.95e-05		5.84667	-2e-06
5.85333	-0.0003545		5.85333	7.95e-05		5.85333	-2.5e-06
5.86	-0.000356		5.86	7.4e-05		5.86	-3e-06
5.86667	-0.000356		5.86667	7.5e-05		5.86667	-1.5e-06
5.87333	-0.000357		5.87333	7.6e-05		5.87333	0
5.88	-0.0003595		5.88	7.2e-05		5.88	0
5.88667	-0.000362		5.88667	6.9e-05		5.88667	1e-06
5.89333	-0.000362		5.89333	6.5e-05		5.89333	-5e-07
5.9	-0.0003615		5.9	6.35e-05		5.9	-1e-06
5.90667	-0.0003605		5.90667	6.3e-05		5.90667	5e-07
5.91333	-0.0003595		5.91333	6.3e-05		5.91333	-1e-06
5.92	-0.000358		5.92	6.15e-05		5.92	-3e-06
5.92667	-0.000357		5.92667	6.2e-05		5.92667	-3e-06
5.93333	-0.000356		5.93333	6.45e-05		5.93333	-5e-06
5.94	-0.000353		5.94	6.75e-05		5.94	-6.5e-06
5.94667	-0.0003505		5.94667	6.9e-05		5.94667	-5.5e-06
5.95333	-0.00035		5.95333	6.95e-05		5.95333	-4.5e-06
5.96	-0.000351		5.96	7.1e-05		5.96	-6.5e-06
5.96667	-0.0003525		5.96667	7.3e-05		5.96667	-5e-06
5.97333	-0.0003535		5.97333	7.45e-05		5.97333	-3.5e-06
5.98	-0.0003535		5.98	7.4e-05		5.98	-3.5e-06
5.98667	-0.000354		5.98667	7.1e-05		5.98667	-3.5e-06
5.99333	-0.0003555		5.99333	7.05e-05		5.99333	-4e-06
6	-0.000357		6	7.25e-05		6	-6.5e-06
6.00667	-0.000358		6.00667	7.45e-05		6.00667	-9.5e-06
6.01333	-0.000357		6.01333	7.1e-05		6.01333	-9e-06
6.02	-0.000355		6.02	6.9e-05		6.02	-1e-05
6.02667	-0.000355		6.02667	6.85e-05		6.02667	-1e-05
6.03333	-0.0003545		6.03333	6.8e-05		6.03333	-9.5e-06
6.04	-0.000354		6.04	7.1e-05		6.04	-6.5e-06
6.04667	-0.000352		6.04667	7.25e-05		6.04667	-6e-06
6.05333	-0.000352		6.05333	7.3e-05		6.05333	-3e-06
6.06	-0.0003515		6.06	7.25e-05		6.06	-2e-06
6.06667	-0.0003525		6.06667	7.55e-05		6.06667	-5e-07
6.07333	-0.0003545		6.07333	7.65e-05		6.07333	5e-07
6.08	-0.000355		6.08	7.5e-05		6.08	-1e-06
6.08667	-0.0003565		6.08667	7.5e-05		6.08667	-1e-06
6.09333	-0.000359		6.09333	7.6e-05		6.09333	-3e-06
6.1	-0.00036		6.1	7.7e-05		6.1	-3.5e-06
6.10667	-0.000359		6.10667	7.7e-05		6.10667	-5.5e-06
6.11333	-0.0003605		6.11333	7.6e-05		6.11333	-4.5e-06
6.12	-0.0003625		6.12	7.3e-05		6.12	-6.5e-06
6.12667	-0.0003605		6.12667	7.5e-05		6.12667	-8.5e-06
6.13333	-0.00036		6.13333	7.6e-05		6.13333	-1e-05
6.14	-0.000358		6.14	7.6e-05		6.14	-1.25e-05
6.14667	-0.000356		6.14667	7.5e-05		6.14667	-1.4e-05
6.15333	-0.000358		6.15333	7.45e-05		6.15333	-1.5e-05
6.16	-0.000361		6.16	7.45e-05		6.16	-1.25e-05
6.16667	-0.0003605		6.16667	7.35e-05		6.16667	-1.45e-05
6.17333	-0.00036		6.17333	7.5e-05		6.17333	-1.45e-05
6.18	-0.000361		6.18	7.3e-05		6.18	-1.3e-05
6.18667	-0.000362		6.18667	7.45e-05		6.18667	-8.5e-06
6.19333	-0.000363		6.19333	7.7e-05		6.19333	-6.5e-06
6.2	-0.000365		6.2	7.9e-05		6.2	-5e-06
6.20667	-0.000365		6.20667	7.95e-05		6.20667	-3e-06
6.21333	-0.000365		6.21333	7.85e-05		6.21333	-2e-06
6.22	-0.0003655		6.22	8.1e-05		6.22	-1e-06
6.22667	-0.000365		6.22667	8.35e-05		6.22667	0
6.23333	-0.000365		6.23333	8.4e-05		6.23333	5e-07
6.24	-0.0003665		6.24	8.15e-05		6.24	-1.5e-06
6.24667	-0.0003675		6.24667	7.95e-05		6.24667	-1.5e-06
6.25333	-0.000366		6.25333	7.7e-05		6.25333	-2e-06
6.26	-0.0003635		6.26	7.7e-05		6.26	-5e-06
6.26667	-0.0003625		6.26667	7.7e-05		6.26667	-9e-06
6.27333	-0.0003625		6.27333	7.4e-05		6.27333	-1.05e-05
6.28	-0.000363		6.28	7.25e-05		6.28	-1.15e-05
6.28667	-0.000362		6.28667	6.9e-05		6.28667	-1.25e-05
6.29333	-0.00036		6.29333	6.8e-05		6.29333	-1.4e-05
6.3	-0.0003605		6.3	6.9e-05		6.3	-1.4e-05
6.30667	-0.000362		6.30667	7.1e-05		6.30667	-1.3e-05
6.31333	-0.0003645		6.31333	7.05e-05		6.31333	-1e-05
6.32	-0.0003655		6.32	7.1e-05		6.32	-8e-06
6.32667	-0.0003655		6.32667	7.35e-05		6.32667	-6.5e-06
6.33333	-0.000364		6.33333	7.3e-05		6.33333	-6.5e-06
6.34	-0.000365		6.34	7.5e-05		6.34	-5e-06
6.34667	-0.000365		6.34667	7.6e-05		6.34667	-5e-06
6.35333	-0.000365		6.35333	7.55e-05		6.35333	-4.5e-06
6.36	-0.000364		6.36	7.3e-05		6.36	-4.5e-06
6.36667	-0.000364		6.36667	7.25e-05		6.36667	-5.5e-06
6.37333	-0.000364		6.37333	7.05e-05		6.37333	-6.5e-06
6.38	-0.0003645		6.38	6.8e-05		6.38	-5e-06
6.38667	-0.0003675		6.38667	6.7e-05		6.38667	-5.5e-06
6.39333	-0.00037		6.39333	6.9e-05		6.39333	-7.5e-06
6.4	-0.0003715		6.4	6.85e-05		6.4	-6.5e-06
6.40667	-0.0003745		6.40667	6.85e-05		6.40667	-7e-06
6.41333	-0.000377		6.41333	6.75e-05		6.41333	-8e-06
6.42	-0.0003785		6.42	6.85e-05		6.42	-1.05e-05
6.42667	-0.0003815		6.42667	7.05e-05		6.42667	-1.15e-05
6.43333	-0.000384		6.43333	7.25e-05		6.43333	-1.55e-05
6.44	-0.0003855		6.44	7.6e-05		6.44	-1.45e-05
6.44667	-0.000387		6.44667	7.5e-05		6.44667	-1.45e-05
6.45333	-0.000388		6.45333	7.85e-05		6.45333	-1.6e-05
6.46	-0.00039		6.46	8e-05		6.46	-1.55e-05
6.46667	-0.0003925		6.46667	8.1e-05		6.46667	-1.35e-05
6.47333	-0.0003935		6.47333	8e-05		6.47333	-1e-05
6.48	-0.000393		6.48	7.85e-05		6.48	-6.5e-06
6.48667	-0.0003935		6.48667	8.05e-05		6.48667	0
6.49333	-0.000393		6.49333	7.9e-05		6.49333	2.5e-06
6.5	-0.000394		6.5	8e-05		6.5	3.5e-06
6.50667	-0.0003945		6.50667	7.95e-05		6.50667	5.5e-06
6.51333	-0.000393		6.51333	7.75e-05		6.51333	5.5e-06
6.52	-0.0003915		6.52	7.95e-05		6.52	3.5e-06
6.52667	-0.0003915		6.52667	8.2e-05		6.52667	0
6.53333	-0.0003935		6.53333	8.25e-05		6.53333	-4.5e-06
6.54	-0.000394		6.54	7.95e-05		6.54	-8e-06
6.54667	-0.0003935		6.54667	7.85e-05		6.54667	-1.1e-05
6.55333	-0.0003925		6.55333	7.85e-05		6.55333	-1.25e-05
6.56	-0.000393		6.56	7.95e-05		6.56	-1.35e-05
6.56667	-0.000391		6.56667	8.15e-05		6.56667	-1.4e-05
6.57333	-0.0003905		6.57333	8.05e-05		6.57333	-1.45e-05
6.58	-0.0003905		6.58	8.15e-05		6.58	-1.35e-05
6.58667	-0.00039		6.58667	8.3e-05		6.58667	-1.05e-05
6.59333	-0.0003905		6.59333	8.55e-05		6.59333	-9.5e-06
6.6	-0.000391		6.6	8.7e-05		6.6	-8e-06
6.60667	-0.0003915		6.60667	8.8e-05		6.60667	-7.5e-06
6.61333	-0.000391		6.61333	8.9e-05		6.61333	-7e-06
6.62	-0.000393		6.62	9.1e-05		6.62	-6.5e-06
6.62667	-0.0003935		6.62667	9.5e-05		6.62667	-5.5e-06
6.63333	-0.0003925		6.63333	9.6e-05		6.63333	-5e-06
6.64	-0.0003925		6.64	9.5e-05		6.64	-4e-06
6.64667	-0.0003925		6.64667	9.2e-05		6.64667	-5.5e-06
6.65333	-0.0003925		6.65333	9.55e-05		6.65333	-7.5e-06
6.66	-0.000393		6.66	9.85e-05		6.66	-7.5e-06
6.66667	-0.0003935		6.66667	9.95e-05		6.66667	-6.5e-06
6.67333	-0.0003935		6.67333	9.85e-05		6.67333	-7.5e-06
6.68	-0.000394		6.68	9.55e-05		6.68	-9e-06
6.68667	-0.0003945		6.68667	9.25e-05		6.68667	-9.5e-06
6.69333	-0.000396		6.69333	9.45e-05		6.69333	-1.1e-05
6.7	-0.0003955		6.7	9.8e-05		6.7	-1.05e-05
6.70667	-0.0003955		6.70667	9.55e-05		6.70667	-9e-06
6.71333	-0.0003965		6.71333	9.45e-05		6.71333	-7.5e-06
6.72	-0.000398		6.72	9.45e-05		6.72	-8.5e-06
6.72667	-0.000399		6.72667	9.45e-05		6.72667	-9.5e-06
6.73333	-0.0004005		6.73333	9.65e-05		6.73333	-1.1e-05
6.74	-0.0004015		6.74	9.7e-05		6.74	-1.15e-05
6.74667	-0.0004015		6.74667	9.55e-05		6.74667	-1.05e-05
6.75333	-0.0004015		6.75333	9.7e-05		6.75333	-9.5e-06
6.76	-0.0004025		6.76	9.85e-05		6.76	-1.1e-05
6.76667	-0.0004		6.76667	9.9e-05		6.76667	-9.5e-06
6.77333	-0.0003985		6.77333	9.65e-05		6.77333	-1e-05
6.78	-0.0003975		6.78	9.5e-05		6.78	-1e-05
6.78667	-0.0003965		6.78667	9.5e-05		6.78667	-8.5e-06
6.79333	-0.0003945		6.79333	9.45e-05		6.79333	-8e-06
6.8	-0.0003935		6.8	9.55e-05		6.8	-9e-06
6.80667	-0.000393		6.80667	9.45e-05		6.80667	-1.05e-05
6.81333	-0.000391		6.81333	9.4e-05		6.81333	-1e-05
6.82	-0.0003925		6.82	9.1e-05		6.82	-1.25e-05
6.82667	-0.0003935		6.82667	9.25e-05		6.82667	-1.45e-05
6.83333	-0.000394		6.83333	9.45e-05		6.83333	-1.4e-05
6.84	-0.000394		6.84	9.2e-05		6.84	-1.35e-05
6.84667	-0.000394		6.84667	9.1e-05		6.84667	-1.45e-05
6.85333	-0.0003935		6.85333	9.15e-05		6.85333	-1.45e-05
6.86	-0.0003925		6.86	9.2e-05		6.86	-1.45e-05
6.86667	-0.0003935		6.86667	9.1e-05		6.86667	-1.45e-05
6.87333	-0.0003925		6.87333	8.95e-05		6.87333	-1.6e-05
6.88	-0.000392		6.88	8.9e-05		6.88	-1.45e-05
6.88667	-0.000391		6.88667	8.95e-05		6.88667	-1.45e-05
6.89333	-0.0003925		6.89333	9.05e-05		6.89333	-1.25e-05
6.9	-0.000392		6.9	9.35e-05		6.9	-9.5e-06
6.90667	-0.0003935		6.90667	9.05e-05		6.90667	-9.5e-06
6.91333	-0.0003965		6.91333	9e-05		6.91333	-1e-05
6.92	-0.0003965		6.92	9.25e-05		6.92	-1e-05
6.92667	-0.000396		6.92667	9.7e-05		6.92667	-8.5e-06
6.93333	-0.000397		6.93333	9.5e-05		6.93333	-9e-06
6.94	-0.000398		6.94	9.4e-05		6.94	-6.5e-06
6.94667	-0.000398		6.94667	9.45e-05		6.94667	-5.5e-06
6.95333	-0.0003985		6.95333	9.2e-05		6.95333	-4.5e-06
6.96	-0.0003955		6.96	9.6e-05		6.96	-3e-06
6.96667	-0.0003945		6.96667	9.75e-05		6.96667	-1e-06
6.97333	-0.0003945		6.97333	9.85e-05		6.97333	0
6.98	-0.000394		6.98	9.8e-05		6.98	1.5e-06
6.98667	-0.0003935		6.98667	0.0001025		6.98667	2.5e-06
6.99333	-0.000392		6.99333	0.000103		6.99333	1e-06
7	-0.0003905		7	0.0001025		7	5e-07
7.00667	-0.0003905		7.00667	0.0001035		7.00667	0
7.01333	-0.000391		7.01333	0.000103		7.01333	5e-07
7.02	-0.000389		7.02	0.000102		7.02	0
7.02667	-0.000388		7.02667	0.000101		7.02667	1e-06
7.03333	-0.00039		7.03333	9.95e-05		7.03333	1e-06
7.04	-0.000391		7.04	9.55e-05		7.04	1e-06
7.04667	-0.000392		7.04667	9.65e-05		7.04667	0
7.05333	-0.000394		7.05333	0.0001		7.05333	-1.5e-06
7.06	-0.000396		7.06	0.000101		7.06	-4e-06
7.06667	-0.0003975		7.06667	0.0001005		7.06667	-6.5e-06
7.07333	-0.0003995		7.07333	9.85e-05		7.07333	-7.5e-06
7.08	-0.000399		7.08	9.85e-05		7.08	-7.5e-06
7.08667	-0.0003975		7.08667	9.9e-05		7.08667	-6.5e-06
7.09333	-0.000397		7.09333	0.0001		7.09333	-3e-06
7.1	-0.000396		7.1	9.7e-05		7.1	1.5e-06
7.10667	-0.000394		7.10667	9.45e-05		7.10667	2.5e-06
7.11333	-0.0003925		7.11333	9.75e-05		7.11333	5.5e-06
7.12	-0.0003915		7.12	0.0001015		7.12	9e-06
7.12667	-0.0003915		7.12667	0.0001045		7.12667	1.25e-05
7.13333	-0.0003915		7.13333	0.000104		7.13333	1.35e-05
7.14	-0.00039		7.14	0.000105		7.14	1.55e-05
7.14667	-0.000388		7.14667	0.000108		7.14667	1.7e-05
7.15333	-0.0003845		7.15333	0.000113		7.15333	1.75e-05
7.16	-0.0003845		7.16	0.0001155		7.16	2e-05
7.16667	-0.000383		7.16667	0.000116		7.16667	2.1e-05
7.17333	-0.000381		7.17333	0.000112		7.17333	2.15e-05
7.18	-0.000378		7.18	0.0001135		7.18	2.15e-05
7.18667	-0.000375		7.18667	0.000116		7.18667	2.4e-05
7.19333	-0.0003725		7.19333	0.0001175		7.19333	2.7e-05
7.2	-0.000371		7.2	0.000118		7.2	2.75e-05
7.20667	-0.000371		7.20667	0.0001175		7.20667	2.8e-05
7.21333	-0.000367		7.21333	0.0001195		7.21333	3e-05
7.22	-0.000366		7.22	0.0001205		7.22	3.2e-05
7.22667	-0.0003665		7.22667	0.0001225		7.22667	3.4e-05
7.23333	-0.0003675		7.23333	0.000122		7.23333	3.6e-05
7.24	-0.000369		7.24	0.0001225		7.24	3.65e-05
7.24667	-0.000368		7.24667	0.000124		7.24667	3.5e-05
7.25333	-0.0003675		7.25333	0.0001245		7.25333	3.7e-05
7.26	-0.0003665		7.26	0.0001265		7.26	3.9e-05
7.26667	-0.000367		7.26667	0.000126		7.26667	4e-05
7.27333	-0.000365		7.27333	0.000128		7.27333	4.3e-05
7.28	-0.000363		7.28	0.0001345		7.28	4.6e-05
7.28667	-0.000359		7.28667	0.0001415		7.28667	4.95e-05
7.29333	-0.000357		7.29333	0.0001445		7.29333	5.2e-05
7.3	-0.000356		7.3	0.000147		7.3	5.75e-05
7.30667	-0.0003515		7.30667	0.000149		7.30667	5.9e-05
7.31333	-0.000348		7.31333	0.000152		7.31333	6.1e-05
7.32	-0.0003445		7.32	0.0001565		7.32	6.35e-05
7.32667	-0.000341		7.32667	0.0001555		7.32667	6.45e-05
7.33333	-0.0003375		7.33333	0.0001545		7.33333	6.55e-05
7.34	-0.000335		7.34	0.000152		7.34	6.75e-05
7.34667	-0.00033		7.34667	0.0001535		7.34667	7.1e-05
7.35333	-0.000326		7.35333	0.0001545		7.35333	7.15e-05
7.36	-0.0003255		7.36	0.000158		7.36	7.6e-05
7.36667	-0.000325		7.36667	0.0001575		7.36667	7.8e-05
7.37333	-0.000323		7.37333	0.0001615		7.37333	8.15e-05
7.38	-0.000323		7.38	0.0001675		7.38	8.55e-05
7.38667	-0.0003225		7.38667	0.0001695		7.38667	8.7e-05
7.39333	-0.0003205		7.39333	0.0001705		7.39333	9.05e-05
7.4	-0.000321		7.4	0.0001715		7.4	9.1e-05
7.40667	-0.000321		7.40667	0.0001755		7.40667	9.4e-05
7.41333	-0.0003195		7.41333	0.0001775		7.41333	9.25e-05
7.42	-0.000317		7.42	0.000182		7.42	9.2e-05
7.42667	-0.0003145		7.42667	0.000182		7.42667	9.25e-05
7.43333	-0.000312		7.43333	0.000182		7.43333	9.05e-05
7.44	-0.0003095		7.44	0.0001835		7.44	9.1e-05
7.44667	-0.0003085		7.44667	0.0001875		7.44667	9e-05
7.45333	-0.0003085		7.45333	0.00019		7.45333	9.1e-05
7.46	-0.0003085		7.46	0.0001885		7.46	8.95e-05
7.46667	-0.0003085		7.46667	0.000187		7.46667	9.05e-05
7.47333	-0.0003085		7.47333	0.0001885		7.47333	9.05e-05
7.48	-0.0003095		7.48	0.000191		7.48	8.95e-05
7.48667	-0.0003085		7.48667	0.000194		7.48667	9.25e-05
7.49333	-0.000309		7.49333	0.000195		7.49333	9.45e-05
7.5	-0.0003075		7.5	0.000195		7.5	9.5e-05
7.50667	-0.000305		7.50667	0.000197		7.50667	9.45e-05
7.51333	-0.000304		7.51333	0.000201		7.51333	9.6e-05
7.52	-0.0003035		7.52	0.000205		7.52	9.7e-05
7.52667	-0.0003035		7.52667	0.0002045		7.52667	9.85e-05
7.53333	-0.000302		7.53333	0.0002025		7.53333	0.0001005
7.54	-0.000303		7.54	0.0002025		7.54	9.9e-05
7.54667	-0.0003025		7.54667	0.000206		7.54667	9.85e-05
7.55333	-0.0003045		7.55333	0.000209		7.55333	0.0001
7.56	-0.0003035		7.56	0.00021		7.56	0.0001005
7.56667	-0.0003035		7.56667	0.0002095		7.56667	9.95e-05
7.57333	-0.0003055		7.57333	0.000209		7.57333	9.85e-05
7.58	-0.000306		7.58	0.00021		7.58	9.75e-05
7.58667	-0.000306		7.58667	0.0002095		7.58667	9.6e-05
7.59333	-0.0003065		7.59333	0.0002065		7.59333	9.7e-05
7.6	-0.000307		7.6	0.0002035		7.6	9.7e-05
7.60667	-0.000305		7.60667	0.000201		7.60667	9.6e-05
7.61333	-0.000306		7.61333	0.0002005		7.61333	9.65e-05
7.62	-0.0003055		7.62	0.0002		7.62	9.8e-05
7.62667	-0.0003035		7.62667	0.0002005		7.62667	9.95e-05
7.63333	-0.000306		7.63333	0.0002		7.63333	0.0001005
7.64	-0.000308		7.64	0.0002045		7.64	0.0001015
7.64667	-0.000309		7.64667	0.0002065		7.64667	0.0001035
7.65333	-0.0003095		7.65333	0.000209		7.65333	0.0001085
7.66	-0.0003105		7.66	0.0002095		7.66	0.000116
7.66667	-0.000311		7.66667	0.00021		7.66667	0.000123
7.67333	-0.0003125		7.67333	0.000211		7.67333	0.0001325
7.68	-0.000312		7.68	0.000211		7.68	0.000144
7.68667	-0.000309		7.68667	0.0002145		7.68667	0.0001595
7.69333	-0.000307		7.69333	0.0002135		7.69333	0.0001775
7.7	-0.0003095		7.7	0.0002125		7.7	0.000195
7.70667	-0.000313		7.70667	0.0002145		7.70667	0.000214
7.71333	-0.000316		7.71333	0.0002145		7.71333	0.000235
7.72	-0.0003175		7.72	0.0002125		7.72	0.0002585
7.72667	-0.000319		7.72667	0.0002115		7.72667	0.0002815
7.73333	-0.000322		7.73333	0.000212		7.73333	0.0003055
7.74	-0.0003265		7.74	0.000211		7.74	0.000327
7.74667	-0.000331		7.74667	0.000211		7.74667	0.0003485
7.75333	-0.000331		7.75333	0.000212		7.75333	0.000371
7.76	-0.0003295		7.76	0.000211		7.76	0.0003885
7.76667	-0.000331		7.76667	0.0002125		7.76667	0.0004025
7.77333	-0.0003345		7.77333	0.000216		7.77333	0.0004145
7.78	-0.0003365		7.78	0.000218		7.78	0.0004225
7.78667	-0.000339		7.78667	0.00022		7.78667	0.000426
7.79333	-0.0003405		7.79333	0.0002205		7.79333	0.0004255
7.8	-0.000342		7.8	0.000224		7.8	0.0004215
7.80667	-0.0003435		7.80667	0.0002295		7.80667	0.0004115
7.81333	-0.000347		7.81333	0.000231		7.81333	0.0003975
7.82	-0.000349		7.82	0.000232		7.82	0.000381
7.82667	-0.0003495		7.82667	0.0002305		7.82667	0.00036
7.83333	-0.0003515		7.83333	0.0002305		7.83333	0.000336
7.84	-0.0003505		7.84	0.0002295		7.84	0.0003115
7.84667	-0.000352		7.84667	0.000225		7.84667	0.000285
7.85333	-0.000354		7.85333	0.000219		7.85333	0.00026
7.86	-0.0003545		7.86	0.0002095		7.86	0.000235
7.86667	-0.000354		7.86667	0.0002045		7.86667	0.000211
7.87333	-0.000354		7.87333	0.0002005		7.87333	0.0001905
7.88	-0.000355		7.88	0.0002		7.88	0.000172
7.88667	-0.000355		7.88667	0.0001965		7.88667	0.000156
7.89333	-0.000356		7.89333	0.0001925		7.89333	0.000141
7.9	-0.0003545		7.9	0.0001945		7.9	0.000129
7.90667	-0.000354		7.90667	0.0001965		7.90667	0.0001155
7.91333	-0.000357		7.91333	0.000199		7.91333	0.0001055
7.92	-0.0003595		7.92	0.0001995		7.92	9.9e-05
7.92667	-0.000359		7.92667	0.000198		7.92667	9.1e-05
7.93333	-0.0003595		7.93333	0.0001955		7.93333	8.4e-05
7.94	-0.000361		7.94	0.0001955		7.94	7.85e-05
7.94667	-0.000364		7.94667	0.000195		7.94667	7.35e-05
7.95333	-0.0003655		7.95333	0.000193		7.95333	7e-05
7.96	-0.0003655		7.96	0.0001895		7.96	6.7e-05
7.96667	-0.000364		7.96667	0.0001875		7.96667	6.4e-05
7.97333	-0.000363		7.97333	0.000187		7.97333	6.25e-05
7.98	-0.0003655		7.98	0.000187		7.98	5.9e-05
7.98667	-0.000368		7.98667	0.000185		7.98667	5.65e-05
7.99333	-0.0003695		7.99333	0.000181		7.99333	5.6e-05
8	-0.00037		8	0.000181		8	5.65e-05
8.00667	-0.0003705		8.00667	0.0001795		8.00667	5.55e-05
8.01333	-0.000371		8.01333	0.0001795		8.01333	5.65e-05
8.02	-0.000373		8.02	0.0001755		8.02	5.8e-05
8.02667	-0.000374		8.02667	0.0001745		8.02667	5.55e-05
8.03333	-0.0003735		8.03333	0.000176		8.03333	5.5e-05
8.04	-0.0003735		8.04	0.000177		8.04	5.5e-05
8.04667	-0.0003715		8.04667	0.0001775		8.04667	5.5e-05
8.05333	-0.0003695		8.05333	0.000178		8.05333	5.5e-05
8.06	-0.00037		8.06	0.0001795		8.06	5.6e-05
8.06667	-0.0003725		8.06667	0.0001805		8.06667	5.5e-05
8.07333	-0.000372		8.07333	0.000184		8.07333	5.3e-05
8.08	-0.0003745		8.08	0.0001845		8.08	5.15e-05
8.08667	-0.0003765		8.08667	0.0001825		8.08667	5.1e-05
8.09333	-0.0003755		8.09333	0.000184		8.09333	5.05e-05
8.1	-0.000379		8.1	0.0001865		8.1	4.65e-05
8.10667	-0.0003805		8.10667	0.0001865		8.10667	4.35e-05
8.11333	-0.0003825		8.11333	0.000186		8.11333	4.05e-05
8.12	-0.000384		8.12	0.0001825		8.12	3.9e-05
8.12667	-0.0003865		8.12667	0.0001795		8.12667	3.75e-05
8.13333	-0.000387		8.13333	0.0001775		8.13333	3.6e-05
8.14	-0.000387		8.14	0.000177		8.14	3.4e-05
8.14667	-0.000388		8.14667	0.000175		8.14667	3.1e-05
8.15333	-0.000387		8.15333	0.000171		8.15333	3.2e-05
8.16	-0.000386		8.16	0.000171		8.16	3.05e-05
8.16667	-0.0003845		8.16667	0.000172		8.16667	2.95e-05
8.17333	-0.000382		8.17333	0.000174		8.17333	2.65e-05
8.18	-0.0003795		8.18	0.000174		8.18	2.35e-05
8.18667	-0.000378		8.18667	0.0001755		8.18667	2.3e-05
8.19333	-0.0003775		8.19333	0.0001755		8.19333	2.2e-05
8.2	-0.0003775		8.2	0.0001785		8.2	2.15e-05
8.20667	-0.0003775		8.20667	0.000183		8.20667	2.1e-05
8.21333	-0.000379		8.21333	0.0001835		8.21333	2.15e-05
8.22	-0.0003795		8.22	0.000182		8.22	2.1e-05
8.22667	-0.000382		8.22667	0.000182		8.22667	2.25e-05
8.23333	-0.000384		8.23333	0.000183		8.23333	2.55e-05
8.24	-0.000385		8.24	0.0001805		8.24	2.6e-05
8.24667	-0.000386		8.24667	0.000181		8.24667	2.85e-05
8.25333	-0.0003865		8.25333	0.0001785		8.25333	3e-05
8.26	-0.0003865		8.26	0.000178		8.26	3.15e-05
8.26667	-0.000386		8.26667	0.0001775		8.26667	3.25e-05
8.27333	-0.000388		8.27333	0.00018		8.27333	3.4e-05
8.28	-0.000387		8.28	0.000181		8.28	3.75e-05
8.28667	-0.000387		8.28667	0.000184		8.28667	3.9e-05
8.29333	-0.000386		8.29333	0.0001875		8.29333	4.15e-05
8.3	-0.0003865		8.3	0.0001875		8.3	4.3e-05
8.30667	-0.000387		8.30667	0.0001885		8.30667	4.35e-05
8.31333	-0.000388		8.31333	0.0001875		8.31333	4.5e-05
8.32	-0.00039		8.32	0.0001875		8.32	4.75e-05
8.32667	-0.0003905		8.32667	0.000188		8.32667	4.9e-05
8.33333	-0.000391		8.33333	0.000191		8.33333	4.8e-05
8.34	-0.0003925		8.34	0.000189		8.34	4.85e-05
8.34667	-0.0003935		8.34667	0.0001885		8.34667	4.9e-05
8.35333	-0.000393		8.35333	0.0001865		8.35333	4.95e-05
8.36	-0.000392		8.36	0.000186		8.36	5.05e-05
8.36667	-0.0003915		8.36667	0.0001855		8.36667	4.85e-05
8.37333	-0.00039		8.37333	0.000185		8.37333	4.7e-05
8.38	-0.0003895		8.38	0.0001805		8.38	4.6e-05
8.38667	-0.000391		8.38667	0.000176		8.38667	4.35e-05
8.39333	-0.000391		8.39333	0.0001775		8.39333	4.2e-05
8.4	-0.0003915		8.4	0.000177		8.4	4.25e-05
8.40667	-0.0003905		8.40667	0.000179		8.40667	4.2e-05
8.41333	-0.0003925		8.41333	0.000178		8.41333	4.4e-05
8.42	-0.0003945		8.42	0.000178		8.42	4.65e-05
8.42667	-0.000394		8.42667	0.00018		8.42667	4.9e-05
8.43333	-0.000394		8.43333	0.000184		8.43333	5.2e-05
8.44	-0.0003915		8.44	0.0001855		8.44	5.6e-05
8.44667	-0.00039		8.44667	0.000184		8.44667	5.75e-05
8.45333	-0.000389		8.45333	0.0001875		8.45333	5.7e-05
8.46	-0.000389		8.46	0.000191		8.46	5.75e-05
8.46667	-0.0003875		8.46667	0.000192		8.46667	5.65e-05
8.47333	-0.0003855		8.47333	0.0001955		8.47333	5.6e-05
8.48	-0.0003845		8.48	0.0001965		8.48	5.4e-05
8.48667	-0.000385		8.48667	0.000195		8.48667	5.05e-05
8.49333	-0.000385		8.49333	0.000197		8.49333	4.65e-05
8.5	-0.0003835		8.5	0.0002		8.5	4.6e-05
8.50667	-0.0003805		8.50667	0.0001965		8.50667	4.5e-05
8.51333	-0.00038		8.51333	0.0001935		8.51333	4.25e-05
8.52	-0.0003785		8.52	0.000191		8.52	3.95e-05
8.52667	-0.000377		8.52667	0.000189		8.52667	3.7e-05
8.53333	-0.000376		8.53333	0.0001885		8.53333	3.6e-05
8.54	-0.000373		8.54	0.00019		8.54	3.55e-05
8.54667	-0.0003715		8.54667	0.0001875		8.54667	3.5e-05
8.55333	-0.000374		8.55333	0.0001865		8.55333	3.4e-05
8.56	-0.0003755		8.56	0.000192		8.56	3.4e-05
8.56667	-0.0003765		8.56667	0.0001955		8.56667	3.25e-05
8.57333	-0.0003765		8.57333	0.000199		8.57333	3.25e-05
8.58	-0.000376		8.58	0.0002		8.58	3.3e-05
8.58667	-0.000377		8.58667	0.000202		8.58667	3.35e-05
8.59333	-0.0003775		8.59333	0.0002025		8.59333	3.45e-05
8.6	-0.0003775		8.6	0.000204		8.6	3.4e-05
8.60667	-0.0003755		8.60667	0.000202		8.60667	3.4e-05
8.61333	-0.0003755		8.61333	0.0001965		8.61333	3.4e-05
8.62	-0.000374		8.62	0.0001945		8.62	3.65e-05
8.62667	-0.0003745		8.62667	0.000194		8.62667	3.7e-05
8.63333	-0.000374		8.63333	0.000193		8.63333	3.7e-05
8.64	-0.000374		8.64	0.0001915		8.64	3.7e-05
8.64667	-0.0003745		8.64667	0.00019		8.64667	3.9e-05
8.65333	-0.0003755		8.65333	0.0001905		8.65333	4.3e-05
8.66	-0.000377		8.66	0.000193		8.66	4.8e-05
8.66667	-0.0003775		8.66667	0.0001965		8.66667	5.1e-05
8.67333	-0.00038		8.67333	0.0001945		8.67333	5.5e-05
8.68	-0.0003785		8.68	0.0001945		8.68	5.8e-05
8.68667	-0.0003795		8.68667	0.0001975		8.68667	6.05e-05
8.69333	-0.00038		8.69333	0.0001975		8.69333	6.2e-05
8.7	-0.000381		8.7	0.0001975		8.7	6.25e-05
8.70667	-0.00038		8.70667	0.0001955		8.70667	6.35e-05
8.71333	-0.000379		8.71333	0.0001965		8.71333	6.1e-05
8.72	-0.0003775		8.72	0.000197		8.72	5.95e-05
8.72667	-0.0003755		8.72667	0.000199		8.72667	5.8e-05
8.73333	-0.0003765		8.73333	0.0002005		8.73333	5.75e-05
8.74	-0.0003775		8.74	0.0002005		8.74	5.85e-05
8.74667	-0.000377		8.74667	0.0001975		8.74667	6e-05
8.75333	-0.0003765		8.75333	0.0001985		8.75333	6.1e-05
8.76	-0.0003775		8.76	0.0002		8.76	5.9e-05
8.76667	-0.0003775		8.76667	0.0001975		8.76667	6e-05
8.77333	-0.0003775		8.77333	0.000195		8.77333	6e-05
8.78	-0.0003785		8.78	0.000193		8.78	5.85e-05
8.78667	-0.0003795		8.78667	0.0001895		8.78667	5.8e-05
8.79333	-0.0003775		8.79333	0.000187		8.79333	5.6e-05
8.8	-0.000379		8.8	0.000189		8.8	5.6e-05
8.80667	-0.0003795		8.80667	0.0001865		8.80667	5.65e-05
8.81333	-0.0003765		8.81333	0.000186		8.81333	5.8e-05
8.82	-0.0003755		8.82	0.000188		8.82	5.75e-05
8.82667	-0.000375		8.82667	0.000191		8.82667	5.75e-05
8.83333	-0.0003745		8.83333	0.000193		8.83333	5.75e-05
8.84	-0.000374		8.84	0.0001945		8.84	5.9e-05
8.84667	-0.000375		8.84667	0.000196		8.84667	6e-05
8.85333	-0.0003735		8.85333	0.0001995		8.85333	5.9e-05
8.86	-0.000371		8.86	0.000203		8.86	5.85e-05
8.86667	-0.000372		8.86667	0.000204		8.86667	5.8e-05
8.87333	-0.0003725		8.87333	0.0002055		8.87333	5.85e-05
8.88	-0.000374		8.88	0.0002025		8.88	6.1e-05
8.88667	-0.0003725		8.88667	0.0002035		8.88667	6.3e-05
8.89333	-0.000372		8.89333	0.0002055		8.89333	6.35e-05
8.9	-0.000371		8.9	0.0002065		8.9	6.35e-05
8.90667	-0.0003705		8.90667	0.0002035		8.90667	6.45e-05
8.91333	-0.000373		8.91333	0.0002015		8.91333	6.6e-05
8.92	-0.000372		8.92	0.000199		8.92	6.65e-05
8.92667	-0.000372		8.92667	0.0001975		8.92667	6.65e-05
8.93333	-0.0003715		8.93333	0.0002		8.93333	6.35e-05
8.94	-0.000372		8.94	0.0002		8.94	6.35e-05
8.94667	-0.0003725		8.94667	0.000198		8.94667	6.35e-05
8.95333	-0.0003715		8.95333	0.0001985		8.95333	6.55e-05
8.96	-0.0003705		8.96	0.0002005		8.96	6.45e-05
8.96667	-0.0003695		8.96667	0.0002		8.96667	6.2e-05
8.97333	-0.000368		8.97333	0.000201		8.97333	6.15e-05
8.98	-0.0003685		8.98	0.0002015		8.98	6.2e-05
8.98667	-0.0003675		8.98667	0.0002		8.98667	6.2e-05
8.99333	-0.000367		8.99333	0.000201		8.99333	6.1e-05
9	-0.000365		9	0.0002035		9	6.1e-05
9.00667	-0.000365		9.00667	0.0002		9.00667	6.05e-05
9.01333	-0.0003645		9.01333	0.000198		9.01333	6.25e-05
9.02	-0.000365		9.02	0.0002005		9.02	6.4e-05
9.02667	-0.000366		9.02667	0.000201		9.02667	6.45e-05
9.03333	-0.000366		9.03333	0.0001995		9.03333	6.3e-05
9.04	-0.0003665		9.04	0.0002015		9.04	6.2e-05
9.04667	-0.000367		9.04667	0.0002		9.04667	6.1e-05
9.05333	-0.000366		9.05333	0.000197		9.05333	5.85e-05
9.06	-0.000366		9.06	0.000199		9.06	5.55e-05
9.06667	-0.0003655		9.06667	0.0001985		9.06667	5.3e-05
9.07333	-0.000364		9.07333	0.0001945		9.07333	5.4e-05
9.08	-0.0003635		9.08	0.0001965		9.08	5.5e-05
9.08667	-0.0003625		9.08667	0.0002015		9.08667	5.65e-05
9.09333	-0.0003595		9.09333	0.0002015		9.09333	5.9e-05
9.1	-0.0003595		9.1	0.0001995		9.1	6.25e-05
9.10667	-0.0003605		9.10667	0.000198		9.10667	6.65e-05
9.11333	-0.0003605		9.11333	0.0001975		9.11333	7.1e-05
9.12	-0.000361		9.12	0.000201		9.12	7.4e-05
9.12667	-0.0003615		9.12667	0.0002045		9.12667	7.45e-05
9.13333	-0.0003585		9.13333	0.0002015		9.13333	7.4e-05
9.14	-0.000358		9.14	0.0001965		9.14	7.5e-05
9.14667	-0.0003585		9.14667	0.0001965		9.14667	7.5e-05
9.15333	-0.000356		9.15333	0.0001985		9.15333	7.45e-05
9.16	-0.0003545		9.16	0.000202		9.16	7.25e-05
9.16667	-0.000354		9.16667	0.000201		9.16667	6.95e-05
9.17333	-0.0003525		9.17333	0.000197		9.17333	6.55e-05
9.18	-0.0003515		9.18	0.0001955		9.18	6.05e-05
9.18667	-0.000353		9.18667	0.0001965		9.18667	5.65e-05
9.19333	-0.0003535		9.19333	0.0001975		9.19333	5.3e-05
9.2	-0.000355		9.2	0.0001985		9.2	5.05e-05
9.20667	-0.000358		9.20667	0.0002		9.20667	4.85e-05
9.21333	-0.000359		9.21333	0.000201		9.21333	4.75e-05
9.22	-0.0003585		9.22	0.0002015		9.22	4.75e-05
9.22667	-0.000359		9.22667	0.000203		9.22667	4.85e-05
9.23333	-0.000361		9.23333	0.000202		9.23333	5.35e-05
9.24	-0.00036		9.24	0.0002035		9.24	5.8e-05
9.24667	-0.000359		9.24667	0.000203		9.24667	6.05e-05
9.25333	-0.0003575		9.25333	0.0002035		9.25333	6.3e-05
9.26	-0.000355		9.26	0.0002025		9.26	6.45e-05
9.26667	-0.0003565		9.26667	0.0002015		9.26667	6.65e-05
9.27333	-0.000359		9.27333	0.000201		9.27333	6.7e-05
9.28	-0.00036		9.28	0.0002055		9.28	6.75e-05
9.28667	-0.0003605		9.28667	0.000206		9.28667	6.6e-05
9.29333	-0.00036		9.29333	0.0002045		9.29333	6.45e-05
9.3	-0.0003605		9.3	0.000202		9.3	6.3e-05
9.30667	-0.0003605		9.30667	0.000199		9.30667	6e-05
9.31333	-0.00036		9.31333	0.0001965		9.31333	5.75e-05
9.32	-0.000358		9.32	0.000198		9.32	5.5e-05
9.32667	-0.0003565		9.32667	0.000199		9.32667	5.2e-05
9.33333	-0.0003565		9.33333	0.000196		9.33333	5.15e-05
9.34	-0.0003565		9.34	0.0001985		9.34	5.15e-05
9.34667	-0.000358		9.34667	0.0002015		9.34667	5.4e-05
9.35333	-0.000358		9.35333	0.0002045		9.35333	5.55e-05
9.36	-0.0003605		9.36	0.0002045		9.36	5.85e-05
9.36667	-0.000362		9.36667	0.0002055		9.36667	6.15e-05
9.37333	-0.000364		9.37333	0.000205		9.37333	6.4e-05
9.38	-0.000365		9.38	0.000205		9.38	6.65e-05
9.38667	-0.000364		9.38667	0.0002065		9.38667	6.75e-05
9.39333	-0.0003625		9.39333	0.000205		9.39333	6.85e-05
9.4	-0.0003635		9.4	0.0002025		9.4	6.9e-05
9.40667	-0.000363		9.40667	0.0002005		9.40667	7.25e-05
9.41333	-0.0003615		9.41333	0.000201		9.41333	7.3e-05
9.42	-0.000363		9.42	0.0002		9.42	7.25e-05
9.42667	-0.0003615		9.42667	0.000196		9.42667	7.3e-05
9.43333	-0.000359		9.43333	0.000194		9.43333	7.05e-05
9.44	-0.000359		9.44	0.0001895		9.44	6.85e-05
9.44667	-0.0003585		9.44667	0.000188		9.44667	6.35e-05
9.45333	-0.000358		9.45333	0.0001885		9.45333	5.95e-05
9.46	-0.000359		9.46	0.0001895		9.46	5.35e-05
9.46667	-0.0003595		9.46667	0.000189		9.46667	5.1e-05
9.47333	-0.0003595		9.47333	0.000192		9.47333	4.7e-05
9.48	-0.000359		9.48	0.0001955		9.48	4.55e-05
9.48667	-0.0003595		9.48667	0.0001995		9.48667	4.85e-05
9.49333	-0.0003595		9.49333	0.000202		9.49333	5.15e-05
9.5	-0.0003595		9.5	0.0002025		9.5	5.55e-05
9.50667	-0.0003605		9.50667	0.000203		9.50667	5.9e-05
9.51333	-0.0003605		9.51333	0.0002025		9.51333	6.35e-05
9.52	-0.000361		9.52	0.000203		9.52	6.5e-05
9.52667	-0.0003605		9.52667	0.0002005		9.52667	6.9e-05
9.53333	-0.000363		9.53333	0.000199		9.53333	7.1e-05
9.54	-0.000364		9.54	0.000198		9.54	7e-05
9.54667	-0.000366		9.54667	0.000198		9.54667	6.7e-05
9.55333	-0.000368		9.55333	0.0001995		9.55333	6.45e-05
9.56	-0.000368		9.56	0.0001985		9.56	6.35e-05
9.56667	-0.0003705		9.56667	0.0001985		9.56667	6.2e-05
9.57333	-0.000371		9.57333	0.000197		9.57333	6.25e-05
9.58	-0.0003725		9.58	0.0001975		9.58	6.1e-05
9.58667	-0.0003725		9.58667	0.000197		9.58667	6.1e-05
9.59333	-0.0003725		9.59333	0.0001945		9.59333	6.25e-05
9.6	-0.0003725		9.6	0.0001945		9.6	6.6e-05
9.60667	-0.000373		9.60667	0.000196		9.60667	6.95e-05
9.61333	-0.000375		9.61333	0.0001975		9.61333	6.9e-05
9.62	-0.000374		9.62	0.0002		9.62	6.95e-05
9.62667	-0.0003745		9.62667	0.0002015		9.62667	7e-05
9.63333	-0.0003745		9.63333	0.0002035		9.63333	7.1e-05
9.64	-0.0003765		9.64	0.000208		9.64	6.9e-05
9.64667	-0.000377		9.64667	0.000212		9.64667	6.6e-05
9.65333	-0.0003775		9.65333	0.000213		9.65333	6.6e-05
9.66	-0.0003775		9.66	0.0002105		9.66	6.45e-05
9.66667	-0.0003765		9.66667	0.000209		9.66667	6.5e-05
9.67333	-0.000375		9.67333	0.0002065		9.67333	6.65e-05
9.68	-0.0003755		9.68	0.0002085		9.68	6.6e-05
9.68667	-0.000375		9.68667	0.000206		9.68667	6.45e-05
9.69333	-0.000373		9.69333	0.0002025		9.69333	6.55e-05
9.7	-0.000375		9.7	0.0002		9.7	6.65e-05
9.70667	-0.0003755		9.70667	0.0001995		9.70667	6.4e-05
9.71333	-0.0003755		9.71333	0.0002025		9.71333	6.3e-05
9.72	-0.0003755		9.72	0.000204		9.72	6.25e-05
9.72667	-0.000374		9.72667	0.000205		9.72667	6.1e-05
9.73333	-0.000373		9.73333	0.0002045		9.73333	6.15e-05
9.74	-0.0003735		9.74	0.0002055		9.74	6.15e-05
9.74667	-0.0003735		9.74667	0.0002065		9.74667	6.25e-05
9.75333	-0.0003715		9.75333	0.0002065		9.75333	6.45e-05
9.76	-0.0003705		9.76	0.000205		9.76	6.4e-05
9.76667	-0.0003685		9.76667	0.0002035		9.76667	6.65e-05
9.77333	-0.000367		9.77333	0.000203		9.77333	6.8e-05
9.78	-0.0003685		9.78	0.0002035		9.78	7e-05
9.78667	-0.000368		9.78667	0.0002035		9.78667	6.9e-05
9.79333	-0.0003675		9.79333	0.000203		9.79333	6.95e-05
9.8	-0.000367		9.8	0.0002015		9.8	6.95e-05
9.80667	-0.0003635		9.80667	0.0002		9.80667	7e-05
9.81333	-0.000362		9.81333	0.0002		9.81333	7.1e-05
9.82	-0.000363		9.82	0.000197		9.82	6.95e-05
9.82667	-0.000364		9.82667	0.000197		9.82667	6.7e-05
9.83333	-0.0003655		9.83333	0.0001955		9.83333	6.1e-05
9.84	-0.0003655		9.84	0.0001945		9.84	5.9e-05
9.84667	-0.000363		9.84667	0.000194		9.84667	5.7e-05
9.85333	-0.0003625		9.85333	0.000195		9.85333	5.45e-05
9.86	-0.000366		9.86	0.0001955		9.86	5.1e-05
9.86667	-0.000367		9.86667	0.0001995		9.86667	4.95e-05
9.87333	-0.0003665		9.87333	0.000206		9.87333	4.95e-05
9.88	-0.0003665		9.88	0.0002085		9.88	4.9e-05
9.88667	-0.0003655		9.88667	0.0002105		9.88667	5.25e-05
9.89333	-0.0003645		9.89333	0.0002135		9.89333	5.4e-05
9.9	-0.000365		9.9	0.000215		9.9	5.55e-05
9.90667	-0.0003645		9.90667	0.000219		9.90667	5.5e-05
9.91333	-0.0003625		9.91333	0.0002205		9.91333	5.55e-05
9.92	-0.0003595		9.92	0.000217		9.92	5.35e-05
9.92667	-0.000358		9.92667	0.000213		9.92667	5.4e-05
9.93333	-0.000357		9.93333	0.0002105		9.93333	5.5e-05
9.94	-0.000354		9.94	0.0002105		9.94	5.15e-05
9.94667	-0.0003515		9.94667	0.0002095		9.94667	5e-05
9.95333	-0.00035		9.95333	0.000206		9.95333	4.85e-05
9.96	-0.000349		9.96	0.000201		9.96	4.9e-05
9.96667	-0.0003495		9.96667	0.0002005		9.96667	4.7e-05
9.97333	-0.0003505		9.97333	0.000203		9.97333	4.65e-05
9.98	-0.0003505		9.98	0.000207		9.98	4.45e-05
9.98667	-0.0003495		9.98667	0.0002095		9.98667	4.25e-05
9.99333	-0.0003485		9.99333	0.00021		9.99333	4.65e-05
10	-0.000349		10	0.0002095		10	4.85e-05
10.0067	-0.00035		10.0067	0.000212		10.0067	5.1e-05
10.0133	-0.0003505		10.0133	0.000216		10.0133	5.4e-05
10.02	-0.0003515		10.02	0.0002165		10.02	5.75e-05
10.0267	-0.000353		10.0267	0.000216		10.0267	6.1e-05
10.0333	-0.0003525		10.0333	0.000213		10.0333	6.6e-05
10.04	-0.0003535		10.04	0.000212		10.04	6.95e-05
10.0467	-0.000355		10.0467	0.0002115		10.0467	6.9e-05
10.0533	-0.0003565		10.0533	0.000213		10.0533	6.85e-05
10.06	-0.000357		10.06	0.0002155		10.06	6.95e-05
10.0667	-0.0003585		10.0667	0.000216		10.0667	7e-05
10.0733	-0.00036		10.0733	0.000218		10.0733	7.15e-05
10.08	-0.0003595		10.08	0.000218		10.08	7.25e-05
10.0867	-0.000361		10.0867	0.0002175		10.0867	6.85e-05
10.0933	-0.0003605		10.0933	0.0002185		10.0933	6.45e-05
10.1	-0.0003615		10.1	0.00022		10.1	6.35e-05
10.1067	-0.0003615		10.1067	0.0002205		10.1067	6.2e-05
10.1133	-0.000363		10.1133	0.000218		10.1133	5.9e-05
10.12	-0.0003625		10.12	0.000215		10.12	5.75e-05
10.1267	-0.000361		10.1267	0.0002125		10.1267	5.65e-05
10.1333	-0.000362		10.1333	0.0002145		10.1333	5.45e-05
10.14	-0.000361		10.14	0.0002175		10.14	5.4e-05
10.1467	-0.000363		10.1467	0.0002155		10.1467	5.55e-05
10.1533	-0.0003625		10.1533	0.0002135		10.1533	5.6e-05
10.16	-0.0003625		10.16	0.0002145		10.16	5.6e-05
10.1667	-0.000363		10.1667	0.0002155		10.1667	5.55e-05
10.1733	-0.0003655		10.1733	0.0002175		10.1733	5.6e-05
10.18	-0.0003655		10.18	0.000218		10.18	5.55e-05
10.1867	-0.0003645		10.1867	0.000216		10.1867	5.85e-05
10.1933	-0.000366		10.1933	0.0002115		10.1933	6.1e-05
10.2	-0.000366		10.2	0.0002115		10.2	6.2e-05
10.2067	-0.000365		10.2067	0.0002125		10.2067	6.35e-05
10.2133	-0.000365		10.2133	0.0002115		10.2133	6.55e-05
10.22	-0.0003635		10.22	0.0002095		10.22	6.85e-05
10.2267	-0.0003635		10.2267	0.0002085		10.2267	6.9e-05
10.2333	-0.000362		10.2333	0.000208		10.2333	6.85e-05
10.24	-0.000363		10.24	0.000208		10.24	6.8e-05
10.2467	-0.000362		10.2467	0.0002105		10.2467	6.9e-05
10.2533	-0.000363		10.2533	0.000213		10.2533	6.8e-05
10.26	-0.0003655		10.26	0.0002135		10.26	6.75e-05
10.2667	-0.0003655		10.2667	0.000212		10.2667	6.7e-05
10.2733	-0.0003665		10.2733	0.000214		10.2733	6.55e-05
10.28	-0.0003665		10.28	0.0002145		10.28	6.75e-05
10.2867	-0.0003685		10.2867	0.000216		10.2867	6.8e-05
10.2933	-0.0003685		10.2933	0.000218		10.2933	6.75e-05
10.3	-0.0003705		10.3	0.000217		10.3	6.75e-05
10.3067	-0.00037		10.3067	0.0002175		10.3067	7e-05
10.3133	-0.000368		10.3133	0.0002185		10.3133	7.15e-05
10.32	-0.0003675		10.32	0.0002215		10.32	7.15e-05
10.3267	-0.000369		10.3267	0.00022		10.3267	7.15e-05
10.3333	-0.00037		10.3333	0.0002225		10.3333	7e-05
10.34	-0.000371		10.34	0.000223		10.34	6.7e-05
10.3467	-0.0003735		10.3467	0.000222		10.3467	6.45e-05
10.3533	-0.000375		10.3533	0.0002205		10.3533	6.1e-05
10.36	-0.000378		10.36	0.000218		10.36	5.6e-05
10.3667	-0.0003825		10.3667	0.0002195		10.3667	5.3e-05
10.3733	-0.0003855		10.3733	0.000218		10.3733	4.95e-05
10.38	-0.0003835		10.38	0.0002185		10.38	4.75e-05
10.3867	-0.0003825		10.3867	0.000218		10.3867	4.7e-05
10.3933	-0.000381		10.3933	0.0002185		10.3933	4.7e-05
10.4	-0.000381		10.4	0.00022		10.4	4.6e-05
10.4067	-0.0003805		10.4067	0.0002215		10.4067	4.65e-05
10.4133	-0.0003775		10.4133	0.000222		10.4133	4.5e-05
10.42	-0.000375		10.42	0.0002195		10.42	4.4e-05
10.4267	-0.0003745		10.4267	0.0002215		10.4267	4.6e-05
10.4333	-0.0003755		10.4333	0.000223		10.4333	4.6e-05
10.44	-0.000375		10.44	0.0002245		10.44	4.55e-05
10.4467	-0.000376		10.4467	0.0002245		10.4467	4.7e-05
10.4533	-0.000375		10.4533	0.0002255		10.4533	5.05e-05
10.46	-0.000372		10.46	0.0002265		10.46	5.3e-05
10.4667	-0.000372		10.4667	0.0002265		10.4667	5.6e-05
10.4733	-0.000372		10.4733	0.000229		10.4733	5.85e-05
10.48	-0.0003685		10.48	0.0002285		10.48	5.85e-05
10.4867	-0.0003665		10.4867	0.0002285		10.4867	5.85e-05
10.4933	-0.0003675		10.4933	0.0002275		10.4933	5.7e-05
10.5	-0.0003675		10.5	0.000229		10.5	5.35e-05
10.5067	-0.0003655		10.5067	0.0002285		10.5067	5e-05
10.5133	-0.0003645		10.5133	0.000228		10.5133	4.85e-05
10.52	-0.000364		10.52	0.00023		10.52	4.5e-05
10.5267	-0.000364		10.5267	0.0002285		10.5267	4.35e-05
10.5333	-0.0003655		10.5333	0.0002285		10.5333	4.5e-05
10.54	-0.000366		10.54	0.000228		10.54	4.5e-05
10.5467	-0.0003645		10.5467	0.000229		10.5467	4.4e-05
10.5533	-0.00036		10.5533	0.000229		10.5533	4.4e-05
10.56	-0.0003605		10.56	0.0002295		10.56	4.7e-05
10.5667	-0.000362		10.5667	0.0002325		10.5667	4.75e-05
10.5733	-0.0003635		10.5733	0.000236		10.5733	5.05e-05
10.58	-0.0003635		10.58	0.0002385		10.58	5.05e-05
10.5867	-0.000363		10.5867	0.0002385		10.5867	4.75e-05
10.5933	-0.000361		10.5933	0.000241		10.5933	4.75e-05
10.6	-0.0003615		10.6	0.000243		10.6	5.1e-05
10.6067	-0.0003655		10.6067	0.000242		10.6067	5.45e-05
10.6133	-0.0003645		10.6133	0.0002385		10.6133	5.55e-05
10.62	-0.0003635		10.62	0.0002345		10.62	5.8e-05
10.6267	-0.0003625		10.6267	0.00023		10.6267	5.9e-05
10.6333	-0.0003615		10.6333	0.0002285		10.6333	6.25e-05
10.64	-0.000361		10.64	0.0002305		10.64	6.45e-05
10.6467	-0.00036		10.6467	0.000227		10.6467	6.35e-05
10.6533	-0.0003565		10.6533	0.000224		10.6533	6.3e-05
10.66	-0.0003525		10.66	0.000225		10.66	6.4e-05
10.6667	-0.0003525		10.6667	0.0002295		10.6667	6.2e-05
10.6733	-0.0003505		10.6733	0.0002315		10.6733	5.85e-05
10.68	-0.000348		10.68	0.000231		10.68	5.7e-05
10.6867	-0.0003445		10.6867	0.0002295		10.6867	5.5e-05
10.6933	-0.000342		10.6933	0.0002295		10.6933	5.45e-05
10.7	-0.00034		10.7	0.0002325		10.7	5.7e-05
10.7067	-0.00034		10.7067	0.000235		10.7067	5.7e-05
10.7133	-0.000338		10.7133	0.000236		10.7133	5.75e-05
10.72	-0.0003355		10.72	0.000235		10.72	5.75e-05
10.7267	-0.000336		10.7267	0.0002365		10.7267	5.65e-05
10.7333	-0.0003355		10.7333	0.0002375		10.7333	5.5e-05
10.74	-0.0003375		10.74	0.0002395		10.74	5.35e-05
10.7467	-0.0003375		10.7467	0.000238		10.7467	5.2e-05
10.7533	-0.000338		10.7533	0.0002355		10.7533	5.3e-05
10.76	-0.0003375		10.76	0.000234		10.76	5.4e-05
10.7667	-0.0003375		10.7667	0.0002355		10.7667	5.25e-05
10.7733	-0.000337		10.7733	0.0002375		10.7733	5.35e-05
10.78	-0.000336		10.78	0.000238		10.78	5.65e-05
10.7867	-0.0003355		10.7867	0.000242		10.7867	5.85e-05
10.7933	-0.000335		10.7933	0.000245		10.7933	6.05e-05
10.8	-0.0003365		10.8	0.00025		10.8	6.2e-05
10.8067	-0.000339		10.8067	0.0002535		10.8067	6.2e-05
10.8133	-0.0003425		10.8133	0.000257		10.8133	6.35e-05
10.82	-0.000345		10.82	0.0002595		10.82	6.55e-05
10.8267	-0.0003485		10.8267	0.000263		10.8267	6.7e-05
10.8333	-0.0003485		10.8333	0.000265		10.8333	6.75e-05
10.84	-0.000349		10.84	0.0002665		10.84	6.9e-05
10.8467	-0.0003505		10.8467	0.000266		10.8467	6.9e-05
10.8533	-0.0003505		10.8533	0.0002655		10.8533	6.8e-05
10.86	-0.0003505		10.86	0.000268		10.86	6.55e-05
10.8667	-0.000348		10.8667	0.000267		10.8667	6.05e-05
10.8733	-0.000347		10.8733	0.000265		10.8733	5.75e-05
10.88	-0.0003465		10.88	0.0002615		10.88	5.7e-05
10.8867	-0.0003465		10.8867	0.000262		10.8867	5.55e-05
10.8933	-0.0003475		10.8933	0.000264		10.8933	5.25e-05
10.9	-0.000347		10.9	0.000266		10.9	5.1e-05
10.9067	-0.000347		10.9067	0.000266		10.9067	5.35e-05
10.9133	-0.0003475		10.9133	0.000266		10.9133	5.45e-05
10.92	-0.000349		10.92	0.000268		10.92	5.8e-05
10.9267	-0.0003505		10.9267	0.000269		10.9267	5.85e-05
10.9333	-0.0003515		10.9333	0.000268		10.9333	5.65e-05
10.94	-0.0003545		10.94	0.000268		10.94	5.45e-05
10.9467	-0.000354		10.9467	0.000266		10.9467	5.55e-05
10.9533	-0.0003555		10.9533	0.0002645		10.9533	5.45e-05
10.96	-0.000356		10.96	0.000263		10.96	5.2e-05
10.9667	-0.0003555		10.9667	0.0002615		10.9667	5.1e-05
10.9733	-0.000357		10.9733	0.0002605		10.9733	5e-05
10.98	-0.0003565		10.98	0.0002585		10.98	4.85e-05
10.9867	-0.000356		10.9867	0.000261		10.9867	4.6e-05
10.9933	-0.0003545		10.9933	0.0002615		10.9933	4.65e-05
11	-0.0003555		11	0.0002585		11	4.4e-05
11.0067	-0.000356		11.0067	0.0002565		11.0067	4.25e-05
11.0133	-0.0003565		11.0133	0.000256		11.0133	4.1e-05
11.02	-0.000357		11.02	0.000257		11.02	3.85e-05
11.0267	-0.0003555		11.0267	0.000258		11.0267	3.7e-05
11.0333	-0.000355		11.0333	0.00026		11.0333	3.75e-05
11.04	-0.000354		11.04	0.000259		11.04	3.85e-05
11.0467	-0.0003545		11.0467	0.00026		11.0467	3.9e-05
11.0533	-0.000352		11.0533	0.0002625		11.0533	3.95e-05
11.06	-0.000351		11.06	0.000265		11.06	4e-05
11.0667	-0.0003515		11.0667	0.0002645		11.0667	4.3e-05
11.0733	-0.00035		11.0733	0.000262		11.0733	4.45e-05
11.08	-0.000349		11.08	0.000262		11.08	4.65e-05
11.0867	-0.00035		11.0867	0.000262		11.0867	4.7e-05
11.0933	-0.00035		11.0933	0.000264		11.0933	4.9e-05
11.1	-0.0003475		11.1	0.000263		11.1	4.85e-05
11.1067	-0.0003485		11.1067	0.0002615		11.1067	4.95e-05
11.1133	-0.0003465		11.1133	0.000259		11.1133	4.7e-05
11.12	-0.000344		11.12	0.0002615		11.12	4.55e-05
11.1267	-0.0003425		11.1267	0.0002645		11.1267	4.55e-05
11.1333	-0.000339		11.1333	0.000265		11.1333	4.45e-05
11.14	-0.000337		11.14	0.000265		11.14	4.25e-05
11.1467	-0.0003355		11.1467	0.0002625		11.1467	3.95e-05
11.1533	-0.0003365		11.1533	0.0002625		11.1533	3.7e-05
11.16	-0.0003365		11.16	0.0002645		11.16	3.4e-05
11.1667	-0.0003355		11.1667	0.000267		11.1667	3.35e-05
11.1733	-0.000336		11.1733	0.000269		11.1733	3.2e-05
11.18	-0.000337		11.18	0.000269		11.18	3e-05
11.1867	-0.00034		11.1867	0.0002695		11.1867	2.9e-05
11.1933	-0.00034		11.1933	0.000271		11.1933	2.65e-05
11.2	-0.000339		11.2	0.0002705		11.2	2.5e-05
11.2067	-0.00034		11.2067	0.00027		11.2067	2.6e-05
11.2133	-0.0003395		11.2133	0.0002705		11.2133	2.65e-05
11.22	-0.00034		11.22	0.0002725		11.22	2.75e-05
11.2267	-0.00034		11.2267	0.000273		11.2267	3.05e-05
11.2333	-0.00034		11.2333	0.000274		11.2333	3.35e-05
11.24	-0.000339		11.24	0.0002735		11.24	3.4e-05
11.2467	-0.0003405		11.2467	0.0002715		11.2467	3.6e-05
11.2533	-0.000342		11.2533	0.000274		11.2533	3.8e-05
11.26	-0.000341		11.26	0.0002735		11.26	4e-05
11.2667	-0.000341		11.2667	0.0002715		11.2667	4.2e-05
11.2733	-0.000342		11.2733	0.000269		11.2733	4.4e-05
11.28	-0.0003415		11.28	0.0002665		11.28	4.3e-05
11.2867	-0.0003395		11.2867	0.0002635		11.2867	4.15e-05
11.2933	-0.000339		11.2933	0.000263		11.2933	4.35e-05
11.3	-0.000338		11.3	0.0002635		11.3	4.5e-05
11.3067	-0.000338		11.3067	0.0002645		11.3067	4.7e-05
11.3133	-0.000341		11.3133	0.0002665		11.3133	4.7e-05
11.32	-0.0003425		11.32	0.000269		11.32	4.75e-05
11.3267	-0.0003425		11.3267	0.000273		11.3267	4.6e-05
11.3333	-0.000343		11.3333	0.000275		11.3333	4.65e-05
11.34	-0.0003445		11.34	0.0002755		11.34	4.65e-05
11.3467	-0.0003455		11.3467	0.0002765		11.3467	4.7e-05
11.3533	-0.0003465		11.3533	0.0002785		11.3533	4.7e-05
11.36	-0.0003475		11.36	0.0002785		11.36	4.5e-05
11.3667	-0.0003475		11.3667	0.000278		11.3667	4.4e-05
11.3733	-0.0003475		11.3733	0.000274		11.3733	4.45e-05
11.38	-0.000349		11.38	0.0002715		11.38	4.55e-05
11.3867	-0.000347		11.3867	0.00027		11.3867	4.7e-05
11.3933	-0.0003465		11.3933	0.0002685		11.3933	4.65e-05
11.4	-0.000346		11.4	0.0002645		11.4	4.65e-05
11.4067	-0.0003445		11.4067	0.0002605		11.4067	4.5e-05
11.4133	-0.0003435		11.4133	0.0002605		11.4133	4.6e-05
11.42	-0.000341		11.42	0.000263		11.42	4.65e-05
11.4267	-0.0003395		11.4267	0.0002665		11.4267	4.65e-05
11.4333	-0.0003365		11.4333	0.000267		11.4333	4.8e-05
11.44	-0.000338		11.44	0.0002685		11.44	4.65e-05
11.4467	-0.0003385		11.4467	0.000271		11.4467	4.75e-05
11.4533	-0.000339		11.4533	0.0002755		11.4533	4.75e-05
11.46	-0.00034		11.46	0.0002795		11.46	4.75e-05
11.4667	-0.000338		11.4667	0.000278		11.4667	4.9e-05
11.4733	-0.000337		11.4733	0.0002765		11.4733	5.05e-05
11.48	-0.000338		11.48	0.000277		11.48	5.2e-05
11.4867	-0.0003385		11.4867	0.0002755		11.4867	5.25e-05
11.4933	-0.0003385		11.4933	0.000275		11.4933	5.25e-05
11.5	-0.000339		11.5	0.0002735		11.5	5.25e-05
11.5067	-0.000339		11.5067	0.0002725		11.5067	5.25e-05
11.5133	-0.000339		11.5133	0.0002705		11.5133	5.25e-05
11.52	-0.0003405		11.52	0.0002735		11.52	5e-05
11.5267	-0.0003415		11.5267	0.0002725		11.5267	4.5e-05
11.5333	-0.000341		11.5333	0.00027		11.5333	3.85e-05
11.54	-0.0003405		11.54	0.000271		11.54	3.55e-05
11.5467	-0.000341		11.5467	0.000275		11.5467	3.4e-05
11.5533	-0.0003405		11.5533	0.0002775		11.5533	3.5e-05
11.56	-0.0003395		11.56	0.0002765		11.56	3.5e-05
11.5667	-0.0003385		11.5667	0.000275		11.5667	3.65e-05
11.5733	-0.000339		11.5733	0.000275		11.5733	3.95e-05
11.58	-0.0003395		11.58	0.000277		11.58	4.4e-05
11.5867	-0.000336		11.5867	0.0002785		11.5867	4.75e-05
11.5933	-0.0003365		11.5933	0.0002795		11.5933	4.8e-05
11.6	-0.000338		11.6	0.000279		11.6	4.75e-05
11.6067	-0.0003375		11.6067	0.000279		11.6067	4.8e-05
11.6133	-0.0003385		11.6133	0.000282		11.6133	4.85e-05
11.62	-0.000337		11.62	0.0002855		11.62	5.05e-05
11.6267	-0.000334		11.6267	0.0002875		11.6267	5.25e-05
11.6333	-0.000331		11.6333	0.000287		11.6333	5.4e-05
11.64	-0.000333		11.64	0.0002845		11.64	5.55e-05
11.6467	-0.0003335		11.6467	0.000283		11.6467	5.85e-05
11.6533	-0.000331		11.6533	0.00028		11.6533	6.2e-05
11.66	-0.0003305		11.66	0.0002795		11.66	6.4e-05
11.6667	-0.0003305		11.6667	0.000277		11.6667	6.45e-05
11.6733	-0.000331		11.6733	0.0002755		11.6733	6.45e-05
11.68	-0.000331		11.68	0.0002735		11.68	6.35e-05
11.6867	-0.000331		11.6867	0.0002745		11.6867	6.45e-05
11.6933	-0.000331		11.6933	0.000277		11.6933	6.7e-05
11.7	-0.0003285		11.7	0.0002775		11.7	6.8e-05
11.7067	-0.0003275		11.7067	0.0002795		11.7067	6.75e-05
11.7133	-0.0003265		11.7133	0.000283		11.7133	6.65e-05
11.72	-0.0003265		11.72	0.000284		11.72	6.65e-05
11.7267	-0.0003275		11.7267	0.000283		11.7267	6.8e-05
11.7333	-0.0003295		11.7333	0.000282		11.7333	6.75e-05
11.74	-0.000331		11.74	0.0002825		11.74	6.7e-05
11.7467	-0.0003305		11.7467	0.0002845		11.7467	6.65e-05
11.7533	-0.000331		11.7533	0.0002875		11.7533	6.5e-05
11.76	-0.00033		11.76	0.000287		11.76	6.45e-05
11.7667	-0.0003295		11.7667	0.0002825		11.7667	6.65e-05
11.7733	-0.000327		11.7733	0.0002825		11.7733	6.75e-05
11.78	-0.0003255		11.78	0.0002855		11.78	6.5e-05
11.7867	-0.000324		11.7867	0.000285		11.7867	6.45e-05
11.7933	-0.0003195		11.7933	0.000283		11.7933	6.35e-05
11.8	-0.000317		11.8	0.0002805		11.8	6e-05
11.8067	-0.0003165		11.8067	0.000278		11.8067	5.85e-05
11.8133	-0.0003155		11.8133	0.0002775		11.8133	5.75e-05
11.82	-0.0003145		11.82	0.0002795		11.82	5.25e-05
11.8267	-0.0003145		11.8267	0.0002795		11.8267	5.05e-05
11.8333	-0.000313		11.8333	0.0002775		11.8333	5.1e-05
11.84	-0.000312		11.84	0.0002805		11.84	5.1e-05
11.8467	-0.000314		11.8467	0.0002815		11.8467	5.05e-05
11.8533	-0.000314		11.8533	0.000283		11.8533	5.15e-05
11.86	-0.0003115		11.86	0.000286		11.86	5.3e-05
11.8667	-0.000311		11.8667	0.000287		11.8667	5.35e-05
11.8733	-0.0003115		11.8733	0.0002885		11.8733	5.7e-05
11.88	-0.000308		11.88	0.000292		11.88	5.85e-05
11.8867	-0.000307		11.8867	0.0002945		11.8867	5.85e-05
11.8933	-0.0003065		11.8933	0.0002955		11.8933	5.95e-05
11.9	-0.000305		11.9	0.000294		11.9	6.05e-05
11.9067	-0.000306		11.9067	0.0002955		11.9067	6.3e-05
11.9133	-0.0003065		11.9133	0.0002955		11.9133	6.5e-05
11.92	-0.0003055		11.92	0.0002935		11.92	6.7e-05
11.9267	-0.0003035		11.9267	0.000291		11.9267	6.75e-05
11.9333	-0.0003035		11.9333	0.000289		11.9333	6.8e-05
11.94	-0.0003035		11.94	0.0002895		11.94	6.9e-05
11.9467	-0.0003025		11.9467	0.0002895		11.9467	7e-05
11.9533	-0.0003025		11.9533	0.00029		11.9533	7.15e-05
11.96	-0.0003		11.96	0.000291		11.96	7.4e-05
11.9667	-0.0002995		11.9667	0.0002915		11.9667	7.4e-05
11.9733	-0.0002985		11.9733	0.0002935		11.9733	7.4e-05
11.98	-0.000297		11.98	0.0002975		11.98	7.45e-05
11.9867	-0.0002955		11.9867	0.000299		11.9867	7.45e-05
11.9933	-0.0002935		11.9933	0.0002965		11.9933	7.5e-05
12	-0.000291		12	0.0002955		12	7.5e-05
12.0067	-0.0002875		12.0067	0.000298		12.0067	7.65e-05
12.0133	-0.0002885		12.0133	0.0002975		12.0133	7.7e-05
12.02	-0.000288		12.02	0.000295		12.02	7.9e-05
12.0267	-0.0002885		12.0267	0.000293		12.0267	8.15e-05
12.0333	-0.000289		12.0333	0.000292		12.0333	8.25e-05
12.04	-0.00029		12.04	0.0002935		12.04	8.35e-05
12.0467	-0.000292		12.0467	0.000297		12.0467	8.4e-05
12.0533	-0.0002935		12.0533	0.000298		12.0533	8.4e-05
12.06	-0.0002945		12.06	0.0002955		12.06	8.25e-05
12.0667	-0.000295		12.0667	0.0002945		12.0667	8.25e-05
12.0733	-0.0002965		12.0733	0.000295		12.0733	8.05e-05
12.08	-0.000296		12.08	0.0002945		12.08	7.85e-05
12.0867	-0.000298		12.0867	0.0002935		12.0867	7.95e-05
12.0933	-0.0002995		12.0933	0.000292		12.0933	8.05e-05
12.1	-0.0002995		12.1	0.0002915		12.1	8e-05
12.1067	-0.0002995		12.1067	0.0002915		12.1067	8e-05
12.1133	-0.0003015		12.1133	0.0002905		12.1133	8.2e-05
12.12	-0.0003015		12.12	0.0002895		12.12	8.25e-05
12.1267	-0.000299		12.1267	0.000291		12.1267	8.35e-05
12.1333	-0.000299		12.1333	0.000293		12.1333	8.45e-05
12.14	-0.000298		12.14	0.0002955		12.14	8.45e-05
12.1467	-0.000298		12.1467	0.000295		12.1467	8.5e-05
12.1533	-0.0002995		12.1533	0.000293		12.1533	8.55e-05
12.16	-0.000302		12.16	0.000289		12.16	8.4e-05
12.1667	-0.000301		12.1667	0.00029		12.1667	7.9e-05
12.1733	-0.0003005		12.1733	0.000291		12.1733	7.35e-05
12.18	-0.0003		12.18	0.0002895		12.18	7.1e-05
12.1867	-0.0002985		12.1867	0.000289		12.1867	6.75e-05
12.1933	-0.0002965		12.1933	0.0002865		12.1933	6.5e-05
12.2	-0.000296		12.2	0.0002865		12.2	6.2e-05
12.2067	-0.000292		12.2067	0.0002885		12.2067	6.05e-05
12.2133	-0.0002885		12.2133	0.000293		12.2133	5.9e-05
12.22	-0.0002895		12.22	0.0002965		12.22	6.1e-05
12.2267	-0.0002895		12.2267	0.000296		12.2267	6.35e-05
12.2333	-0.0002915		12.2333	0.0002985		12.2333	6.35e-05
12.24	-0.0002935		12.24	0.0003		12.24	6.55e-05
12.2467	-0.0002945		12.2467	0.0003025		12.2467	6.65e-05
12.2533	-0.0002935		12.2533	0.0003025		12.2533	6.85e-05
12.26	-0.000295		12.26	0.000303		12.26	7e-05
12.2667	-0.0002975		12.2667	0.0003035		12.2667	7.25e-05
12.2733	-0.0002955		12.2733	0.0003015		12.2733	7.45e-05
12.28	-0.0002965		12.28	0.000301		12.28	7.55e-05
12.2867	-0.000295		12.2867	0.000298		12.2867	7.5e-05
12.2933	-0.000294		12.2933	0.0002955		12.2933	7.45e-05
12.3	-0.0002915		12.3	0.000294		12.3	7.45e-05
12.3067	-0.00029		12.3067	0.0002945		12.3067	7.15e-05
12.3133	-0.0002875		12.3133	0.0002935		12.3133	6.8e-05
12.32	-0.000286		12.32	0.0002905		12.32	6.45e-05
12.3267	-0.000285		12.3267	0.0002905		12.3267	6.1e-05
12.3333	-0.000281		12.3333	0.0002905		12.3333	6e-05
12.34	-0.00028		12.34	0.000292		12.34	6.05e-05
12.3467	-0.00028		12.3467	0.000294		12.3467	6.2e-05
12.3533	-0.0002805		12.3533	0.0002955		12.3533	6.15e-05
12.36	-0.00028		12.36	0.0002945		12.36	6.35e-05
12.3667	-0.000278		12.3667	0.0002965		12.3667	6.8e-05
12.3733	-0.000273		12.3733	0.0002985		12.3733	7.1e-05
12.38	-0.0002695		12.38	0.0003		12.38	7.35e-05
12.3867	-0.0002665		12.3867	0.000299		12.3867	7.5e-05
12.3933	-0.000261		12.3933	0.0002985		12.3933	7.6e-05
12.4	-0.0002535		12.4	0.000298		12.4	7.65e-05
12.4067	-0.000246		12.4067	0.000299		12.4067	7.85e-05
12.4133	-0.000235		12.4133	0.0003005		12.4133	8e-05
12.42	-0.000224		12.42	0.0003005		12.42	7.9e-05
12.4267	-0.0002115		12.4267	0.000302		12.4267	8e-05
12.4333	-0.0001965		12.4333	0.000301		12.4333	8e-05
12.44	-0.000181		12.44	0.0003005		12.44	7.95e-05
12.4467	-0.0001635		12.4467	0.0003		12.4467	8.05e-05
12.4533	-0.000144		12.4533	0.0002985		12.4533	8.05e-05
12.46	-0.000123		12.46	0.000298		12.46	8.05e-05
12.4667	-0.000102		12.4667	0.000298		12.4667	8e-05
12.4733	-8e-05		12.4733	0.000295		12.4733	8.15e-05
12.48	-5.8e-05		12.48	0.000292		12.48	8.05e-05
12.4867	-3.55e-05		12.4867	0.000291		12.4867	7.9e-05
12.4933	-1.25e-05		12.4933	0.0002935		12.4933	7.75e-05
12.5	8e-06		12.5	0.000298		12.5	7.45e-05
12.5067	2.7e-05		12.5067	0.0003005		12.5067	7.15e-05
12.5133	4.1e-05		12.5133	0.000301		12.5133	6.9e-05
12.52	5.25e-05		12.52	0.000302		12.52	6.85e-05
12.5267	5.9e-05		12.5267	0.0003045		12.5267	6.55e-05
12.5333	6.35e-05		12.5333	0.000308		12.5333	6.65e-05
12.54	6.4e-05		12.54	0.000308		12.54	7.05e-05
12.5467	6.15e-05		12.5467	0.000306		12.5467	7.1e-05
12.5533	5.65e-05		12.5533	0.0003025		12.5533	7.3e-05
12.56	4.9e-05		12.56	0.0003015		12.56	7.55e-05
12.5667	3.9e-05		12.5667	0.0003		12.5667	7.7e-05
12.5733	2.75e-05		12.5733	0.000298		12.5733	7.8e-05
12.58	1.5e-05		12.58	0.000297		12.58	7.85e-05
12.5867	2e-06		12.5867	0.0002935		12.5867	7.65e-05
12.5933	-1.25e-05		12.5933	0.0002965		12.5933	7.15e-05
12.6	-2.75e-05		12.6	0.0003		12.6	7e-05
12.6067	-4.25e-05		12.6067	0.0003015		12.6067	6.85e-05
12.6133	-5.8e-05		12.6133	0.000302		12.6133	6.85e-05
12.62	-7.05e-05		12.62	0.0003045		12.62	6.75e-05
12.6267	-8.35e-05		12.6267	0.000303		12.6267	6.65e-05
12.6333	-9.45e-05		12.6333	0.0003045		12.6333	6.55e-05
12.64	-0.000106		12.64	0.0003055		12.64	6.6e-05
12.6467	-0.0001175		12.6467	0.0003045		12.6467	6.75e-05
12.6533	-0.000127		12.6533	0.000304		12.6533	7.05e-05
12.66	-0.0001355		12.66	0.000305		12.66	7.05e-05
12.6667	-0.0001435		12.6667	0.000307		12.6667	7.1e-05
12.6733	-0.000152		12.6733	0.0003055		12.6733	7.35e-05
12.68	-0.0001585		12.68	0.000306		12.68	7.6e-05
12.6867	-0.000164		12.6867	0.000303		12.6867	7.8e-05
12.6933	-0.000169		12.6933	0.000302		12.6933	8.1e-05
12.7	-0.000175		12.7	0.000302		12.7	8.1e-05
12.7067	-0.0001795		12.7067	0.000301		12.7067	8.1e-05
12.7133	-0.0001855		12.7133	0.0003		12.7133	8.45e-05
12.72	-0.000191		12.72	0.0002975		12.72	8.6e-05
12.7267	-0.0001945		12.7267	0.0002995		12.7267	8.4e-05
12.7333	-0.0002005		12.7333	0.0003015		12.7333	8.15e-05
12.74	-0.0002035		12.74	0.0003045		12.74	8.15e-05
12.7467	-0.000206		12.7467	0.000304		12.7467	8.25e-05
12.7533	-0.0002055		12.7533	0.000304		12.7533	8.15e-05
12.76	-0.000207		12.76	0.0003035		12.76	7.85e-05
12.7667	-0.000208		12.7667	0.0003035		12.7667	7.6e-05
12.7733	-0.0002055		12.7733	0.0003015		12.7733	7.55e-05
12.78	-0.000204		12.78	0.000298		12.78	7.4e-05
12.7867	-0.0002035		12.7867	0.000297		12.7867	7.45e-05
12.7933	-0.0002045		12.7933	0.0002975		12.7933	7.25e-05
12.8	-0.000204		12.8	0.000299		12.8	7.1e-05
12.8067	-0.0002035		12.8067	0.000299		12.8067	7.2e-05
12.8133	-0.0002025		12.8133	0.000298		12.8133	7.3e-05
12.82	-0.0002		12.82	0.000298		12.82	7.05e-05
12.8267	-0.000202		12.8267	0.0003005		12.8267	6.55e-05
12.8333	-0.0002035		12.8333	0.0003015		12.8333	6.35e-05
12.84	-0.0002025		12.84	0.0003005		12.84	6.15e-05
12.8467	-0.000202		12.8467	0.000299		12.8467	6e-05
12.8533	-0.000201		12.8533	0.0003		12.8533	5.75e-05
12.86	-0.0002025		12.86	0.0002995		12.86	5.85e-05
12.8667	-0.0002015		12.8667	0.0003		12.8667	6e-05
12.8733	-0.0002		12.8733	0.000301		12.8733	6.25e-05
12.88	-0.0001965		12.88	0.0003015		12.88	6.65e-05
12.8867	-0.0001955		12.8867	0.0003055		12.8867	6.75e-05
12.8933	-0.000194		12.8933	0.0003085		12.8933	6.9e-05
12.9	-0.000193		12.9	0.00031		12.9	7.05e-05
12.9067	-0.0001925		12.9067	0.0003075		12.9067	7.2e-05
12.9133	-0.000191		12.9133	0.0003075		12.9133	7.25e-05
12.92	-0.0001905		12.92	0.000307		12.92	7.4e-05
12.9267	-0.000191		12.9267	0.0003085		12.9267	7.55e-05
12.9333	-0.000192		12.9333	0.000307		12.9333	7.7e-05
12.94	-0.000191		12.94	0.0003035		12.94	7.85e-05
12.9467	-0.000192		12.9467	0.000302		12.9467	8e-05
12.9533	-0.00019		12.9533	0.000302		12.9533	8.15e-05
12.96	-0.000188		12.96	0.0003035		12.96	8.3e-05
12.9667	-0.000189		12.9667	0.000304		12.9667	8.35e-05
12.9733	-0.000191		12.9733	0.000302		12.9733	8.25e-05
12.98	-0.0001935		12.98	0.0003005		12.98	8.35e-05
12.9867	-0.0001955		12.9867	0.000303		12.9867	8.35e-05
12.9933	-0.000197		12.9933	0.0003045		12.9933	8.55e-05
13	-0.000198		13	0.0003025		13	8.8e-05
13.0067	-0.000201		13.0067	0.0003025		13.0067	8.7e-05
13.0133	-0.000202		13.0133	0.0003045		13.0133	8.75e-05
13.02	-0.0002015		13.02	0.000307		13.02	8.55e-05
13.0267	-0.0002025		13.0267	0.0003115		13.0267	8.65e-05
13.0333	-0.000201		13.0333	0.000311		13.0333	8.5e-05
13.04	-0.000199		13.04	0.000309		13.04	8.35e-05
13.0467	-0.000197		13.0467	0.000309		13.0467	8.05e-05
13.0533	-0.000196		13.0533	0.000312		13.0533	7.9e-05
13.06	-0.000194		13.06	0.000314		13.06	7.95e-05
13.0667	-0.000194		13.0667	0.000314		13.0667	7.9e-05
13.0733	-0.000194		13.0733	0.0003115		13.0733	8.1e-05
13.08	-0.000194		13.08	0.00031		13.08	7.85e-05
13.0867	-0.0001935		13.0867	0.0003135		13.0867	7.6e-05
13.0933	-0.000195		13.0933	0.0003135		13.0933	7.15e-05
13.1	-0.000197		13.1	0.000314		13.1	6.9e-05
13.1067	-0.0001965		13.1067	0.0003125		13.1067	6.55e-05
13.1133	-0.000196		13.1133	0.000309		13.1133	6.2e-05
13.12	-0.0001955		13.12	0.0003075		13.12	6e-05
13.1267	-0.0001955		13.1267	0.0003065		13.1267	5.7e-05
13.1333	-0.000193		13.1333	0.0003045		13.1333	5.75e-05
13.14	-0.0001935		13.14	0.000301		13.14	5.95e-05
13.1467	-0.0001945		13.1467	0.000302		13.1467	6.35e-05
13.1533	-0.0001935		13.1533	0.000301		13.1533	6.8e-05
13.16	-0.000192		13.16	0.0003005		13.16	6.95e-05
13.1667	-0.0001925		13.1667	0.000301		13.1667	7.25e-05
13.1733	-0.0001925		13.1733	0.000302		13.1733	7.3e-05
13.18	-0.0001915		13.18	0.0003035		13.18	7.55e-05
13.1867	-0.0001915		13.1867	0.0003055		13.1867	7.65e-05
13.1933	-0.0001925		13.1933	0.000307		13.1933	7.8e-05
13.2	-0.000192		13.2	0.0003075		13.2	8e-05
13.2067	-0.0001915		13.2067	0.000307		13.2067	7.95e-05
13.2133	-0.00019		13.2133	0.000308		13.2133	7.9e-05
13.22	-0.000187		13.22	0.0003105		13.22	7.9e-05
13.2267	-0.000185		13.2267	0.000311		13.2267	8e-05
13.2333	-0.000183		13.2333	0.0003105		13.2333	7.95e-05
13.24	-0.000183		13.24	0.000309		13.24	7.85e-05
13.2467	-0.00018		13.2467	0.000309		13.2467	7.85e-05
13.2533	-0.0001765		13.2533	0.0003085		13.2533	7.95e-05
13.26	-0.000175		13.26	0.0003085		13.26	8e-05
13.2667	-0.000174		13.2667	0.000307		13.2667	8.35e-05
13.2733	-0.000173		13.2733	0.0003035		13.2733	8.5e-05
13.28	-0.0001705		13.28	0.000304		13.28	8.65e-05
13.2867	-0.0001715		13.2867	0.0003065		13.2867	8.8e-05
13.2933	-0.0001695		13.2933	0.0003065		13.2933	9.05e-05
13.3	-0.000167		13.3	0.000304		13.3	9.15e-05
13.3067	-0.0001655		13.3067	0.000305		13.3067	9.1e-05
13.3133	-0.000164		13.3133	0.0003065		13.3133	9.3e-05
13.32	-0.000162		13.32	0.0003115		13.32	9.2e-05
[truncated: 2,652 more rows]

## Sheet: Fig 3e
Time (min)	DiPure/N2, crude		Time (min)	DiPure/N2, after HPLC purifiation		Time (min)	DiPure/N2, after photo-irradiation
0	0.006151		0	0.001388		0	-0.000252
0.00667	0.0060915		0.00667	0.001444		0.00667	-0.0003265
0.01333	0.0060415		0.01333	0.0014885		0.01333	-0.0004025
0.02	0.00602		0.02	0.001533		0.02	-0.0004415
0.02667	0.006012		0.02667	0.0015815		0.02667	-0.000463
0.03333	0.0060055		0.03333	0.0016275		0.03333	-0.000476
0.04	0.0060005		0.04	0.0016725		0.04	-0.000484
0.04667	0.005998		0.04667	0.0017175		0.04667	-0.000485
0.05333	0.005984		0.05333	0.0017885		0.05333	-0.0005025
0.06	0.0059735		0.06	0.001877		0.06	-0.0005185
0.06667	0.0059735		0.06667	0.001965		0.06667	-0.000516
0.07333	0.0059715		0.07333	0.002052		0.07333	-0.0005105
0.08	0.0059655		0.08	0.0021365		0.08	-0.000506
0.08667	0.005959		0.08667	0.002219		0.08667	-0.0004995
0.09333	0.0059525		0.09333	0.0022995		0.09333	-0.000493
0.1	0.005946		0.1	0.002379		0.1	-0.0004915
0.10667	0.00594		0.10667	0.0024565		0.10667	-0.000488
0.11333	0.005931		0.11333	0.002533		0.11333	-0.000479
0.12	0.005925		0.12	0.0026085		0.12	-0.0004675
0.12667	0.005922		0.12667	0.002681		0.12667	-0.000455
0.13333	0.005922		0.13333	0.0027535		0.13333	-0.0004395
0.14	0.005922		0.14	0.002825		0.14	-0.000427
0.14667	0.0059185		0.14667	0.0028955		0.14667	-0.0004175
0.15333	0.005912		0.15333	0.0029635		0.15333	-0.000408
0.16	0.005904		0.16	0.003032		0.16	-0.000401
0.16667	0.0058965		0.16667	0.003098		0.16667	-0.000401
0.17333	0.005886		0.17333	0.0031615		0.17333	-0.0004055
0.18	0.005872		0.18	0.003225		0.18	-0.0004105
0.18667	0.005855		0.18667	0.0032865		0.18667	-0.0004205
0.19333	0.0058385		0.19333	0.003347		0.19333	-0.0004305
0.2	0.005823		0.2	0.003408		0.2	-0.000439
0.20667	0.0058105		0.20667	0.0034685		0.20667	-0.0004465
0.21333	0.0057985		0.21333	0.003528		0.21333	-0.000454
0.22	0.0057865		0.22	0.003589		0.22	-0.000458
0.22667	0.0057735		0.22667	0.003649		0.22667	-0.0004615
0.23333	0.0057615		0.23333	0.0037075		0.23333	-0.000464
0.24	0.0057495		0.24	0.003763		0.24	-0.0004655
0.24667	0.0057375		0.24667	0.00382		0.24667	-0.000468
0.25333	0.005725		0.25333	0.003875		0.25333	-0.000471
0.26	0.00571		0.26	0.0039285		0.26	-0.000472
0.26667	0.0056955		0.26667	0.0039805		0.26667	-0.000475
0.27333	0.005679		0.27333	0.0040275		0.27333	-0.000482
0.28	0.005665		0.28	0.004074		0.28	-0.0004885
0.28667	0.005652		0.28667	0.004123		0.28667	-0.000497
0.29333	0.0056375		0.29333	0.0041705		0.29333	-0.000505
0.3	0.0056205		0.3	0.004217		0.3	-0.0005125
0.30667	0.005606		0.30667	0.0042625		0.30667	-0.000518
0.31333	0.0055905		0.31333	0.0043085		0.31333	-0.000529
0.32	0.005577		0.32	0.004353		0.32	-0.000535
0.32667	0.005564		0.32667	0.004401		0.32667	-0.000539
0.33333	0.0055495		0.33333	0.004447		0.33333	-0.0005425
0.34	0.005534		0.34	0.004492		0.34	-0.0005475
0.34667	0.005521		0.34667	0.0045385		0.34667	-0.000552
0.35333	0.0055085		0.35333	0.004583		0.35333	-0.0005565
0.36	0.0054955		0.36	0.0046255		0.36	-0.0005625
0.36667	0.005484		0.36667	0.004663		0.36667	-0.0005665
0.37333	0.005469		0.37333	0.0047015		0.37333	-0.000572
0.38	0.0054545		0.38	0.0047375		0.38	-0.0005795
0.38667	0.00544		0.38667	0.0047725		0.38667	-0.0005855
0.39333	0.005424		0.39333	0.004806		0.39333	-0.000591
0.4	0.0054085		0.4	0.004838		0.4	-0.000596
0.40667	0.005394		0.40667	0.0048705		0.40667	-0.0006
0.41333	0.0053805		0.41333	0.0049045		0.41333	-0.0006035
0.42	0.005367		0.42	0.004942		0.42	-0.0006075
0.42667	0.0053525		0.42667	0.0049775		0.42667	-0.0006135
0.43333	0.0053405		0.43333	0.005014		0.43333	-0.000617
0.44	0.005328		0.44	0.00505		0.44	-0.0006215
0.44667	0.0053175		0.44667	0.005085		0.44667	-0.000625
0.45333	0.005306		0.45333	0.0051185		0.45333	-0.00063
0.46	0.005294		0.46	0.0051505		0.46	-0.000634
0.46667	0.00528		0.46667	0.00518		0.46667	-0.000638
0.47333	0.0052655		0.47333	0.005209		0.47333	-0.000642
0.48	0.0052525		0.48	0.0052375		0.48	-0.0006445
0.48667	0.005238		0.48667	0.0052645		0.48667	-0.0006485
0.49333	0.0052235		0.49333	0.0052925		0.49333	-0.0006515
0.5	0.0052095		0.5	0.0053205		0.5	-0.000656
0.50667	0.0051935		0.50667	0.0053475		0.50667	-0.000659
0.51333	0.0051775		0.51333	0.0053745		0.51333	-0.0006625
0.52	0.005162		0.52	0.0054005		0.52	-0.0006655
0.52667	0.0051475		0.52667	0.0054255		0.52667	-0.00067
0.53333	0.0051325		0.53333	0.0054505		0.53333	-0.000672
0.54	0.0051195		0.54	0.005474		0.54	-0.000677
0.54667	0.0051065		0.54667	0.005498		0.54667	-0.000678
0.55333	0.0050935		0.55333	0.005519		0.55333	-0.00068
0.56	0.0050805		0.56	0.005542		0.56	-0.000681
0.56667	0.005068		0.56667	0.0055645		0.56667	-0.000684
0.57333	0.005057		0.57333	0.0055855		0.57333	-0.000685
0.58	0.005044		0.58	0.0056065		0.58	-0.000686
0.58667	0.005033		0.58667	0.0056275		0.58667	-0.000689
0.59333	0.00502		0.59333	0.005648		0.59333	-0.000688
0.6	0.0050085		0.6	0.005667		0.6	-0.000691
0.60667	0.004994		0.60667	0.005688		0.60667	-0.0006925
0.61333	0.004984		0.61333	0.005705		0.61333	-0.0006945
0.62	0.004972		0.62	0.0057205		0.62	-0.000696
0.62667	0.0049585		0.62667	0.0057385		0.62667	-0.0006985
0.63333	0.004945		0.63333	0.0057555		0.63333	-0.0006995
0.64	0.004932		0.64	0.0057695		0.64	-0.0007005
0.64667	0.00492		0.64667	0.005781		0.64667	-0.0007015
0.65333	0.004906		0.65333	0.005794		0.65333	-0.0007025
0.66	0.004893		0.66	0.0058065		0.66	-0.0007015
0.66667	0.0048785		0.66667	0.0058145		0.66667	-0.0007015
0.67333	0.0048655		0.67333	0.0058225		0.67333	-0.000702
0.68	0.004854		0.68	0.00583		0.68	-0.000702
0.68667	0.0048435		0.68667	0.005838		0.68667	-0.000701
0.69333	0.004831		0.69333	0.005849		0.69333	-0.0007
0.7	0.0048185		0.7	0.0058625		0.7	-0.0007
0.70667	0.004806		0.70667	0.005874		0.70667	-0.0006995
0.71333	0.0047935		0.71333	0.0058875		0.71333	-0.0007005
0.72	0.004781		0.72	0.0059065		0.72	-0.0007005
0.72667	0.004769		0.72667	0.0059245		0.72667	-0.0006995
0.73333	0.004757		0.73333	0.0059435		0.73333	-0.000696
0.74	0.0047435		0.74	0.0059605		0.74	-0.000694
0.74667	0.004731		0.74667	0.0059755		0.74667	-0.000693
0.75333	0.0047175		0.75333	0.005991		0.75333	-0.000693
0.76	0.0047055		0.76	0.006005		0.76	-0.000692
0.76667	0.0046945		0.76667	0.006018		0.76667	-0.00069
0.77333	0.004681		0.77333	0.0060285		0.77333	-0.0006885
0.78	0.004668		0.78	0.006038		0.78	-0.0006885
0.78667	0.004656		0.78667	0.0060475		0.78667	-0.0006905
0.79333	0.004644		0.79333	0.0060575		0.79333	-0.0006915
0.8	0.0046305		0.8	0.006068		0.8	-0.000692
0.80667	0.00462		0.80667	0.006078		0.80667	-0.0006915
0.81333	0.00461		0.81333	0.006089		0.81333	-0.000692
0.82	0.0045995		0.82	0.0060975		0.82	-0.000694
0.82667	0.004589		0.82667	0.006108		0.82667	-0.0006935
0.83333	0.0045765		0.83333	0.0061205		0.83333	-0.0006925
0.84	0.004565		0.84	0.006132		0.84	-0.0006915
0.84667	0.004554		0.84667	0.0061415		0.84667	-0.000691
0.85333	0.0045435		0.85333	0.0061465		0.85333	-0.000691
0.86	0.004533		0.86	0.006148		0.86	-0.0006895
0.86667	0.0045215		0.86667	0.006149		0.86667	-0.000688
0.87333	0.0045085		0.87333	0.0061505		0.87333	-0.000687
0.88	0.004498		0.88	0.0061505		0.88	-0.000688
0.88667	0.004487		0.88667	0.006151		0.88667	-0.000687
0.89333	0.0044745		0.89333	0.006151		0.89333	-0.000686
0.9	0.0044625		0.9	0.006153		0.9	-0.000685
0.90667	0.0044515		0.90667	0.006159		0.90667	-0.0006835
0.91333	0.004439		0.91333	0.006167		0.91333	-0.0006825
0.92	0.0044275		0.92	0.006174		0.92	-0.0006825
0.92667	0.0044175		0.92667	0.00618		0.92667	-0.0006795
0.93333	0.004405		0.93333	0.0061885		0.93333	-0.000678
0.94	0.004394		0.94	0.006195		0.94	-0.0006785
0.94667	0.0043835		0.94667	0.0062025		0.94667	-0.000677
0.95333	0.0043745		0.95333	0.00621		0.95333	-0.000676
0.96	0.004365		0.96	0.0062165		0.96	-0.0006755
0.96667	0.0043535		0.96667	0.006223		0.96667	-0.000674
0.97333	0.0043415		0.97333	0.0062285		0.97333	-0.000672
0.98	0.0043295		0.98	0.006234		0.98	-0.000671
0.98667	0.0043175		0.98667	0.0062345		0.98667	-0.000671
0.99333	0.0043055		0.99333	0.0062365		0.99333	-0.0006675
1	0.004294		1	0.0062365		1	-0.0006655
1.00667	0.00428		1.00667	0.006234		1.00667	-0.000663
1.01333	0.004268		1.01333	0.006232		1.01333	-0.0006595
1.02	0.0042585		1.02	0.0062345		1.02	-0.000658
1.02667	0.004248		1.02667	0.0062365		1.02667	-0.000656
1.03333	0.004237		1.03333	0.006238		1.03333	-0.0006545
1.04	0.0042275		1.04	0.006242		1.04	-0.000652
1.04667	0.004218		1.04667	0.0062455		1.04667	-0.0006505
1.05333	0.0042085		1.05333	0.006251		1.05333	-0.0006485
1.06	0.004199		1.06	0.0062575		1.06	-0.000648
1.06667	0.0041885		1.06667	0.0062615		1.06667	-0.000649
1.07333	0.0041765		1.07333	0.0062635		1.07333	-0.0006485
1.08	0.0041645		1.08	0.006267		1.08	-0.0006475
1.08667	0.0041525		1.08667	0.00627		1.08667	-0.000646
1.09333	0.0041415		1.09333	0.006272		1.09333	-0.000645
1.1	0.0041325		1.1	0.006273		1.1	-0.0006455
1.10667	0.0041245		1.10667	0.0062745		1.10667	-0.000646
1.11333	0.0041145		1.11333	0.006273		1.11333	-0.000645
1.12	0.0041005		1.12	0.0062745		1.12	-0.000642
1.12667	0.0040885		1.12667	0.006276		1.12667	-0.00064
1.13333	0.0040805		1.13333	0.0062765		1.13333	-0.0006395
1.14	0.0040715		1.14	0.006277		1.14	-0.0006395
1.14667	0.004062		1.14667	0.00628		1.14667	-0.000639
1.15333	0.004048		1.15333	0.006282		1.15333	-0.0006385
1.16	0.004032		1.16	0.0062855		1.16	-0.000639
1.16667	0.004019		1.16667	0.0062895		1.16667	-0.0006395
1.17333	0.0040115		1.17333	0.0062925		1.17333	-0.0006405
1.18	0.004003		1.18	0.006294		1.18	-0.0006405
1.18667	0.0039905		1.18667	0.006293		1.18667	-0.000638
1.19333	0.0039795		1.19333	0.0062945		1.19333	-0.000636
1.2	0.0039695		1.2	0.0062945		1.2	-0.0006335
1.20667	0.0039605		1.20667	0.006294		1.20667	-0.0006315
1.21333	0.003953		1.21333	0.006291		1.21333	-0.000629
1.22	0.0039425		1.22	0.006288		1.22	-0.000627
1.22667	0.003922		1.22667	0.0062825		1.22667	-0.000627
1.23333	0.003898		1.23333	0.0062805		1.23333	-0.0006275
1.24	0.0038755		1.24	0.0062795		1.24	-0.0006275
1.24667	0.0038535		1.24667	0.006277		1.24667	-0.0006275
1.25333	0.003828		1.25333	0.0062765		1.25333	-0.0006275
1.26	0.0038035		1.26	0.006275		1.26	-0.000627
1.26667	0.00378		1.26667	0.0062735		1.26667	-0.0006245
1.27333	0.003757		1.27333	0.0062725		1.27333	-0.000624
1.28	0.0037435		1.28	0.006274		1.28	-0.0006225
1.28667	0.003732		1.28667	0.006272		1.28667	-0.0006205
1.29333	0.003722		1.29333	0.0062705		1.29333	-0.0006185
1.3	0.0037105		1.3	0.0062665		1.3	-0.0006155
1.30667	0.003701		1.30667	0.0062635		1.30667	-0.000614
1.31333	0.00369		1.31333	0.00626		1.31333	-0.000612
1.32	0.0036805		1.32	0.0062555		1.32	-0.000612
1.32667	0.00367		1.32667	0.006251		1.32667	-0.000611
1.33333	0.003659		1.33333	0.0062465		1.33333	-0.000608
1.34	0.003651		1.34	0.006241		1.34	-0.0006055
1.34667	0.003639		1.34667	0.0062345		1.34667	-0.0006045
1.35333	0.0036295		1.35333	0.006231		1.35333	-0.0006035
1.36	0.00362		1.36	0.006225		1.36	-0.000601
1.36667	0.0036105		1.36667	0.0062195		1.36667	-0.000599
1.37333	0.0035995		1.37333	0.006217		1.37333	-0.000596
1.38	0.0035895		1.38	0.006211		1.38	-0.0005935
1.38667	0.003579		1.38667	0.0062065		1.38667	-0.000593
1.39333	0.003567		1.39333	0.006201		1.39333	-0.0005925
1.4	0.0035575		1.4	0.0061955		1.4	-0.00059
1.40667	0.003548		1.40667	0.00619		1.40667	-0.000588
1.41333	0.003536		1.41333	0.0061825		1.41333	-0.000588
1.42	0.0035245		1.42	0.0061735		1.42	-0.0005865
1.42667	0.003516		1.42667	0.0061645		1.42667	-0.0005865
1.43333	0.0035065		1.43333	0.00616		1.43333	-0.000585
1.44	0.003499		1.44	0.0061535		1.44	-0.000584
1.44667	0.003491		1.44667	0.006148		1.44667	-0.0005815
1.45333	0.003481		1.45333	0.006144		1.45333	-0.0005805
1.46	0.00347		1.46	0.0061375		1.46	-0.000581
1.46667	0.003462		1.46667	0.006132		1.46667	-0.0005765
1.47333	0.003455		1.47333	0.0061275		1.47333	-0.0005735
1.48	0.003446		1.48	0.006118		1.48	-0.000571
1.48667	0.0034385		1.48667	0.00611		1.48667	-0.000569
1.49333	0.003428		1.49333	0.006101		1.49333	-0.0005655
1.5	0.0034185		1.5	0.006092		1.5	-0.000563
1.50667	0.0034095		1.50667	0.006083		1.50667	-0.0005595
1.51333	0.0034015		1.51333	0.0060735		1.51333	-0.0005555
1.52	0.003393		1.52	0.0060645		1.52	-0.0005545
1.52667	0.003381		1.52667	0.0060565		1.52667	-0.0005545
1.53333	0.00337		1.53333	0.0060525		1.53333	-0.000553
1.54	0.0033595		1.54	0.0060455		1.54	-0.0005505
1.54667	0.0033515		1.54667	0.0060395		1.54667	-0.0005485
1.55333	0.0033435		1.55333	0.006032		1.55333	-0.0005485
1.56	0.0033335		1.56	0.0060235		1.56	-0.0005475
1.56667	0.003323		1.56667	0.006016		1.56667	-0.000548
1.57333	0.003315		1.57333	0.0060095		1.57333	-0.0005485
1.58	0.0033075		1.58	0.006005		1.58	-0.0005475
1.58667	0.0032985		1.58667	0.0059975		1.58667	-0.000546
1.59333	0.003289		1.59333	0.0059895		1.59333	-0.000545
1.6	0.003279		1.6	0.0059835		1.6	-0.000543
1.60667	0.0032685		1.60667	0.005976		1.60667	-0.0005395
1.61333	0.003261		1.61333	0.0059695		1.61333	-0.00054
1.62	0.003254		1.62	0.005963		1.62	-0.0005385
1.62667	0.003244		1.62667	0.0059555		1.62667	-0.0005365
1.63333	0.0032345		1.63333	0.0059455		1.63333	-0.000536
1.64	0.003226		1.64	0.0059355		1.64	-0.0005345
1.64667	0.003216		1.64667	0.005927		1.64667	-0.0005315
1.65333	0.003207		1.65333	0.0059185		1.65333	-0.000531
1.66	0.0031985		1.66	0.0059105		1.66	-0.0005315
1.66667	0.003188		1.66667	0.0059005		1.66667	-0.000528
1.67333	0.003178		1.67333	0.005884		1.67333	-0.0005255
1.68	0.003168		1.68	0.005868		1.68	-0.0005235
1.68667	0.0031595		1.68667	0.0058495		1.68667	-0.0005205
1.69333	0.0031535		1.69333	0.0058315		1.69333	-0.000519
1.7	0.0031455		1.7	0.0058125		1.7	-0.000519
1.70667	0.003136		1.70667	0.0057935		1.70667	-0.0005215
1.71333	0.0031265		1.71333	0.005776		1.71333	-0.00052
1.72	0.003119		1.72	0.005759		1.72	-0.000519
1.72667	0.0031105		1.72667	0.0057465		1.72667	-0.0005165
1.73333	0.0031025		1.73333	0.005734		1.73333	-0.000516
1.74	0.0030925		1.74	0.005723		1.74	-0.0005165
1.74667	0.00308		1.74667	0.005714		1.74667	-0.000514
1.75333	0.003072		1.75333	0.005704		1.75333	-0.000513
1.76	0.003063		1.76	0.0056915		1.76	-0.000508
1.76667	0.0030555		1.76667	0.005677		1.76667	-0.000506
1.77333	0.0030465		1.77333	0.0056635		1.77333	-0.0005055
1.78	0.003037		1.78	0.0056525		1.78	-0.0005075
1.78667	0.0030275		1.78667	0.005643		1.78667	-0.000506
1.79333	0.00302		1.79333	0.0056335		1.79333	-0.0005045
1.8	0.003013		1.8	0.0056215		1.8	-0.0005045
1.80667	0.003003		1.80667	0.00561		1.80667	-0.0005025
1.81333	0.0029945		1.81333	0.0056005		1.81333	-0.0005015
1.82	0.0029845		1.82	0.005593		1.82	-0.0005035
1.82667	0.0029755		1.82667	0.0055855		1.82667	-0.0005035
1.83333	0.0029665		1.83333	0.005576		1.83333	-0.000502
1.84	0.002958		1.84	0.005566		1.84	-0.000503
1.84667	0.002948		1.84667	0.0055555		1.84667	-0.0005015
1.85333	0.002938		1.85333	0.0055475		1.85333	-0.000499
1.86	0.0029305		1.86	0.005539		1.86	-0.0004985
1.86667	0.002922		1.86667	0.00553		1.86667	-0.0004985
1.87333	0.0029135		1.87333	0.005519		1.87333	-0.000497
1.88	0.002905		1.88	0.0055095		1.88	-0.000494
1.88667	0.0028975		1.88667	0.0054995		1.88667	-0.0004925
1.89333	0.002889		1.89333	0.005488		1.89333	-0.000491
1.9	0.0028835		1.9	0.005477		1.9	-0.0004885
1.90667	0.00288		1.90667	0.005466		1.90667	-0.0004885
1.91333	0.002872		1.91333	0.005456		1.91333	-0.0004905
1.92	0.002865		1.92	0.005446		1.92	-0.0004895
1.92667	0.0028585		1.92667	0.0054345		1.92667	-0.000486
1.93333	0.0028505		1.93333	0.0054215		1.93333	-0.0004845
1.94	0.002845		1.94	0.0054075		1.94	-0.000485
1.94667	0.00284		1.94667	0.005393		1.94667	-0.0004825
1.95333	0.0028315		1.95333	0.0053795		1.95333	-0.0004845
1.96	0.002821		1.96	0.0053655		1.96	-0.0004825
1.96667	0.002814		1.96667	0.00535		1.96667	-0.00048
1.97333	0.0028045		1.97333	0.0053345		1.97333	-0.0004775
1.98	0.002797		1.98	0.0053195		1.98	-0.000477
1.98667	0.002789		1.98667	0.0053035		1.98667	-0.000478
1.99333	0.0027795		1.99333	0.005294		1.99333	-0.0004765
2	0.002771		2	0.005285		2	-0.0004765
2.00667	0.002765		2.00667	0.005274		2.00667	-0.000474
2.01333	0.0027575		2.01333	0.005262		2.01333	-0.000473
2.02	0.0027485		2.02	0.0052505		2.02	-0.000473
2.02667	0.0027405		2.02667	0.00524		2.02667	-0.0004745
2.03333	0.002732		2.03333	0.005231		2.03333	-0.0004745
2.04	0.002724		2.04	0.0052235		2.04	-0.0004735
2.04667	0.0027155		2.04667	0.005208		2.04667	-0.000474
2.05333	0.002707		2.05333	0.005192		2.05333	-0.0004735
2.06	0.002696		2.06	0.0051785		2.06	-0.000475
2.06667	0.002689		2.06667	0.0051645		2.06667	-0.0004765
2.07333	0.0026835		2.07333	0.005151		2.07333	-0.0004755
2.08	0.002678		2.08	0.0051355		2.08	-0.0004745
2.08667	0.002671		2.08667	0.005119		2.08667	-0.0004745
2.09333	0.002667		2.09333	0.0051035		2.09333	-0.0004735
2.1	0.0026605		2.1	0.0050935		2.1	-0.00047
2.10667	0.0026535		2.10667	0.0050805		2.10667	-0.0004675
2.11333	0.0026485		2.11333	0.005066		2.11333	-0.000464
2.12	0.002641		2.12	0.0050535		2.12	-0.000462
2.12667	0.0026355		2.12667	0.0050395		2.12667	-0.0004595
2.13333	0.002628		2.13333	0.005029		2.13333	-0.000459
2.14	0.0026215		2.14	0.005018		2.14	-0.0004565
2.14667	0.0026145		2.14667	0.005006		2.14667	-0.000456
2.15333	0.0026075		2.15333	0.0049935		2.15333	-0.0004555
2.16	0.002602		2.16	0.004983		2.16	-0.000456
2.16667	0.002594		2.16667	0.0049735		2.16667	-0.000457
2.17333	0.002588		2.17333	0.0049635		2.17333	-0.000457
2.18	0.0025795		2.18	0.0049535		2.18	-0.000457
2.18667	0.0025735		2.18667	0.0049405		2.18667	-0.0004565
2.19333	0.0025695		2.19333	0.0049275		2.19333	-0.000457
2.2	0.002562		2.2	0.0049165		2.2	-0.0004575
2.20667	0.0025565		2.20667	0.004904		2.20667	-0.000459
2.21333	0.0025515		2.21333	0.0048925		2.21333	-0.0004585
2.22	0.0025435		2.22	0.0048785		2.22	-0.0004565
2.22667	0.002536		2.22667	0.004866		2.22667	-0.0004545
2.23333	0.00253		2.23333	0.0048525		2.23333	-0.000453
2.24	0.002521		2.24	0.004841		2.24	-0.0004515
2.24667	0.002511		2.24667	0.0048315		2.24667	-0.000451
2.25333	0.002506		2.25333	0.0048205		2.25333	-0.0004485
2.26	0.0025		2.26	0.004809		2.26	-0.000447
2.26667	0.0024925		2.26667	0.0047965		2.26667	-0.000447
2.27333	0.002486		2.27333	0.0047875		2.27333	-0.0004495
2.28	0.002481		2.28	0.0047775		2.28	-0.000452
2.28667	0.002475		2.28667	0.004768		2.28667	-0.0004535
2.29333	0.002471		2.29333	0.0047565		2.29333	-0.000453
2.3	0.0024665		2.3	0.0047445		2.3	-0.000453
2.30667	0.0024585		2.30667	0.004732		2.30667	-0.000452
2.31333	0.002449		2.31333	0.0047205		2.31333	-0.0004505
2.32	0.0024425		2.32	0.00471		2.32	-0.0004495
2.32667	0.002437		2.32667	0.0046975		2.32667	-0.0004475
2.33333	0.0024285		2.33333	0.0046865		2.33333	-0.000446
2.34	0.002422		2.34	0.004675		2.34	-0.0004415
2.34667	0.002414		2.34667	0.0046645		2.34667	-0.0004405
2.35333	0.002407		2.35333	0.0046535		2.35333	-0.0004405
2.36	0.0024		2.36	0.004642		2.36	-0.0004405
2.36667	0.0023945		2.36667	0.0046325		2.36667	-0.0004405
2.37333	0.002388		2.37333	0.0046205		2.37333	-0.000438
2.38	0.0023835		2.38	0.004608		2.38	-0.0004355
2.38667	0.002378		2.38667	0.0045955		2.38667	-0.0004335
2.39333	0.002371		2.39333	0.004585		2.39333	-0.0004345
2.4	0.002365		2.4	0.0045735		2.4	-0.0004345
2.40667	0.0023565		2.40667	0.0045615		2.40667	-0.0004345
2.41333	0.0023495		2.41333	0.004549		2.41333	-0.000435
2.42	0.0023435		2.42	0.0045385		2.42	-0.000435
2.42667	0.0023375		2.42667	0.0045285		2.42667	-0.000436
2.43333	0.00233		2.43333	0.0045195		2.43333	-0.0004375
2.44	0.002323		2.44	0.004508		2.44	-0.000439
2.44667	0.0023185		2.44667	0.0044955		2.44667	-0.000439
2.45333	0.002311		2.45333	0.004485		2.45333	-0.0004375
2.46	0.0023075		2.46	0.004474		2.46	-0.000435
2.46667	0.0023015		2.46667	0.0044645		2.46667	-0.000434
2.47333	0.0022955		2.47333	0.0044505		2.47333	-0.0004335
2.48	0.002287		2.48	0.004437		2.48	-0.000434
2.48667	0.00228		2.48667	0.004424		2.48667	-0.0004325
2.49333	0.002276		2.49333	0.0044135		2.49333	-0.00043
2.5	0.00227		2.5	0.0044005		2.5	-0.00043
2.50667	0.0022635		2.50667	0.004387		2.50667	-0.00043
2.51333	0.0022565		2.51333	0.004375		2.51333	-0.00043
2.52	0.0022505		2.52	0.0043645		2.52	-0.0004285
2.52667	0.0022455		2.52667	0.0043535		2.52667	-0.0004255
2.53333	0.002242		2.53333	0.004343		2.53333	-0.000423
2.54	0.002238		2.54	0.004331		2.54	-0.0004225
2.54667	0.002231		2.54667	0.004318		2.54667	-0.0004225
2.55333	0.0022245		2.55333	0.004309		2.55333	-0.0004215
2.56	0.0022185		2.56	0.0042985		2.56	-0.000421
2.56667	0.002213		2.56667	0.0042875		2.56667	-0.000419
2.57333	0.0022095		2.57333	0.0042745		2.57333	-0.000419
2.58	0.002203		2.58	0.0042625		2.58	-0.0004195
2.58667	0.0021965		2.58667	0.0042535		2.58667	-0.0004195
2.59333	0.0021895		2.59333	0.0042435		2.59333	-0.0004195
2.6	0.0021835		2.6	0.004232		2.6	-0.0004215
2.60667	0.0021795		2.60667	0.0042195		2.60667	-0.000421
2.61333	0.0021755		2.61333	0.0042085		2.61333	-0.00042
2.62	0.0021715		2.62	0.004197		2.62	-0.000421
2.62667	0.0021645		2.62667	0.004184		2.62667	-0.0004205
2.63333	0.0021585		2.63333	0.004172		2.63333	-0.0004205
2.64	0.002153		2.64	0.0041585		2.64	-0.000422
2.64667	0.002148		2.64667	0.004145		2.64667	-0.0004205
2.65333	0.002142		2.65333	0.004132		2.65333	-0.000418
2.66	0.0021365		2.66	0.004118		2.66	-0.000419
2.66667	0.0021315		2.66667	0.004101		2.66667	-0.0004195
2.67333	0.0021245		2.67333	0.0040835		2.67333	-0.0004185
2.68	0.0021195		2.68	0.0040685		2.68	-0.0004155
2.68667	0.0021155		2.68667	0.0040545		2.68667	-0.000416
2.69333	0.00211		2.69333	0.0040385		2.69333	-0.000414
2.7	0.0021045		2.7	0.004022		2.7	-0.000414
2.70667	0.0021015		2.70667	0.0040065		2.70667	-0.000413
2.71333	0.0020975		2.71333	0.003993		2.71333	-0.000411
2.72	0.002092		2.72	0.003982		2.72	-0.00041
2.72667	0.0020885		2.72667	0.0039725		2.72667	-0.0004105
2.73333	0.0020815		2.73333	0.003961		2.73333	-0.0004125
2.74	0.0020755		2.74	0.0039475		2.74	-0.00041
2.74667	0.00207		2.74667	0.0039365		2.74667	-0.0004095
2.75333	0.002063		2.75333	0.0039275		2.75333	-0.0004095
2.76	0.002056		2.76	0.003919		2.76	-0.000407
2.76667	0.002048		2.76667	0.0039095		2.76667	-0.0004085
2.77333	0.0020415		2.77333	0.003899		2.77333	-0.000409
2.78	0.0020365		2.78	0.003887		2.78	-0.000409
2.78667	0.0020345		2.78667	0.003878		2.78667	-0.0004095
2.79333	0.002031		2.79333	0.0038685		2.79333	-0.000411
2.8	0.002024		2.8	0.0038565		2.8	-0.000411
2.80667	0.002019		2.80667	0.0038435		2.80667	-0.000409
2.81333	0.002014		2.81333	0.0038305		2.81333	-0.000411
2.82	0.00201		2.82	0.003818		2.82	-0.0004105
2.82667	0.002006		2.82667	0.0038055		2.82667	-0.0004105
2.83333	0.0020005		2.83333	0.003793		2.83333	-0.0004095
2.84	0.0019945		2.84	0.0037795		2.84	-0.000408
2.84667	0.001987		2.84667	0.003767		2.84667	-0.0004065
2.85333	0.001983		2.85333	0.003754		2.85333	-0.0004065
2.86	0.0019795		2.86	0.003741		2.86	-0.0004085
2.86667	0.001975		2.86667	0.00373		2.86667	-0.0004065
2.87333	0.0019685		2.87333	0.003718		2.87333	-0.000405
2.88	0.0019615		2.88	0.003707		2.88	-0.000405
2.88667	0.0019555		2.88667	0.0036965		2.88667	-0.000405
2.89333	0.0019495		2.89333	0.0036835		2.89333	-0.000403
2.9	0.0019445		2.9	0.003673		2.9	-0.000403
2.90667	0.001938		2.90667	0.0036625		2.90667	-0.0004025
2.91333	0.001933		2.91333	0.003653		2.91333	-0.0004015
2.92	0.001928		2.92	0.003642		2.92	-0.000402
2.92667	0.0019235		2.92667	0.0036315		2.92667	-0.0004005
2.93333	0.0019185		2.93333	0.003619		2.93333	-0.0003975
2.94	0.001913		2.94	0.0036065		2.94	-0.000396
2.94667	0.0019085		2.94667	0.003595		2.94667	-0.0003965
2.95333	0.001905		2.95333	0.0035845		2.95333	-0.000397
2.96	0.0019015		2.96	0.003576		2.96	-0.000397
2.96667	0.0018965		2.96667	0.003565		2.96667	-0.0003965
2.97333	0.0018915		2.97333	0.0035545		2.97333	-0.000396
2.98	0.001888		2.98	0.0035435		2.98	-0.000396
2.98667	0.0018845		2.98667	0.0035335		2.98667	-0.0003985
2.99333	0.001879		2.99333	0.0035225		2.99333	-0.000398
3	0.0018735		3	0.0035135		3	-0.0003985
3.00667	0.0018695		3.00667	0.0035025		3.00667	-0.0003995
3.01333	0.0018635		3.01333	0.0034915		3.01333	-0.0004015
3.02	0.001858		3.02	0.0034815		3.02	-0.000401
3.02667	0.001854		3.02667	0.0034705		3.02667	-0.0003995
3.03333	0.00185		3.03333	0.00346		3.03333	-0.0003975
3.04	0.001843		3.04	0.003451		3.04	-0.0003965
3.04667	0.0018385		3.04667	0.0034415		3.04667	-0.0003965
3.05333	0.0018345		3.05333	0.0034315		3.05333	-0.0003955
3.06	0.001828		3.06	0.0034205		3.06	-0.0003935
3.06667	0.001825		3.06667	0.0034085		3.06667	-0.0003915
3.07333	0.001822		3.07333	0.003396		3.07333	-0.0003925
3.08	0.0018185		3.08	0.0033845		3.08	-0.000394
3.08667	0.001811		3.08667	0.003374		3.08667	-0.0003955
3.09333	0.0018075		3.09333	0.003363		3.09333	-0.0003945
3.1	0.0018025		3.1	0.0033535		3.1	-0.000395
3.10667	0.001796		3.10667	0.0033425		3.10667	-0.000396
3.11333	0.001792		3.11333	0.0033315		3.11333	-0.000396
3.12	0.001787		3.12	0.003322		3.12	-0.000396
3.12667	0.00178		3.12667	0.0033125		3.12667	-0.0003955
3.13333	0.0017745		3.13333	0.0033045		3.13333	-0.000394
3.14	0.001771		3.14	0.0032955		3.14	-0.0003955
3.14667	0.0017665		3.14667	0.0032875		3.14667	-0.000397
3.15333	0.001763		3.15333	0.0032765		3.15333	-0.000396
3.16	0.001761		3.16	0.0032685		3.16	-0.000394
3.16667	0.001757		3.16667	0.003261		3.16667	-0.0003925
3.17333	0.001754		3.17333	0.003253		3.17333	-0.000391
3.18	0.0017495		3.18	0.003244		3.18	-0.000391
3.18667	0.001745		3.18667	0.003233		3.18667	-0.000391
3.19333	0.0017405		3.19333	0.003226		3.19333	-0.000388
3.2	0.001737		3.2	0.0032185		3.2	-0.000386
3.20667	0.001733		3.20667	0.003213		3.20667	-0.000386
3.21333	0.0017285		3.21333	0.003207		3.21333	-0.0003875
3.22	0.001724		3.22	0.0031995		3.22	-0.0003885
3.22667	0.001718		3.22667	0.003194		3.22667	-0.0003885
3.23333	0.0017145		3.23333	0.0031895		3.23333	-0.000387
3.24	0.00171		3.24	0.003185		3.24	-0.000385
3.24667	0.001705		3.24667	0.003178		3.24667	-0.0003855
3.25333	0.0017005		3.25333	0.0031695		3.25333	-0.000387
3.26	0.001695		3.26	0.0031625		3.26	-0.000386
3.26667	0.00169		3.26667	0.0031555		3.26667	-0.000383
3.27333	0.0016845		3.27333	0.0031485		3.27333	-0.0003795
3.28	0.0016815		3.28	0.003143		3.28	-0.0003775
3.28667	0.0016775		3.28667	0.003141		3.28667	-0.000377
3.29333	0.0016725		3.29333	0.003144		3.29333	-0.0003745
3.3	0.001669		3.3	0.0031495		3.3	-0.0003695
3.30667	0.001667		3.30667	0.0031635		3.30667	-0.0003635
3.31333	0.0016705		3.31333	0.0031875		3.31333	-0.000357
3.32	0.0016785		3.32	0.003225		3.32	-0.00035
3.32667	0.0016995		3.32667	0.003282		3.32667	-0.0003365
3.33333	0.0017345		3.33333	0.003353		3.33333	-0.000319
3.34	0.0017915		3.34	0.0034355		3.34	-0.0002895
3.34667	0.001871		3.34667	0.003525		3.34667	-0.000247
3.35333	0.0019695		3.35333	0.0036205		3.35333	-0.000188
3.36	0.002084		3.36	0.0037105		3.36	-0.000113
3.36667	0.002207		3.36667	0.003786		3.36667	-2.5e-05
3.37333	0.002339		3.37333	0.0038395		3.37333	6.95e-05
3.38	0.002467		3.38	0.003864		3.38	0.000162
3.38667	0.002577		3.38667	0.0038545		3.38667	0.000249
3.39333	0.0026605		3.39333	0.0038105		3.39333	0.0003175
3.4	0.002708		3.4	0.0037305		3.4	0.000358
3.40667	0.0027175		3.40667	0.003616		3.40667	0.000362
3.41333	0.0026885		3.41333	0.003475		3.41333	0.0003305
3.42	0.0026235		3.42	0.0033285		3.42	0.00026
3.42667	0.0025205		3.42667	0.003197		3.42667	0.0001525
3.43333	0.0023855		3.43333	0.0030895		3.43333	1.1e-05
3.44	0.0022215		3.44	0.0030205		3.44	-0.000142
3.44667	0.002029		3.44667	0.0029925		3.44667	-0.0002835
3.45333	0.0018235		3.45333	0.00301		3.45333	-0.000401
3.46	0.00163		3.46	0.0030675		3.46	-0.0004825
3.46667	0.001469		3.46667	0.003161		3.46667	-0.0005255
3.47333	0.001353		3.47333	0.0032685		3.47333	-0.000521
3.48	0.001294		3.48	0.003372		3.48	-0.000472
3.48667	0.001294		3.48667	0.0034585		3.48667	-0.000383
3.49333	0.0013505		3.49333	0.00352		3.49333	-0.000276
3.5	0.0014605		3.5	0.0035515		3.5	-0.000168
3.50667	0.0016075		3.50667	0.0035565		3.50667	-7e-05
3.51333	0.001768		3.51333	0.0035395		3.51333	7.5e-06
3.52	0.0019185		3.52	0.003502		3.52	6.3e-05
3.52667	0.0020445		3.52667	0.0034485		3.52667	8.95e-05
3.53333	0.0021335		3.53333	0.0033855		3.53333	9.35e-05
3.54	0.002179		3.54	0.003318		3.54	8.05e-05
3.54667	0.002188		3.54667	0.0032475		3.54667	5.4e-05
3.55333	0.0021685		3.55333	0.003178		3.55333	1.55e-05
3.56	0.0021275		3.56	0.003108		3.56	-2.9e-05
3.56667	0.00207		3.56667	0.0030425		3.56667	-7.8e-05
3.57333	0.0020005		3.57333	0.002981		3.57333	-0.00013
3.58	0.0019235		3.58	0.002927		3.58	-0.0001795
3.58667	0.0018445		3.58667	0.0028805		3.58667	-0.000227
3.59333	0.0017675		3.59333	0.0028445		3.59333	-0.0002705
3.6	0.001692		3.6	0.0028185		3.6	-0.000307
3.60667	0.0016205		3.60667	0.002801		3.60667	-0.0003355
3.61333	0.0015605		3.61333	0.0027945		3.61333	-0.0003585
3.62	0.001515		3.62	0.0027915		3.62	-0.000371
3.62667	0.0014825		3.62667	0.002794		3.62667	-0.0003715
3.63333	0.001462		3.63333	0.0028005		3.63333	-0.000362
3.64	0.0014505		3.64	0.002809		3.64	-0.000344
3.64667	0.001446		3.64667	0.0028085		3.64667	-0.0003185
3.65333	0.0014485		3.65333	0.002798		3.65333	-0.000292
3.66	0.001455		3.66	0.0027735		3.66	-0.0002655
3.66667	0.0014575		3.66667	0.0027275		3.66667	-0.0002435
3.67333	0.001456		3.67333	0.002664		3.67333	-0.0002305
3.68	0.0014515		3.68	0.0026035		3.68	-0.000237
3.68667	0.0014465		3.68667	0.002563		3.68667	-0.000271
3.69333	0.0014505		3.69333	0.002548		3.69333	-0.0003325
3.7	0.0014775		3.7	0.0025665		3.7	-0.0004035
3.70667	0.0015405		3.70667	0.00262		3.70667	-0.0004585
3.71333	0.0016335		3.71333	0.002702		3.71333	-0.000487
3.72	0.0017365		3.72	0.0028125		3.72	-0.0004825
3.72667	0.0018325		3.72667	0.002941		3.72667	-0.0004415
3.73333	0.0019575		3.73333	0.0030615		3.73333	-0.0003645
3.74	0.0021355		3.74	0.0031525		3.74	-0.0002535
3.74667	0.0023655		3.74667	0.0032095		3.74667	-0.000113
3.75333	0.0026235		3.75333	0.003227		3.75333	3.1e-05
3.76	0.0028775		3.76	0.003208		3.76	0.000154
3.76667	0.0031185		3.76667	0.0031675		3.76667	0.000243
3.77333	0.003354		3.77333	0.0031125		3.77333	0.0002935
3.78	0.003589		3.78	0.003056		3.78	0.000306
3.78667	0.0037745		3.78667	0.0030045		3.78667	0.000285
3.79333	0.0038835		3.79333	0.002968		3.79333	0.0002445
3.8	0.0039035		3.8	0.0029465		3.8	0.0001925
3.80667	0.00385		3.80667	0.0029425		3.80667	0.000138
3.81333	0.003744		3.81333	0.0029545		3.81333	8.45e-05
3.82	0.003602		3.82	0.0029775		3.82	3.45e-05
3.82667	0.003443		3.82667	0.0030065		3.82667	-7e-06
3.83333	0.0032755		3.83333	0.003035		3.83333	-4.3e-05
3.84	0.003114		3.84	0.0030605		3.84	-7e-05
3.84667	0.0029645		3.84667	0.003077		3.84667	-9.25e-05
3.85333	0.00283		3.85333	0.00308		3.85333	-0.0001105
3.86	0.0027085		3.86	0.0030695		3.86	-0.0001255
3.86667	0.0026025		3.86667	0.003045		3.86667	-0.0001405
3.87333	0.00251		3.87333	0.003008		3.87333	-0.000151
3.88	0.002426		3.88	0.002962		3.88	-0.0001615
3.88667	0.0023545		3.88667	0.0029125		3.88667	-0.0001725
3.89333	0.002293		3.89333	0.002859		3.89333	-0.0001835
3.9	0.002236		3.9	0.0028045		3.9	-0.000195
3.90667	0.002185		3.90667	0.002749		3.90667	-0.0002065
3.91333	0.002141		3.91333	0.0026965		3.91333	-0.0002175
3.92	0.002098		3.92	0.002647		3.92	-0.000227
3.92667	0.0020605		3.92667	0.0026		3.92667	-0.0002375
3.93333	0.00203		3.93333	0.0025575		3.93333	-0.00025
3.94	0.0020015		3.94	0.0025155		3.94	-0.0002615
3.94667	0.0019715		3.94667	0.0024775		3.94667	-0.000272
3.95333	0.0019445		3.95333	0.002442		3.95333	-0.000281
3.96	0.0019195		3.96	0.0024105		3.96	-0.0002875
3.96667	0.0018945		3.96667	0.0023815		3.96667	-0.000293
3.97333	0.001872		3.97333	0.002355		3.97333	-0.0002985
3.98	0.0018505		3.98	0.0023315		3.98	-0.0003065
3.98667	0.00183		3.98667	0.0023115		3.98667	-0.0003125
3.99333	0.001808		3.99333	0.0022915		3.99333	-0.0003155
4	0.001793		4	0.002273		4	-0.000319
4.00667	0.0017755		4.00667	0.002258		4.00667	-0.0003205
4.01333	0.0017595		4.01333	0.002242		4.01333	-0.000324
4.02	0.001746		4.02	0.002229		4.02	-0.000328
4.02667	0.001736		4.02667	0.002216		4.02667	-0.000333
4.03333	0.0017235		4.03333	0.0022045		4.03333	-0.000333
4.04	0.001711		4.04	0.002192		4.04	-0.000332
4.04667	0.001699		4.04667	0.0021825		4.04667	-0.0003325
4.05333	0.0016865		4.05333	0.0021725		4.05333	-0.000334
4.06	0.001677		4.06	0.002162		4.06	-0.000337
4.06667	0.0016675		4.06667	0.002153		4.06667	-0.0003395
4.07333	0.001655		4.07333	0.002143		4.07333	-0.0003405
4.08	0.001645		4.08	0.002133		4.08	-0.000339
4.08667	0.001637		4.08667	0.0021225		4.08667	-0.0003395
4.09333	0.0016285		4.09333	0.002113		4.09333	-0.0003425
4.1	0.0016215		4.1	0.0021045		4.1	-0.0003445
4.10667	0.001613		4.10667	0.0020955		4.10667	-0.000343
4.11333	0.0016055		4.11333	0.002089		4.11333	-0.000341
4.12	0.0015985		4.12	0.0020825		4.12	-0.0003415
4.12667	0.001593		4.12667	0.0020755		4.12667	-0.000342
4.13333	0.001586		4.13333	0.0020695		4.13333	-0.000343
4.14	0.0015785		4.14	0.0020615		4.14	-0.000345
4.14667	0.0015715		4.14667	0.002054		4.14667	-0.000344
4.15333	0.001566		4.15333	0.0020465		4.15333	-0.0003435
4.16	0.00156		4.16	0.0020405		4.16	-0.0003465
4.16667	0.0015535		4.16667	0.0020325		4.16667	-0.0003475
4.17333	0.001549		4.17333	0.002025		4.17333	-0.000347
4.18	0.001546		4.18	0.002019		4.18	-0.0003465
4.18667	0.0015405		4.18667	0.002012		4.18667	-0.0003465
4.19333	0.001535		4.19333	0.0020065		4.19333	-0.000346
4.2	0.0015295		4.2	0.002		4.2	-0.0003445
4.20667	0.0015215		4.20667	0.0019925		4.20667	-0.0003445
4.21333	0.001516		4.21333	0.001986		4.21333	-0.000344
4.22	0.0015095		4.22	0.0019805		4.22	-0.0003435
4.22667	0.0015025		4.22667	0.0019745		4.22667	-0.000342
4.23333	0.0014935		4.23333	0.001967		4.23333	-0.0003405
4.24	0.0014845		4.24	0.0019615		4.24	-0.0003425
4.24667	0.0014745		4.24667	0.0019545		4.24667	-0.000344
4.25333	0.0014635		4.25333	0.001948		4.25333	-0.000347
4.26	0.001456		4.26	0.001942		4.26	-0.000347
4.26667	0.001447		4.26667	0.001935		4.26667	-0.0003495
4.27333	0.00144		4.27333	0.0019275		4.27333	-0.000353
4.28	0.001431		4.28	0.0019195		4.28	-0.000354
4.28667	0.0014225		4.28667	0.001913		4.28667	-0.0003545
4.29333	0.0014165		4.29333	0.0019055		4.29333	-0.000354
4.3	0.0014125		4.3	0.0018995		4.3	-0.000354
4.30667	0.0014095		4.30667	0.0018905		4.30667	-0.000353
4.31333	0.001404		4.31333	0.001883		4.31333	-0.000352
4.32	0.0013995		4.32	0.0018765		4.32	-0.0003495
4.32667	0.0013925		4.32667	0.0018685		4.32667	-0.000347
4.33333	0.001387		4.33333	0.0018615		4.33333	-0.000348
4.34	0.001384		4.34	0.001854		4.34	-0.0003495
4.34667	0.001379		4.34667	0.0018485		4.34667	-0.0003505
4.35333	0.001373		4.35333	0.001842		4.35333	-0.0003505
4.36	0.0013675		4.36	0.001839		4.36	-0.0003515
4.36667	0.001362		4.36667	0.001834		4.36667	-0.0003515
4.37333	0.001355		4.37333	0.0018285		4.37333	-0.0003525
4.38	0.0013495		4.38	0.0018225		4.38	-0.000354
4.38667	0.0013445		4.38667	0.0018155		4.38667	-0.000355
4.39333	0.001339		4.39333	0.0018095		4.39333	-0.000353
4.4	0.0013335		4.4	0.0018		4.4	-0.000352
4.40667	0.0013295		4.40667	0.0017935		4.40667	-0.0003515
4.41333	0.0013225		4.41333	0.0017845		4.41333	-0.0003515
4.42	0.001319		4.42	0.0017765		4.42	-0.000355
4.42667	0.0013165		4.42667	0.001767		4.42667	-0.0003555
4.43333	0.001314		4.43333	0.00176		4.43333	-0.000354
4.44	0.0013115		4.44	0.001753		4.44	-0.000354
4.44667	0.0013065		4.44667	0.0017465		4.44667	-0.000355
4.45333	0.001303		4.45333	0.0017415		4.45333	-0.000355
4.46	0.0012995		4.46	0.001734		4.46	-0.000354
4.46667	0.001298		4.46667	0.001728		4.46667	-0.0003545
4.47333	0.001294		4.47333	0.0017215		4.47333	-0.0003505
4.48	0.00129		4.48	0.0017175		4.48	-0.000349
4.48667	0.0012845		4.48667	0.0017125		4.48667	-0.0003505
4.49333	0.0012785		4.49333	0.0017075		4.49333	-0.0003495
4.5	0.001275		4.5	0.0017005		4.5	-0.0003495
4.50667	0.00127		4.50667	0.0016955		4.50667	-0.0003505
4.51333	0.0012665		4.51333	0.00169		4.51333	-0.0003515
4.52	0.0012615		4.52	0.0016845		4.52	-0.000351
4.52667	0.0012565		4.52667	0.0016785		4.52667	-0.0003525
4.53333	0.001251		4.53333	0.0016715		4.53333	-0.0003545
4.54	0.001247		4.54	0.001663		4.54	-0.000354
4.54667	0.001245		4.54667	0.001657		4.54667	-0.000356
4.55333	0.001241		4.55333	0.001652		4.55333	-0.000358
4.56	0.001237		4.56	0.001646		4.56	-0.000358
4.56667	0.0012325		4.56667	0.001641		4.56667	-0.000356
4.57333	0.001228		4.57333	0.0016345		4.57333	-0.000356
4.58	0.0012255		4.58	0.0016285		4.58	-0.000356
4.58667	0.0012245		4.58667	0.0016235		4.58667	-0.0003545
4.59333	0.0012215		4.59333	0.0016185		4.59333	-0.0003525
4.6	0.001215		4.6	0.0016105		4.6	-0.0003505
4.60667	0.0012115		4.60667	0.001603		4.60667	-0.000348
4.61333	0.001208		4.61333	0.0015955		4.61333	-0.0003465
4.62	0.001205		4.62	0.0015905		4.62	-0.0003475
4.62667	0.0012025		4.62667	0.0015855		4.62667	-0.000349
4.63333	0.001197		4.63333	0.0015805		4.63333	-0.0003495
4.64	0.0011915		4.64	0.001575		4.64	-0.00035
4.64667	0.001188		4.64667	0.0015705		4.64667	-0.000352
4.65333	0.0011875		4.65333	0.0015675		4.65333	-0.000353
4.66	0.001183		4.66	0.0015645		4.66	-0.000355
4.66667	0.0011785		4.66667	0.001559		4.66667	-0.000356
4.67333	0.0011755		4.67333	0.00155		4.67333	-0.000355
4.68	0.0011735		4.68	0.0015445		4.68	-0.0003535
4.68667	0.001172		4.68667	0.00154		4.68667	-0.000354
4.69333	0.001169		4.69333	0.0015355		4.69333	-0.0003535
4.7	0.0011655		4.7	0.001531		4.7	-0.000354
4.70667	0.0011605		4.70667	0.001527		4.70667	-0.000354
4.71333	0.001158		4.71333	0.001522		4.71333	-0.0003535
4.72	0.0011575		4.72	0.0015185		4.72	-0.000353
4.72667	0.0011555		4.72667	0.0015155		4.72667	-0.000354
4.73333	0.00115		4.73333	0.0015115		4.73333	-0.000356
4.74	0.0011425		4.74	0.001508		4.74	-0.000355
4.74667	0.0011405		4.74667	0.001502		4.74667	-0.000354
4.75333	0.0011385		4.75333	0.0014965		4.75333	-0.0003535
4.76	0.0011355		4.76	0.0014905		4.76	-0.0003525
4.76667	0.001131		4.76667	0.001485		4.76667	-0.000352
4.77333	0.001124		4.77333	0.001479		4.77333	-0.000354
4.78	0.0011165		4.78	0.0014745		4.78	-0.000354
4.78667	0.0011125		4.78667	0.0014705		4.78667	-0.0003505
4.79333	0.00111		4.79333	0.001465		4.79333	-0.00035
4.8	0.001103		4.8	0.0014615		4.8	-0.0003485
4.80667	0.001097		4.80667	0.0014585		4.80667	-0.0003475
4.81333	0.0010925		4.81333	0.0014555		4.81333	-0.0003485
4.82	0.001089		4.82	0.001451		4.82	-0.000348
4.82667	0.001086		4.82667	0.0014475		4.82667	-0.000346
4.83333	0.0010845		4.83333	0.0014435		4.83333	-0.000346
4.84	0.001083		4.84	0.001437		4.84	-0.0003475
4.84667	0.0010815		4.84667	0.0014315		4.84667	-0.000346
4.85333	0.001079		4.85333	0.0014245		4.85333	-0.0003485
4.86	0.0010765		4.86	0.001416		4.86	-0.000348
4.86667	0.0010735		4.86667	0.001408		4.86667	-0.0003465
4.87333	0.00107		4.87333	0.001401		4.87333	-0.0003475
4.88	0.001069		4.88	0.001394		4.88	-0.0003475
4.88667	0.0010655		4.88667	0.001387		4.88667	-0.000347
4.89333	0.001064		4.89333	0.001379		4.89333	-0.000345
4.9	0.001063		4.9	0.001373		4.9	-0.000345
4.90667	0.0010625		4.90667	0.001368		4.90667	-0.0003435
4.91333	0.00106		4.91333	0.001364		4.91333	-0.000346
4.92	0.0010575		4.92	0.00136		4.92	-0.0003465
4.92667	0.001055		4.92667	0.0013555		4.92667	-0.000347
4.93333	0.001052		4.93333	0.001351		4.93333	-0.000347
4.94	0.0010505		4.94	0.001346		4.94	-0.000346
4.94667	0.0010455		4.94667	0.0013415		4.94667	-0.0003475
4.95333	0.0010405		4.95333	0.001338		4.95333	-0.00035
4.96	0.0010355		4.96	0.001334		4.96	-0.0003505
4.96667	0.0010325		4.96667	0.0013285		4.96667	-0.0003475
4.97333	0.0010315		4.97333	0.0013225		4.97333	-0.000347
4.98	0.00103		4.98	0.0013175		4.98	-0.000346
4.98667	0.0010275		4.98667	0.001312		4.98667	-0.0003465
4.99333	0.0010255		4.99333	0.001307		4.99333	-0.0003465
5	0.0010225		5	0.0013035		5	-0.000346
5.00667	0.0010205		5.00667	0.0012975		5.00667	-0.000346
5.01333	0.0010195		5.01333	0.0012925		5.01333	-0.0003455
5.02	0.001018		5.02	0.0012885		5.02	-0.0003475
5.02667	0.0010165		5.02667	0.0012855		5.02667	-0.0003505
5.03333	0.001013		5.03333	0.0012835		5.03333	-0.000352
5.04	0.0010105		5.04	0.0012805		5.04	-0.00035
5.04667	0.001007		5.04667	0.0012765		5.04667	-0.0003495
5.05333	0.0010055		5.05333	0.0012715		5.05333	-0.000349
5.06	0.001003		5.06	0.001269		5.06	-0.000347
5.06667	0.000999		5.06667	0.0012675		5.06667	-0.000346
5.07333	0.000995		5.07333	0.0012615		5.07333	-0.0003435
5.08	0.000992		5.08	0.001256		5.08	-0.0003405
5.08667	0.000989		5.08667	0.0012495		5.08667	-0.000338
5.09333	0.0009875		5.09333	0.001243		5.09333	-0.0003365
5.1	0.000985		5.1	0.001242		5.1	-0.0003375
5.10667	0.0009805		5.10667	0.00124		5.10667	-0.00034
5.11333	0.0009765		5.11333	0.001234		5.11333	-0.0003415
5.12	0.0009735		5.12	0.0012275		5.12	-0.000342
5.12667	0.0009705		5.12667	0.0012235		5.12667	-0.0003425
5.13333	0.000967		5.13333	0.001219		5.13333	-0.0003415
5.14	0.000964		5.14	0.0012135		5.14	-0.0003435
5.14667	0.000962		5.14667	0.001209		5.14667	-0.0003455
5.15333	0.0009605		5.15333	0.001201		5.15333	-0.000345
5.16	0.0009595		5.16	0.0011965		5.16	-0.0003425
5.16667	0.000959		5.16667	0.001192		5.16667	-0.000341
5.17333	0.0009575		5.17333	0.001187		5.17333	-0.000341
5.18	0.000956		5.18	0.0011825		5.18	-0.0003415
5.18667	0.0009525		5.18667	0.0011815		5.18667	-0.000343
5.19333	0.000949		5.19333	0.0011795		5.19333	-0.000342
5.2	0.0009445		5.2	0.0011765		5.2	-0.0003425
5.20667	0.00094		5.20667	0.001174		5.20667	-0.000343
5.21333	0.000936		5.21333	0.00117		5.21333	-0.000344
5.22	0.0009305		5.22	0.001169		5.22	-0.0003435
5.22667	0.0009275		5.22667	0.001167		5.22667	-0.000344
5.23333	0.0009245		5.23333	0.0011645		5.23333	-0.0003435
5.24	0.0009215		5.24	0.0011585		5.24	-0.0003435
5.24667	0.0009195		5.24667	0.0011535		5.24667	-0.000344
5.25333	0.000915		5.25333	0.001151		5.25333	-0.0003445
5.26	0.000911		5.26	0.0011475		5.26	-0.000344
5.26667	0.0009085		5.26667	0.001144		5.26667	-0.0003435
5.27333	0.0009065		5.27333	0.0011385		5.27333	-0.000344
5.28	0.000902		5.28	0.001135		5.28	-0.0003445
5.28667	0.0008985		5.28667	0.0011305		5.28667	-0.000345
5.29333	0.000898		5.29333	0.001127		5.29333	-0.0003465
5.3	0.000895		5.3	0.001123		5.3	-0.0003455
5.30667	0.0008935		5.30667	0.001121		5.30667	-0.000344
5.31333	0.000892		5.31333	0.001117		5.31333	-0.0003445
5.32	0.0008885		5.32	0.0011135		5.32	-0.0003455
5.32667	0.000885		5.32667	0.0011115		5.32667	-0.000346
5.33333	0.0008825		5.33333	0.001107		5.33333	-0.000346
5.34	0.00088		5.34	0.001106		5.34	-0.000347
5.34667	0.0008755		5.34667	0.001104		5.34667	-0.000345
5.35333	0.0008735		5.35333	0.001101		5.35333	-0.000343
5.36	0.000869		5.36	0.0010945		5.36	-0.0003435
5.36667	0.000865		5.36667	0.00109		5.36667	-0.000344
5.37333	0.0008615		5.37333	0.0010865		5.37333	-0.000345
5.38	0.000859		5.38	0.0010805		5.38	-0.000344
5.38667	0.0008575		5.38667	0.001077		5.38667	-0.000344
5.39333	0.0008555		5.39333	0.0010715		5.39333	-0.000342
5.4	0.0008535		5.4	0.0010695		5.4	-0.00034
5.40667	0.000848		5.40667	0.001066		5.40667	-0.000342
5.41333	0.000846		5.41333	0.001065		5.41333	-0.0003435
5.42	0.000845		5.42	0.001064		5.42	-0.0003425
5.42667	0.0008445		5.42667	0.0010615		5.42667	-0.0003395
5.43333	0.0008435		5.43333	0.0010605		5.43333	-0.000341
5.44	0.000842		5.44	0.0010565		5.44	-0.0003395
5.44667	0.000839		5.44667	0.0010545		5.44667	-0.0003405
5.45333	0.0008355		5.45333	0.0010495		5.45333	-0.0003435
5.46	0.000836		5.46	0.001045		5.46	-0.000343
5.46667	0.000835		5.46667	0.001041		5.46667	-0.0003405
5.47333	0.000833		5.47333	0.0010365		5.47333	-0.000341
5.48	0.00083		5.48	0.0010325		5.48	-0.0003435
5.48667	0.0008275		5.48667	0.001028		5.48667	-0.000343
5.49333	0.000822		5.49333	0.0010265		5.49333	-0.0003425
5.5	0.0008175		5.5	0.0010225		5.5	-0.0003435
5.50667	0.000816		5.50667	0.001018		5.50667	-0.000345
5.51333	0.0008135		5.51333	0.001015		5.51333	-0.000346
5.52	0.0008105		5.52	0.0010105		5.52	-0.0003485
5.52667	0.000806		5.52667	0.0010045		5.52667	-0.0003495
5.53333	0.0008025		5.53333	0.0010005		5.53333	-0.000349
5.54	0.000798		5.54	0.000994		5.54	-0.000351
5.54667	0.000797		5.54667	0.000987		5.54667	-0.000354
5.55333	0.000796		5.55333	0.0009815		5.55333	-0.000354
5.56	0.0007935		5.56	0.0009775		5.56	-0.0003535
5.56667	0.0007895		5.56667	0.000971		5.56667	-0.0003545
5.57333	0.0007845		5.57333	0.0009655		5.57333	-0.0003555
5.58	0.000781		5.58	0.0009605		5.58	-0.000354
5.58667	0.0007775		5.58667	0.000958		5.58667	-0.0003555
5.59333	0.000775		5.59333	0.000956		5.59333	-0.0003575
5.6	0.000772		5.6	0.0009545		5.6	-0.000358
5.60667	0.0007675		5.60667	0.000951		5.60667	-0.000358
5.61333	0.000765		5.61333	0.0009475		5.61333	-0.000358
5.62	0.0007625		5.62	0.000946		5.62	-0.0003585
5.62667	0.0007615		5.62667	0.0009445		5.62667	-0.0003595
5.63333	0.0007605		5.63333	0.000943		5.63333	-0.00036
5.64	0.00076		5.64	0.0009365		5.64	-0.000359
5.64667	0.0007595		5.64667	0.0009325		5.64667	-0.0003565
5.65333	0.0007585		5.65333	0.0009275		5.65333	-0.0003565
5.66	0.0007575		5.66	0.000925		5.66	-0.000357
5.66667	0.0007555		5.66667	0.0009215		5.66667	-0.000356
5.67333	0.0007555		5.67333	0.000919		5.67333	-0.0003535
5.68	0.000755		5.68	0.0009145		5.68	-0.0003515
5.68667	0.0007535		5.68667	0.0009115		5.68667	-0.0003525
5.69333	0.000752		5.69333	0.0009105		5.69333	-0.0003505
5.7	0.000748		5.7	0.0009065		5.7	-0.000349
5.70667	0.000745		5.70667	0.000904		5.70667	-0.0003475
5.71333	0.000741		5.71333	0.000901		5.71333	-0.0003465
5.72	0.000738		5.72	0.000897		5.72	-0.000347
5.72667	0.0007325		5.72667	0.000892		5.72667	-0.0003505
5.73333	0.000728		5.73333	0.00089		5.73333	-0.0003505
5.74	0.000724		5.74	0.0008875		5.74	-0.000352
5.74667	0.000721		5.74667	0.0008835		5.74667	-0.000355
5.75333	0.0007185		5.75333	0.000881		5.75333	-0.0003565
5.76	0.000716		5.76	0.0008785		5.76	-0.0003595
5.76667	0.0007155		5.76667	0.0008755		5.76667	-0.0003615
5.77333	0.0007135		5.77333	0.0008735		5.77333	-0.000363
5.78	0.000712		5.78	0.0008705		5.78	-0.000363
5.78667	0.0007105		5.78667	0.000869		5.78667	-0.0003635
5.79333	0.0007085		5.79333	0.0008675		5.79333	-0.0003625
5.8	0.000705		5.8	0.0008675		5.8	-0.000363
5.80667	0.000703		5.80667	0.000867		5.80667	-0.0003645
5.81333	0.000701		5.81333	0.000865		5.81333	-0.0003645
5.82	0.000698		5.82	0.0008625		5.82	-0.000366
5.82667	0.000695		5.82667	0.000865		5.82667	-0.0003665
5.83333	0.0006945		5.83333	0.0008655		5.83333	-0.0003655
5.84	0.0006905		5.84	0.0008645		5.84	-0.000367
5.84667	0.000688		5.84667	0.0008635		5.84667	-0.000367
5.85333	0.0006845		5.85333	0.0008635		5.85333	-0.000367
5.86	0.00068		5.86	0.000863		5.86	-0.000365
5.86667	0.0006775		5.86667	0.0008615		5.86667	-0.000364
5.87333	0.0006745		5.87333	0.0008625		5.87333	-0.000363
5.88	0.000672		5.88	0.00086		5.88	-0.000363
5.88667	0.000667		5.88667	0.0008605		5.88667	-0.000363
5.89333	0.000665		5.89333	0.000859		5.89333	-0.0003625
5.9	0.0006625		5.9	0.0008565		5.9	-0.000364
5.90667	0.0006605		5.90667	0.0008515		5.90667	-0.000365
5.91333	0.000659		5.91333	0.000848		5.91333	-0.000366
5.92	0.0006555		5.92	0.0008455		5.92	-0.000367
5.92667	0.0006525		5.92667	0.000841		5.92667	-0.00037
5.93333	0.0006505		5.93333	0.000833		5.93333	-0.0003705
5.94	0.0006485		5.94	0.0008255		5.94	-0.0003715
5.94667	0.000646		5.94667	0.0008205		5.94667	-0.000371
5.95333	0.0006435		5.95333	0.0008165		5.95333	-0.0003695
5.96	0.0006395		5.96	0.000812		5.96	-0.000368
5.96667	0.0006385		5.96667	0.000808		5.96667	-0.000369
5.97333	0.000638		5.97333	0.0008035		5.97333	-0.000368
5.98	0.000637		5.98	0.000799		5.98	-0.000367
5.98667	0.0006355		5.98667	0.000798		5.98667	-0.000364
5.99333	0.0006335		5.99333	0.0007965		5.99333	-0.000362
6	0.0006315		6	0.000792		6	-0.000361
6.00667	0.0006295		6.00667	0.0007865		6.00667	-0.0003585
6.01333	0.000628		6.01333	0.000784		6.01333	-0.0003565
6.02	0.000625		6.02	0.000779		6.02	-0.000352
6.02667	0.00062		6.02667	0.000777		6.02667	-0.0003425
6.03333	0.000615		6.03333	0.000774		6.03333	-0.0003325
6.04	0.000611		6.04	0.000769		6.04	-0.000321
6.04667	0.0006085		6.04667	0.000762		6.04667	-0.0003045
6.05333	0.000606		6.05333	0.000759		6.05333	-0.000284
6.06	0.000603		6.06	0.000756		6.06	-0.0002645
6.06667	0.000601		6.06667	0.0007555		6.06667	-0.00024
6.07333	0.0005985		6.07333	0.0007555		6.07333	-0.000211
6.08	0.0005975		6.08	0.000751		6.08	-0.0001825
6.08667	0.000596		6.08667	0.000749		6.08667	-0.00015
6.09333	0.000596		6.09333	0.000747		6.09333	-0.0001195
6.1	0.0005935		6.1	0.0007475		6.1	-9.15e-05
6.10667	0.0005925		6.10667	0.000745		6.10667	-6.5e-05
6.11333	0.000591		6.11333	0.0007445		6.11333	-3.8e-05
6.12	0.0005895		6.12	0.000741		6.12	-1.75e-05
6.12667	0.0005875		6.12667	0.000738		6.12667	-4.5e-06
6.13333	0.000586		6.13333	0.000737		6.13333	3.5e-06
6.14	0.0005845		6.14	0.000736		6.14	6.5e-06
6.14667	0.0005815		6.14667	0.000736		6.14667	6.5e-06
6.15333	0.000579		6.15333	0.000733		6.15333	2.5e-06
6.16	0.0005765		6.16	0.00073		6.16	-7e-06
6.16667	0.0005755		6.16667	0.0007275		6.16667	-2.1e-05
6.17333	0.0005745		6.17333	0.000725		6.17333	-3.55e-05
6.18	0.0005725		6.18	0.0007215		6.18	-5.1e-05
6.18667	0.000571		6.18667	0.000717		6.18667	-6.65e-05
6.19333	0.0005675		6.19333	0.0007125		6.19333	-8.65e-05
6.2	0.000564		6.2	0.000709		6.2	-0.0001075
6.20667	0.000563		6.20667	0.0007065		6.20667	-0.000131
6.21333	0.000559		6.21333	0.0007025		6.21333	-0.000153
6.22	0.000554		6.22	0.0006985		6.22	-0.0001735
6.22667	0.000551		6.22667	0.0006945		6.22667	-0.000197
6.23333	0.0005475		6.23333	0.000692		6.23333	-0.0002185
6.24	0.000544		6.24	0.0006905		6.24	-0.0002375
6.24667	0.0005415		6.24667	0.000687		6.24667	-0.000253
6.25333	0.00054		6.25333	0.000685		6.25333	-0.0002685
6.26	0.0005355		6.26	0.0006825		6.26	-0.0002795
6.26667	0.000534		6.26667	0.000681		6.26667	-0.000291
6.27333	0.000533		6.27333	0.00068		6.27333	-0.000301
6.28	0.00053		6.28	0.000679		6.28	-0.000309
6.28667	0.000528		6.28667	0.000677		6.28667	-0.000315
6.29333	0.000525		6.29333	0.000674		6.29333	-0.000324
6.3	0.0005235		6.3	0.000672		6.3	-0.0003315
6.30667	0.00052		6.30667	0.000667		6.30667	-0.000336
6.31333	0.0005165		6.31333	0.0006635		6.31333	-0.0003425
6.32	0.0005135		6.32	0.0006595		6.32	-0.000347
6.32667	0.0005115		6.32667	0.000657		6.32667	-0.000352
6.33333	0.0005095		6.33333	0.000653		6.33333	-0.000356
6.34	0.0005045		6.34	0.000651		6.34	-0.00036
6.34667	0.000502		6.34667	0.000649		6.34667	-0.00036
6.35333	0.0004995		6.35333	0.0006465		6.35333	-0.0003625
6.36	0.000498		6.36	0.0006465		6.36	-0.0003665
6.36667	0.000497		6.36667	0.0006445		6.36667	-0.000369
6.37333	0.0004935		6.37333	0.000642		6.37333	-0.000372
6.38	0.0004905		6.38	0.000639		6.38	-0.0003715
6.38667	0.0004875		6.38667	0.0006355		6.38667	-0.000371
6.39333	0.0004885		6.39333	0.0006315		6.39333	-0.000371
6.4	0.0004865		6.4	0.0006295		6.4	-0.000373
6.40667	0.000486		6.40667	0.000627		6.40667	-0.0003735
6.41333	0.0004855		6.41333	0.0006215		6.41333	-0.000375
6.42	0.0004845		6.42	0.0006195		6.42	-0.0003755
6.42667	0.000484		6.42667	0.000618		6.42667	-0.000376
6.43333	0.000481		6.43333	0.0006175		6.43333	-0.000379
6.44	0.000479		6.44	0.000616		6.44	-0.000382
6.44667	0.0004745		6.44667	0.0006125		6.44667	-0.0003825
6.45333	0.000473		6.45333	0.000609		6.45333	-0.0003835
6.46	0.000471		6.46	0.000606		6.46	-0.000386
6.46667	0.000467		6.46667	0.0006055		6.46667	-0.000387
6.47333	0.000464		6.47333	0.0006015		6.47333	-0.000387
6.48	0.000463		6.48	0.000599		6.48	-0.000386
6.48667	0.000462		6.48667	0.000593		6.48667	-0.000387
6.49333	0.00046		6.49333	0.00059		6.49333	-0.0003875
6.5	0.000461		6.5	0.0005905		6.5	-0.0003885
6.50667	0.0004605		6.50667	0.0005875		6.50667	-0.000388
6.51333	0.000458		6.51333	0.000585		6.51333	-0.0003875
6.52	0.000457		6.52	0.0005825		6.52	-0.000384
6.52667	0.0004565		6.52667	0.0005815		6.52667	-0.000382
6.53333	0.000454		6.53333	0.0005795		6.53333	-0.00038
6.54	0.000451		6.54	0.0005795		6.54	-0.0003765
6.54667	0.0004495		6.54667	0.000577		6.54667	-0.0003735
6.55333	0.000447		6.55333	0.0005725		6.55333	-0.000372
6.56	0.000445		6.56	0.0005695		6.56	-0.0003725
6.56667	0.0004415		6.56667	0.0005655		6.56667	-0.0003725
6.57333	0.000439		6.57333	0.0005625		6.57333	-0.0003725
6.58	0.0004375		6.58	0.00056		6.58	-0.0003745
6.58667	0.000436		6.58667	0.0005575		6.58667	-0.000378
6.59333	0.000436		6.59333	0.000553		6.59333	-0.000381
6.6	0.0004375		6.6	0.00055		6.6	-0.0003825
6.60667	0.0004355		6.60667	0.000547		6.60667	-0.000383
6.61333	0.000435		6.61333	0.0005455		6.61333	-0.0003815
6.62	0.0004345		6.62	0.0005455		6.62	-0.000382
6.62667	0.0004345		6.62667	0.000543		6.62667	-0.0003845
6.63333	0.000432		6.63333	0.000539		6.63333	-0.000387
6.64	0.000431		6.64	0.000536		6.64	-0.000387
6.64667	0.000431		6.64667	0.000533		6.64667	-0.0003845
6.65333	0.000428		6.65333	0.00053		6.65333	-0.000384
6.66	0.0004245		6.66	0.000528		6.66	-0.000385
6.66667	0.000422		6.66667	0.0005245		6.66667	-0.000386
6.67333	0.0004195		6.67333	0.0005215		6.67333	-0.000386
6.68	0.0004195		6.68	0.00052		6.68	-0.000385
6.68667	0.0004175		6.68667	0.0005185		6.68667	-0.000383
6.69333	0.0004165		6.69333	0.000518		6.69333	-0.000382
6.7	0.0004115		6.7	0.000517		6.7	-0.0003835
6.70667	0.0004085		6.70667	0.0005155		6.70667	-0.000385
6.71333	0.000409		6.71333	0.000514		6.71333	-0.0003845
6.72	0.00041		6.72	0.000514		6.72	-0.000385
6.72667	0.0004105		6.72667	0.0005115		6.72667	-0.0003855
6.73333	0.0004085		6.73333	0.000508		6.73333	-0.000387
6.74	0.0004075		6.74	0.000506		6.74	-0.0003885
6.74667	0.0004075		6.74667	0.0005035		6.74667	-0.00039
6.75333	0.000408		6.75333	0.000502		6.75333	-0.0003895
6.76	0.0004065		6.76	0.000502		6.76	-0.0003875
6.76667	0.0004045		6.76667	0.0005		6.76667	-0.000389
6.77333	0.0003995		6.77333	0.0004965		6.77333	-0.0003905
6.78	0.000395		6.78	0.0004945		6.78	-0.0003915
6.78667	0.0003925		6.78667	0.000494		6.78667	-0.0003915
6.79333	0.0003905		6.79333	0.000491		6.79333	-0.0003905
6.8	0.0003865		6.8	0.0004875		6.8	-0.0003885
6.80667	0.000385		6.80667	0.0004855		6.80667	-0.00039
6.81333	0.000384		6.81333	0.0004835		6.81333	-0.0003915
6.82	0.000384		6.82	0.0004815		6.82	-0.0003905
6.82667	0.0003845		6.82667	0.000479		6.82667	-0.000388
6.83333	0.0003845		6.83333	0.0004775		6.83333	-0.000383
6.84	0.000384		6.84	0.000476		6.84	-0.000382
6.84667	0.000381		6.84667	0.0004745		6.84667	-0.00038
6.85333	0.000381		6.85333	0.000473		6.85333	-0.0003785
6.86	0.0003775		6.86	0.000469		6.86	-0.000376
6.86667	0.000372		6.86667	0.000467		6.86667	-0.0003745
6.87333	0.0003665		6.87333	0.000466		6.87333	-0.0003745
6.88	0.000365		6.88	0.000464		6.88	-0.0003745
6.88667	0.000362		6.88667	0.000461		6.88667	-0.000376
6.89333	0.0003575		6.89333	0.000459		6.89333	-0.0003755
6.9	0.0003565		6.9	0.000456		6.9	-0.000376
6.90667	0.000354		6.90667	0.0004555		6.90667	-0.000378
6.91333	0.0003515		6.91333	0.0004565		6.91333	-0.000378
6.92	0.000352		6.92	0.0004545		6.92	-0.000379
6.92667	0.0003515		6.92667	0.000452		6.92667	-0.000377
6.93333	0.0003485		6.93333	0.00045		6.93333	-0.000377
6.94	0.000347		6.94	0.0004475		6.94	-0.000375
6.94667	0.000347		6.94667	0.0004465		6.94667	-0.0003745
6.95333	0.000345		6.95333	0.0004465		6.95333	-0.0003735
6.96	0.0003405		6.96	0.0004445		6.96	-0.000371
6.96667	0.00034		6.96667	0.000442		6.96667	-0.0003685
6.97333	0.0003375		6.97333	0.0004395		6.97333	-0.0003665
6.98	0.000336		6.98	0.000437		6.98	-0.000368
6.98667	0.0003325		6.98667	0.0004365		6.98667	-0.0003675
6.99333	0.000329		6.99333	0.000435		6.99333	-0.00037
7	0.000324		7	0.000433		7	-0.000372
7.00667	0.0003215		7.00667	0.0004305		7.00667	-0.0003725
7.01333	0.0003205		7.01333	0.0004295		7.01333	-0.0003735
7.02	0.0003185		7.02	0.000428		7.02	-0.0003765
7.02667	0.0003155		7.02667	0.000427		7.02667	-0.0003785
7.03333	0.000314		7.03333	0.000425		7.03333	-0.000377
7.04	0.000315		7.04	0.000426		7.04	-0.0003775
7.04667	0.000315		7.04667	0.000426		7.04667	-0.000377
7.05333	0.0003145		7.05333	0.000425		7.05333	-0.0003755
7.06	0.0003125		7.06	0.0004235		7.06	-0.0003725
7.06667	0.0003115		7.06667	0.0004215		7.06667	-0.000371
7.07333	0.000312		7.07333	0.0004215		7.07333	-0.000369
7.08	0.0003135		7.08	0.0004195		7.08	-0.000367
7.08667	0.000312		7.08667	0.0004195		7.08667	-0.0003665
7.09333	0.0003095		7.09333	0.000416		7.09333	-0.0003665
7.1	0.000307		7.1	0.000413		7.1	-0.000366
7.10667	0.000306		7.10667	0.00041		7.10667	-0.0003655
7.11333	0.0003055		7.11333	0.000409		7.11333	-0.0003695
7.12	0.000304		7.12	0.000407		7.12	-0.0003695
7.12667	0.000303		7.12667	0.0004045		7.12667	-0.0003685
7.13333	0.0003015		7.13333	0.000403		7.13333	-0.000366
7.14	0.0003005		7.14	0.0004005		7.14	-0.000364
7.14667	0.0002985		7.14667	0.000399		7.14667	-0.00036
7.15333	0.000298		7.15333	0.0003995		7.15333	-0.000357
7.16	0.000297		7.16	0.0003995		7.16	-0.000355
7.16667	0.000297		7.16667	0.000401		7.16667	-0.0003525
7.17333	0.000297		7.17333	0.0004005		7.17333	-0.000351
7.18	0.000294		7.18	0.0003995		7.18	-0.0003505
7.18667	0.000292		7.18667	0.000399		7.18667	-0.000352
7.19333	0.0002905		7.19333	0.0003985		7.19333	-0.000352
7.2	0.0002885		7.2	0.0003985		7.2	-0.000352
7.20667	0.000286		7.20667	0.0003975		7.20667	-0.000353
7.21333	0.0002835		7.21333	0.0003965		7.21333	-0.0003535
7.22	0.000282		7.22	0.0003925		7.22	-0.000353
7.22667	0.0002795		7.22667	0.0003905		7.22667	-0.000352
7.23333	0.000279		7.23333	0.0003895		7.23333	-0.0003525
7.24	0.0002775		7.24	0.0003885		7.24	-0.0003545
7.24667	0.0002755		7.24667	0.000389		7.24667	-0.000353
7.25333	0.0002765		7.25333	0.000388		7.25333	-0.000353
7.26	0.0002785		7.26	0.000385		7.26	-0.0003525
7.26667	0.0002795		7.26667	0.000385		7.26667	-0.0003515
7.27333	0.000279		7.27333	0.0003865		7.27333	-0.00035
7.28	0.00028		7.28	0.0003865		7.28	-0.0003475
7.28667	0.0002795		7.28667	0.000386		7.28667	-0.000344
7.29333	0.0002825		7.29333	0.000384		7.29333	-0.0003395
7.3	0.000283		7.3	0.0003825		7.3	-0.0003375
7.30667	0.000283		7.30667	0.000383		7.30667	-0.0003345
7.31333	0.0002815		7.31333	0.000385		7.31333	-0.000331
7.32	0.000281		7.32	0.0003855		7.32	-0.0003275
7.32667	0.0002795		7.32667	0.000384		7.32667	-0.000325
7.33333	0.0002795		7.33333	0.0003855		7.33333	-0.000323
7.34	0.0002805		7.34	0.0003845		7.34	-0.000323
7.34667	0.000278		7.34667	0.000385		7.34667	-0.000321
7.35333	0.0002775		7.35333	0.000384		7.35333	-0.0003175
7.36	0.0002785		7.36	0.0003815		7.36	-0.000315
7.36667	0.000279		7.36667	0.000382		7.36667	-0.000313
7.37333	0.0002785		7.37333	0.0003815		7.37333	-0.0003095
7.38	0.00028		7.38	0.0003835		7.38	-0.000306
7.38667	0.00028		7.38667	0.000383		7.38667	-0.0003045
7.39333	0.00028		7.39333	0.0003855		7.39333	-0.0003005
7.4	0.0002815		7.4	0.0003865		7.4	-0.0002975
7.40667	0.0002835		7.40667	0.000388		7.40667	-0.0002975
7.41333	0.0002825		7.41333	0.0003895		7.41333	-0.0002955
7.42	0.000282		7.42	0.0003885		7.42	-0.0002935
7.42667	0.0002835		7.42667	0.0003905		7.42667	-0.0002925
7.43333	0.0002845		7.43333	0.00039		7.43333	-0.00029
7.44	0.0002855		7.44	0.0003895		7.44	-0.0002885
7.44667	0.0002855		7.44667	0.000389		7.44667	-0.0002855
7.45333	0.000285		7.45333	0.0003895		7.45333	-0.000281
7.46	0.000285		7.46	0.0003895		7.46	-0.000276
7.46667	0.0002865		7.46667	0.0003895		7.46667	-0.00027
7.47333	0.000289		7.47333	0.000389		7.47333	-0.0002665
7.48	0.0002905		7.48	0.000389		7.48	-0.0002645
7.48667	0.0002905		7.48667	0.0003885		7.48667	-0.0002645
7.49333	0.000292		7.49333	0.0003875		7.49333	-0.0002605
7.5	0.0002935		7.5	0.0003875		7.5	-0.000259
7.50667	0.0002935		7.50667	0.000388		7.50667	-0.0002605
7.51333	0.0002945		7.51333	0.0003895		7.51333	-0.0002595
7.52	0.000294		7.52	0.00039		7.52	-0.0002595
7.52667	0.0002925		7.52667	0.000391		7.52667	-0.0002585
7.53333	0.000294		7.53333	0.0003905		7.53333	-0.000256
7.54	0.0002955		7.54	0.00039		7.54	-0.000253
7.54667	0.000295		7.54667	0.0003915		7.54667	-0.000253
7.55333	0.000295		7.55333	0.0003925		7.55333	-0.000251
7.56	0.000299		7.56	0.0003935		7.56	-0.0002475
7.56667	0.0002995		7.56667	0.000393		7.56667	-0.0002455
7.57333	0.0003025		7.57333	0.0003945		7.57333	-0.000245
7.58	0.000303		7.58	0.0003955		7.58	-0.000245
7.58667	0.000303		7.58667	0.0003945		7.58667	-0.0002445
7.59333	0.000303		7.59333	0.000396		7.59333	-0.00024
7.6	0.0003035		7.6	0.0003975		7.6	-0.0002385
7.60667	0.0003065		7.60667	0.000399		7.60667	-0.000239
7.61333	0.000305		7.61333	0.000401		7.61333	-0.000237
7.62	0.000304		7.62	0.0004045		7.62	-0.0002355
7.62667	0.0003035		7.62667	0.0004055		7.62667	-0.0002345
7.63333	0.0003045		7.63333	0.0004055		7.63333	-0.0002315
7.64	0.0003025		7.64	0.000408		7.64	-0.00023
7.64667	0.000304		7.64667	0.000408		7.64667	-0.000231
7.65333	0.000304		7.65333	0.0004085		7.65333	-0.000229
7.66	0.0003025		7.66	0.000409		7.66	-0.000228
7.66667	0.0003025		7.66667	0.000409		7.66667	-0.000226
7.67333	0.000304		7.67333	0.0004055		7.67333	-0.0002235
7.68	0.0003045		7.68	0.0004045		7.68	-0.000221
7.68667	0.0003055		7.68667	0.0004045		7.68667	-0.00022
7.69333	0.0003075		7.69333	0.000406		7.69333	-0.000218
7.7	0.000308		7.7	0.000407		7.7	-0.0002175
7.70667	0.000308		7.70667	0.0004055		7.70667	-0.0002175
7.71333	0.0003095		7.71333	0.0004055		7.71333	-0.000216
7.72	0.000309		7.72	0.0004055		7.72	-0.000215
7.72667	0.00031		7.72667	0.000406		7.72667	-0.000215
7.73333	0.0003095		7.73333	0.0004065		7.73333	-0.000215
7.74	0.0003085		7.74	0.0004065		7.74	-0.000217
7.74667	0.0003085		7.74667	0.0004045		7.74667	-0.00022
7.75333	0.0003085		7.75333	0.0004045		7.75333	-0.0002185
7.76	0.0003075		7.76	0.0004035		7.76	-0.000218
7.76667	0.000307		7.76667	0.0004025		7.76667	-0.0002165
7.77333	0.000308		7.77333	0.000402		7.77333	-0.0002175
7.78	0.000307		7.78	0.0004015		7.78	-0.0002175
7.78667	0.000306		7.78667	0.000402		7.78667	-0.0002185
7.79333	0.000305		7.79333	0.000402		7.79333	-0.0002165
7.8	0.000304		7.8	0.0004015		7.8	-0.000215
7.80667	0.0003025		7.80667	0.000402		7.80667	-0.0002155
7.81333	0.000303		7.81333	0.0004025		7.81333	-0.000214
7.82	0.0003015		7.82	0.0004025		7.82	-0.000216
7.82667	0.000299		7.82667	0.0004025		7.82667	-0.0002155
7.83333	0.000298		7.83333	0.000402		7.83333	-0.000215
7.84	0.0002975		7.84	0.0004035		7.84	-0.0002155
7.84667	0.000297		7.84667	0.0004045		7.84667	-0.0002155
7.85333	0.000296		7.85333	0.000404		7.85333	-0.000214
7.86	0.0002955		7.86	0.0004025		7.86	-0.000213
7.86667	0.000295		7.86667	0.000402		7.86667	-0.000214
7.87333	0.000293		7.87333	0.0004025		7.87333	-0.000213
7.88	0.000294		7.88	0.000401		7.88	-0.0002125
7.88667	0.0002965		7.88667	0.0003995		7.88667	-0.000212
7.89333	0.0002965		7.89333	0.0003975		7.89333	-0.0002095
7.9	0.000296		7.9	0.000395		7.9	-0.00021
7.90667	0.0002945		7.90667	0.000395		7.90667	-0.0002095
7.91333	0.000295		7.91333	0.000395		7.91333	-0.0002095
7.92	0.000294		7.92	0.000395		7.92	-0.0002075
7.92667	0.0002945		7.92667	0.0003925		7.92667	-0.000207
7.93333	0.000294		7.93333	0.0003925		7.93333	-0.000208
7.94	0.0002925		7.94	0.000393		7.94	-0.000208
7.94667	0.000292		7.94667	0.000392		7.94667	-0.000208
7.95333	0.0002925		7.95333	0.0003905		7.95333	-0.0002065
7.96	0.000293		7.96	0.0003895		7.96	-0.000204
7.96667	0.0002915		7.96667	0.0003895		7.96667	-0.000204
7.97333	0.00029		7.97333	0.000389		7.97333	-0.000206
7.98	0.000289		7.98	0.0003895		7.98	-0.0002055
7.98667	0.0002865		7.98667	0.0003905		7.98667	-0.000205
7.99333	0.0002855		7.99333	0.0003905		7.99333	-0.0002065
8	0.0002855		8	0.0003895		8	-0.0002075
8.00667	0.000284		8.00667	0.000389		8.00667	-0.0002075
8.01333	0.0002825		8.01333	0.0003885		8.01333	-0.0002105
8.02	0.000281		8.02	0.000389		8.02	-0.00021
8.02667	0.000281		8.02667	0.000388		8.02667	-0.0002075
8.03333	0.0002805		8.03333	0.0003855		8.03333	-0.000207
8.04	0.000281		8.04	0.000386		8.04	-0.000205
8.04667	0.0002795		8.04667	0.0003835		8.04667	-0.000203
8.05333	0.0002775		8.05333	0.000384		8.05333	-0.0002005
8.06	0.000279		8.06	0.0003835		8.06	-0.000198
8.06667	0.000278		8.06667	0.0003825		8.06667	-0.000197
8.07333	0.0002775		8.07333	0.00038		8.07333	-0.0001985
8.08	0.0002745		8.08	0.0003805		8.08	-0.0002015
8.08667	0.000274		8.08667	0.0003805		8.08667	-0.0002015
8.09333	0.0002735		8.09333	0.0003795		8.09333	-0.000201
8.1	0.000272		8.1	0.0003805		8.1	-0.0002015
8.10667	0.000272		8.10667	0.000379		8.10667	-0.000203
8.11333	0.00027		8.11333	0.0003795		8.11333	-0.000204
8.12	0.000269		8.12	0.000378		8.12	-0.000204
8.12667	0.0002715		8.12667	0.0003755		8.12667	-0.000203
8.13333	0.000273		8.13333	0.000375		8.13333	-0.0002015
8.14	0.000271		8.14	0.0003755		8.14	-0.0001995
8.14667	0.0002675		8.14667	0.000373		8.14667	-0.0002
8.15333	0.0002665		8.15333	0.000371		8.15333	-0.0001995
8.16	0.0002625		8.16	0.0003695		8.16	-0.0002
8.16667	0.0002615		8.16667	0.000369		8.16667	-0.000202
8.17333	0.0002595		8.17333	0.0003685		8.17333	-0.0002025
8.18	0.000255		8.18	0.0003695		8.18	-0.0002015
8.18667	0.0002515		8.18667	0.000369		8.18667	-0.0002035
8.19333	0.0002515		8.19333	0.000367		8.19333	-0.000206
8.2	0.000252		8.2	0.0003665		8.2	-0.0002035
8.20667	0.0002515		8.20667	0.000368		8.20667	-0.0002
8.21333	0.0002525		8.21333	0.000368		8.21333	-0.0001985
8.22	0.0002515		8.22	0.000368		8.22	-0.000196
8.22667	0.0002515		8.22667	0.0003695		8.22667	-0.000196
8.23333	0.0002515		8.23333	0.000368		8.23333	-0.000196
8.24	0.0002495		8.24	0.000366		8.24	-0.000196
8.24667	0.000248		8.24667	0.000365		8.24667	-0.0001945
8.25333	0.0002445		8.25333	0.0003625		8.25333	-0.000197
8.26	0.0002435		8.26	0.0003595		8.26	-0.0002
8.26667	0.0002415		8.26667	0.000359		8.26667	-0.000202
8.27333	0.0002385		8.27333	0.0003555		8.27333	-0.000203
8.28	0.0002365		8.28	0.0003515		8.28	-0.0002005
8.28667	0.0002345		8.28667	0.00035		8.28667	-0.000199
8.29333	0.0002345		8.29333	0.0003505		8.29333	-0.000197
8.3	0.0002335		8.3	0.00035		8.3	-0.0001955
8.30667	0.000233		8.30667	0.000349		8.30667	-0.0001955
8.31333	0.0002315		8.31333	0.000348		8.31333	-0.0001955
8.32	0.0002315		8.32	0.000345		8.32	-0.0001945
8.32667	0.0002305		8.32667	0.000345		8.32667	-0.000196
8.33333	0.00023		8.33333	0.000346		8.33333	-0.0001995
8.34	0.000229		8.34	0.0003465		8.34	-0.000201
8.34667	0.000228		8.34667	0.000345		8.34667	-0.000203
8.35333	0.000227		8.35333	0.000345		8.35333	-0.000205
8.36	0.0002255		8.36	0.000344		8.36	-0.0002045
8.36667	0.000224		8.36667	0.0003405		8.36667	-0.0002035
8.37333	0.0002205		8.37333	0.0003385		8.37333	-0.000204
8.38	0.0002205		8.38	0.000336		8.38	-0.0002025
8.38667	0.0002185		8.38667	0.000333		8.38667	-0.000203
8.39333	0.0002175		8.39333	0.000332		8.39333	-0.000203
8.4	0.000217		8.4	0.0003295		8.4	-0.000201
8.40667	0.000216		8.40667	0.000328		8.40667	-0.0002015
8.41333	0.000215		8.41333	0.0003275		8.41333	-0.000203
8.42	0.0002145		8.42	0.000328		8.42	-0.0002025
8.42667	0.0002145		8.42667	0.000327		8.42667	-0.000202
8.43333	0.000212		8.43333	0.000326		8.43333	-0.0002035
8.44	0.0002105		8.44	0.000326		8.44	-0.0002015
8.44667	0.0002095		8.44667	0.0003245		8.44667	-0.0002005
8.45333	0.000207		8.45333	0.0003215		8.45333	-0.000202
8.46	0.0002045		8.46	0.000317		8.46	-0.0002035
8.46667	0.0002025		8.46667	0.0003135		8.46667	-0.000205
8.47333	0.0002005		8.47333	0.0003105		8.47333	-0.000209
8.48	0.0001995		8.48	0.000309		8.48	-0.0002105
8.48667	0.000198		8.48667	0.000306		8.48667	-0.000211
8.49333	0.000196		8.49333	0.000302		8.49333	-0.000212
8.5	0.000193		8.5	0.0002965		8.5	-0.0002145
8.50667	0.0001925		8.50667	0.0002925		8.50667	-0.0002145
8.51333	0.000194		8.51333	0.0002915		8.51333	-0.0002135
8.52	0.0001935		8.52	0.000291		8.52	-0.000213
8.52667	0.0001925		8.52667	0.000291		8.52667	-0.0002125
8.53333	0.0001915		8.53333	0.000288		8.53333	-0.0002125
8.54	0.000191		8.54	0.000286		8.54	-0.000211
8.54667	0.0001905		8.54667	0.000285		8.54667	-0.0002125
8.55333	0.000192		8.55333	0.000286		8.55333	-0.000212
8.56	0.0001905		8.56	0.0002865		8.56	-0.0002125
8.56667	0.0001865		8.56667	0.0002865		8.56667	-0.0002135
8.57333	0.0001835		8.57333	0.000285		8.57333	-0.0002135
8.58	0.0001805		8.58	0.000281		8.58	-0.0002125
8.58667	0.0001795		8.58667	0.0002805		8.58667	-0.0002135
8.59333	0.0001815		8.59333	0.0002805		8.59333	-0.0002155
8.6	0.0001805		8.6	0.0002795		8.6	-0.0002155
8.60667	0.000178		8.60667	0.0002785		8.60667	-0.000215
8.61333	0.000177		8.61333	0.000277		8.61333	-0.0002145
8.62	0.000176		8.62	0.000273		8.62	-0.000214
8.62667	0.0001765		8.62667	0.0002705		8.62667	-0.000214
8.63333	0.000178		8.63333	0.00027		8.63333	-0.000215
8.64	0.0001775		8.64	0.000267		8.64	-0.0002155
8.64667	0.0001745		8.64667	0.0002655		8.64667	-0.000217
8.65333	0.0001755		8.65333	0.000265		8.65333	-0.0002175
8.66	0.000175		8.66	0.000264		8.66	-0.0002175
8.66667	0.0001745		8.66667	0.0002625		8.66667	-0.0002175
8.67333	0.0001765		8.67333	0.000261		8.67333	-0.0002165
8.68	0.0001775		8.68	0.0002595		8.68	-0.0002165
8.68667	0.0001755		8.68667	0.000259		8.68667	-0.0002155
8.69333	0.000173		8.69333	0.0002575		8.69333	-0.000215
8.7	0.000172		8.7	0.0002565		8.7	-0.0002135
8.70667	0.0001675		8.70667	0.0002545		8.70667	-0.000212
8.71333	0.000166		8.71333	0.0002515		8.71333	-0.0002095
8.72	0.0001635		8.72	0.00025		8.72	-0.0002075
8.72667	0.0001605		8.72667	0.000248		8.72667	-0.000207
8.73333	0.0001575		8.73333	0.000247		8.73333	-0.000202
8.74	0.0001555		8.74	0.0002455		8.74	-0.0001995
8.74667	0.0001555		8.74667	0.0002455		8.74667	-0.000197
8.75333	0.000154		8.75333	0.000244		8.75333	-0.000196
8.76	0.000154		8.76	0.00024		8.76	-0.0001965
8.76667	0.000153		8.76667	0.00024		8.76667	-0.0001985
8.77333	0.000152		8.77333	0.0002385		8.77333	-0.0002005
8.78	0.0001505		8.78	0.0002395		8.78	-0.000203
8.78667	0.0001485		8.78667	0.00024		8.78667	-0.0002085
8.79333	0.000145		8.79333	0.0002395		8.79333	-0.000212
8.8	0.000142		8.8	0.000239		8.8	-0.000215
8.80667	0.000141		8.80667	0.000238		8.80667	-0.0002165
8.81333	0.0001405		8.81333	0.000239		8.81333	-0.000217
8.82	0.0001385		8.82	0.0002365		8.82	-0.000217
8.82667	0.000137		8.82667	0.0002365		8.82667	-0.0002175
8.83333	0.0001355		8.83333	0.0002345		8.83333	-0.000217
8.84	0.000137		8.84	0.0002325		8.84	-0.0002165
8.84667	0.000139		8.84667	0.0002315		8.84667	-0.000217
8.85333	0.000139		8.85333	0.0002285		8.85333	-0.000216
8.86	0.0001365		8.86	0.000226		8.86	-0.0002175
8.86667	0.000135		8.86667	0.0002225		8.86667	-0.0002175
8.87333	0.000132		8.87333	0.0002205		8.87333	-0.0002185
8.88	0.000131		8.88	0.000218		8.88	-0.000218
8.88667	0.00013		8.88667	0.000215		8.88667	-0.0002185
8.89333	0.0001275		8.89333	0.000215		8.89333	-0.0002185
8.9	0.0001255		8.9	0.000214		8.9	-0.0002175
8.90667	0.000125		8.90667	0.0002135		8.90667	-0.0002175
8.91333	0.0001255		8.91333	0.0002135		8.91333	-0.0002165
8.92	0.000124		8.92	0.0002135		8.92	-0.0002165
8.92667	0.000124		8.92667	0.0002145		8.92667	-0.000216
8.93333	0.000123		8.93333	0.0002135		8.93333	-0.000214
8.94	0.000121		8.94	0.000215		8.94	-0.0002115
8.94667	0.0001185		8.94667	0.000213		8.94667	-0.000211
8.95333	0.0001155		8.95333	0.00021		8.95333	-0.0002125
8.96	0.000115		8.96	0.000209		8.96	-0.000213
8.96667	0.0001155		8.96667	0.0002075		8.96667	-0.000213
8.97333	0.0001145		8.97333	0.000207		8.97333	-0.0002125
8.98	0.000114		8.98	0.0002055		8.98	-0.0002145
8.98667	0.000114		8.98667	0.0002055		8.98667	-0.0002185
8.99333	0.0001155		8.99333	0.0002045		8.99333	-0.0002215
9	0.0001175		9	0.0002015		9	-0.0002225
9.00667	0.0001175		9.00667	0.000201		9.00667	-0.000224
9.01333	0.0001175		9.01333	0.0002005		9.01333	-0.000224
9.02	0.0001155		9.02	0.000198		9.02	-0.0002245
9.02667	0.0001175		9.02667	0.0001955		9.02667	-0.0002235
9.03333	0.000116		9.03333	0.0001945		9.03333	-0.0002205
9.04	0.000115		9.04	0.000193		9.04	-0.0002175
9.04667	0.0001155		9.04667	0.000192		9.04667	-0.000217
9.05333	0.0001145		9.05333	0.000193		9.05333	-0.0002165
9.06	0.0001145		9.06	0.000191		9.06	-0.000216
9.06667	0.000112		9.06667	0.0001915		9.06667	-0.0002155
9.07333	0.0001125		9.07333	0.000192		9.07333	-0.000214
9.08	0.0001105		9.08	0.000193		9.08	-0.0002155
9.08667	0.0001105		9.08667	0.000192		9.08667	-0.0002145
9.09333	0.0001105		9.09333	0.0001915		9.09333	-0.0002155
9.1	0.0001095		9.1	0.0001895		9.1	-0.0002145
9.10667	0.0001075		9.10667	0.0001885		9.10667	-0.0002105
9.11333	0.0001075		9.11333	0.0001885		9.11333	-0.0002075
9.12	0.000111		9.12	0.0001895		9.12	-0.0002065
9.12667	0.000111		9.12667	0.00019		9.12667	-0.000206
9.13333	0.0001095		9.13333	0.0001895		9.13333	-0.0002055
9.14	0.0001095		9.14	0.00019		9.14	-0.000206
9.14667	0.0001065		9.14667	0.00019		9.14667	-0.0002045
9.15333	0.0001065		9.15333	0.000192		9.15333	-0.0002035
9.16	0.000106		9.16	0.0001905		9.16	-0.000204
9.16667	0.000104		9.16667	0.0001915		9.16667	-0.000202
9.17333	0.000102		9.17333	0.0001885		9.17333	-0.0001995
9.18	0.0001015		9.18	0.000187		9.18	-0.0001975
9.18667	0.0001035		9.18667	0.000184		9.18667	-0.0001935
9.19333	0.0001035		9.19333	0.0001845		9.19333	-0.0001885
9.2	0.000106		9.2	0.000188		9.2	-0.0001835
9.20667	0.0001075		9.20667	0.00019		9.20667	-0.000176
9.21333	0.000108		9.21333	0.000193		9.21333	-0.0001665
9.22	0.000108		9.22	0.0001965		9.22	-0.000155
9.22667	0.0001085		9.22667	0.0002025		9.22667	-0.00014
9.23333	0.0001085		9.23333	0.000211		9.23333	-0.0001185
9.24	0.0001085		9.24	0.0002235		9.24	-9.45e-05
9.24667	0.00011		9.24667	0.000235		9.24667	-6.7e-05
9.25333	0.000111		9.25333	0.0002485		9.25333	-3.45e-05
9.26	0.000111		9.26	0.000267		9.26	4.5e-06
9.26667	0.0001155		9.26667	0.000292		9.26667	4.85e-05
9.27333	0.0001185		9.27333	0.0003205		9.27333	0.0001015
9.28	0.000122		9.28	0.000354		9.28	0.0001575
9.28667	0.0001255		9.28667	0.000395		9.28667	0.0002185
9.29333	0.000127		9.29333	0.000442		9.29333	0.000286
9.3	0.0001295		9.3	0.000498		9.3	0.00036
9.30667	0.0001325		9.30667	0.0005585		9.30667	0.0004365
9.31333	0.000135		9.31333	0.000625		9.31333	0.0005165
9.32	0.000135		9.32	0.0006985		9.32	0.0005965
9.32667	0.0001395		9.32667	0.0007775		9.32667	0.000673
9.33333	0.000142		9.33333	0.0008625		9.33333	0.000748
9.34	0.0001445		9.34	0.000945		9.34	0.000819
9.34667	0.0001505		9.34667	0.0010295		9.34667	0.0008835
9.35333	0.000154		9.35333	0.001109		9.35333	0.00094
9.36	0.000158		9.36	0.0011895		9.36	0.0009905
9.36667	0.000165		9.36667	0.001263		9.36667	0.0010295
9.37333	0.00017		9.37333	0.0013285		9.37333	0.0010575
9.38	0.000172		9.38	0.0013845		9.38	0.0010755
9.38667	0.0001735		9.38667	0.0014315		9.38667	0.001083
9.39333	0.0001765		9.39333	0.001469		9.39333	0.0010795
9.4	0.0001765		9.4	0.0014945		9.4	0.001066
9.40667	0.0001775		9.40667	0.00151		9.40667	0.0010435
9.41333	0.000177		9.41333	0.0015125		9.41333	0.001011
9.42	0.0001745		9.42	0.0015035		9.42	0.000971
9.42667	0.0001725		9.42667	0.001483		9.42667	0.000926
9.43333	0.0001735		9.43333	0.001456		9.43333	0.0008785
9.44	0.0001725		9.44	0.001419		9.44	0.000825
9.44667	0.0001675		9.44667	0.001373		9.44667	0.0007695
9.45333	0.000166		9.45333	0.001322		9.45333	0.000712
9.46	0.0001635		9.46	0.001266		9.46	0.0006545
9.46667	0.00016		9.46667	0.001204		9.46667	0.0005965
9.47333	0.0001555		9.47333	0.0011415		9.47333	0.000541
9.48	0.0001515		9.48	0.00108		9.48	0.000486
9.48667	0.000148		9.48667	0.0010165		9.48667	0.0004315
9.49333	0.000146		9.49333	0.000953		9.49333	0.000381
9.5	0.000145		9.5	0.000893		9.5	0.000333
9.50667	0.000142		9.50667	0.000834		9.50667	0.0002875
9.51333	0.00014		9.51333	0.0007775		9.51333	0.0002435
9.52	0.000139		9.52	0.0007245		9.52	0.000204
9.52667	0.0001365		9.52667	0.000674		9.52667	0.000168
9.53333	0.0001345		9.53333	0.000626		9.53333	0.000133
9.54	0.000129		9.54	0.00058		9.54	0.0001015
9.54667	0.0001245		9.54667	0.000537		9.54667	7.4e-05
9.55333	0.000122		9.55333	0.000496		9.55333	4.75e-05
9.56	0.000119		9.56	0.000459		9.56	2.5e-05
9.56667	0.0001165		9.56667	0.000427		9.56667	3.5e-06
9.57333	0.000114		9.57333	0.000398		9.57333	-1.6e-05
9.58	0.0001115		9.58	0.000369		9.58	-3.3e-05
9.58667	0.0001085		9.58667	0.0003445		9.58667	-4.6e-05
9.59333	0.000107		9.59333	0.000322		9.59333	-5.8e-05
9.6	0.0001045		9.6	0.0003035		9.6	-7.05e-05
9.60667	0.0001015		9.60667	0.0002845		9.60667	-7.9e-05
9.61333	0.000101		9.61333	0.0002675		9.61333	-8.75e-05
9.62	9.85e-05		9.62	0.000253		9.62	-9.25e-05
9.62667	9.5e-05		9.62667	0.000239		9.62667	-9.75e-05
9.63333	9.5e-05		9.63333	0.000229		9.63333	-0.000102
9.64	9.5e-05		9.64	0.0002185		9.64	-0.0001065
9.64667	9.55e-05		9.64667	0.0002085		9.64667	-0.0001105
9.65333	9.6e-05		9.65333	0.0002		9.65333	-0.0001145
9.66	9.55e-05		9.66	0.0001945		9.66	-0.0001185
9.66667	9.5e-05		9.66667	0.000188		9.66667	-0.0001205
9.67333	9.5e-05		9.67333	0.0001825		9.67333	-0.000122
9.68	9.7e-05		9.68	0.0001805		9.68	-0.0001245
9.68667	9.7e-05		9.68667	0.000176		9.68667	-0.000128
9.69333	9.8e-05		9.69333	0.000173		9.69333	-0.000129
9.7	9.85e-05		9.7	0.0001705		9.7	-0.00013
9.70667	9.7e-05		9.70667	0.000169		9.70667	-0.0001295
9.71333	9.65e-05		9.71333	0.000166		9.71333	-0.0001285
9.72	9.4e-05		9.72	0.0001665		9.72	-0.000127
9.72667	9.3e-05		9.72667	0.0001645		9.72667	-0.000127
9.73333	9.15e-05		9.73333	0.00016		9.73333	-0.0001255
9.74	8.75e-05		9.74	0.000158		9.74	-0.0001245
9.74667	8.45e-05		9.74667	0.0001545		9.74667	-0.0001245
9.75333	8.45e-05		9.75333	0.000152		9.75333	-0.000124
9.76	8.45e-05		9.76	0.000151		9.76	-0.0001225
9.76667	8.4e-05		9.76667	0.00015		9.76667	-0.0001225
9.77333	8.5e-05		9.77333	0.000148		9.77333	-0.0001235
9.78	8.4e-05		9.78	0.0001455		9.78	-0.000126
9.78667	8.45e-05		9.78667	0.000144		9.78667	-0.0001265
9.79333	8.6e-05		9.79333	0.000143		9.79333	-0.0001235
9.8	8.7e-05		9.8	0.0001435		9.8	-0.0001225
9.80667	8.55e-05		9.80667	0.000142		9.80667	-0.0001235
9.81333	8.6e-05		9.81333	0.0001395		9.81333	-0.000123
9.82	8.55e-05		9.82	0.000138		9.82	-0.0001225
9.82667	8.4e-05		9.82667	0.000137		9.82667	-0.0001225
9.83333	8.45e-05		9.83333	0.0001365		9.83333	-0.0001205
9.84	8.6e-05		9.84	0.000135		9.84	-0.0001205
9.84667	8.65e-05		9.84667	0.0001345		9.84667	-0.00012
9.85333	8.6e-05		9.85333	0.000134		9.85333	-0.0001215
9.86	8.55e-05		9.86	0.000135		9.86	-0.000119
9.86667	8.4e-05		9.86667	0.0001355		9.86667	-0.0001185
9.87333	8.45e-05		9.87333	0.0001365		9.87333	-0.000119
9.88	8.45e-05		9.88	0.0001355		9.88	-0.00012
9.88667	8.35e-05		9.88667	0.000136		9.88667	-0.00012
9.89333	8.1e-05		9.89333	0.0001395		9.89333	-0.0001175
9.9	8.1e-05		9.9	0.000139		9.9	-0.0001165
9.90667	7.9e-05		9.90667	0.0001385		9.90667	-0.0001135
9.91333	7.9e-05		9.91333	0.000137		9.91333	-0.00011
9.92	8.05e-05		9.92	0.0001355		9.92	-0.0001085
9.92667	8.1e-05		9.92667	0.0001355		9.92667	-0.000106
9.93333	8.05e-05		9.93333	0.0001365		9.93333	-0.0001025
9.94	8.05e-05		9.94	0.000136		9.94	-9.95e-05
9.94667	7.9e-05		9.94667	0.000133		9.94667	-9.85e-05
9.95333	7.7e-05		9.95333	0.000132		9.95333	-9.95e-05
9.96	7.75e-05		9.96	0.000133		9.96	-9.95e-05
9.96667	7.75e-05		9.96667	0.000135		9.96667	-0.000102
9.97333	7.55e-05		9.97333	0.0001365		9.97333	-0.0001015
9.98	7.4e-05		9.98	0.000135		9.98	-0.000103
9.98667	7.3e-05		9.98667	0.000135		9.98667	-0.000102
9.99333	7.45e-05		9.99333	0.0001355		9.99333	-0.000102
10	7.55e-05		10	0.000136		10	-0.000103
10.0067	7.6e-05		10.0067	0.0001385		10.0067	-0.0001015
10.0133	7.6e-05		10.0133	0.0001365		10.0133	-9.85e-05
10.02	7.4e-05		10.02	0.000134		10.02	-9.6e-05
10.0267	7.35e-05		10.0267	0.000132		10.0267	-9.4e-05
10.0333	7.25e-05		10.0333	0.0001315		10.0333	-9.15e-05
10.04	7.2e-05		10.04	0.0001295		10.04	-9.15e-05
10.0467	7.1e-05		10.0467	0.000126		10.0467	-9.4e-05
10.0533	7.1e-05		10.0533	0.0001245		10.0533	-9.25e-05
10.06	7.05e-05		10.06	0.0001225		10.06	-9.3e-05
10.0667	6.95e-05		10.0667	0.0001205		10.0667	-9.55e-05
10.0733	6.9e-05		10.0733	0.000119		10.0733	-9.55e-05
10.08	6.8e-05		10.08	0.000116		10.08	-9.7e-05
10.0867	6.75e-05		10.0867	0.000115		10.0867	-9.75e-05
10.0933	6.75e-05		10.0933	0.000115		10.0933	-9.8e-05
10.1	6.7e-05		10.1	0.0001135		10.1	-9.5e-05
10.1067	6.7e-05		10.1067	0.0001125		10.1067	-9.45e-05
10.1133	6.9e-05		10.1133	0.000108		10.1133	-9.3e-05
10.12	6.9e-05		10.12	0.0001065		10.12	-9.2e-05
10.1267	6.9e-05		10.1267	0.000105		10.1267	-9.2e-05
10.1333	7.1e-05		10.1333	0.000102		10.1333	-9.1e-05
10.14	7.25e-05		10.14	0.0001005		10.14	-9.25e-05
10.1467	7.35e-05		10.1467	9.95e-05		10.1467	-9.15e-05
10.1533	7.35e-05		10.1533	0.000101		10.1533	-9.2e-05
10.16	7.35e-05		10.16	0.0001		10.16	-9.35e-05
10.1667	7.25e-05		10.1667	0.000102		10.1667	-9.5e-05
10.1733	7.25e-05		10.1733	0.000102		10.1733	-9.5e-05
10.18	7.4e-05		10.18	0.0001		10.18	-9.6e-05
10.1867	7.2e-05		10.1867	0.0001005		10.1867	-9.6e-05
10.1933	7.25e-05		10.1933	9.95e-05		10.1933	-9.6e-05
10.2	7.15e-05		10.2	9.55e-05		10.2	-9.6e-05
10.2067	7.1e-05		10.2067	9.5e-05		10.2067	-9.4e-05
10.2133	6.9e-05		10.2133	9.65e-05		10.2133	-9.25e-05
10.22	6.65e-05		10.22	9.5e-05		10.22	-9.05e-05
10.2267	6.75e-05		10.2267	9.4e-05		10.2267	-9.05e-05
10.2333	6.75e-05		10.2333	9.4e-05		10.2333	-8.9e-05
10.24	6.75e-05		10.24	9.55e-05		10.24	-9.1e-05
10.2467	6.75e-05		10.2467	9.75e-05		10.2467	-8.85e-05
10.2533	6.8e-05		10.2533	0.0001		10.2533	-8.8e-05
10.26	6.75e-05		10.26	0.0001005		10.26	-9.05e-05
10.2667	6.9e-05		10.2667	9.85e-05		10.2667	-8.95e-05
10.2733	6.95e-05		10.2733	9.85e-05		10.2733	-9.05e-05
10.28	6.7e-05		10.28	9.8e-05		10.28	-8.9e-05
10.2867	6.55e-05		10.2867	9.65e-05		10.2867	-8.95e-05
10.2933	6.6e-05		10.2933	9.5e-05		10.2933	-8.75e-05
10.3	6.65e-05		10.3	9.35e-05		10.3	-8.7e-05
10.3067	6.75e-05		10.3067	9.3e-05		10.3067	-8.35e-05
10.3133	6.65e-05		10.3133	8.85e-05		10.3133	-8.1e-05
10.32	6.6e-05		10.32	8.7e-05		10.32	-7.95e-05
10.3267	6.75e-05		10.3267	8.5e-05		10.3267	-7.95e-05
10.3333	6.75e-05		10.3333	8.5e-05		10.3333	-8e-05
10.34	6.85e-05		10.34	8.6e-05		10.34	-8.1e-05
10.3467	6.55e-05		10.3467	8.5e-05		10.3467	-8.15e-05
10.3533	6.15e-05		10.3533	8.45e-05		10.3533	-8.05e-05
10.36	5.95e-05		10.36	8.35e-05		10.36	-8.1e-05
10.3667	6.15e-05		10.3667	8.5e-05		10.3667	-8.05e-05
10.3733	6.15e-05		10.3733	8.55e-05		10.3733	-7.95e-05
10.38	5.95e-05		10.38	8.55e-05		10.38	-7.7e-05
10.3867	6e-05		10.3867	8.5e-05		10.3867	-7.55e-05
10.3933	6e-05		10.3933	8.55e-05		10.3933	-7.25e-05
10.4	6.2e-05		10.4	8.65e-05		10.4	-7.1e-05
10.4067	6.5e-05		10.4067	8.5e-05		10.4067	-6.9e-05
10.4133	6.5e-05		10.4133	8.25e-05		10.4133	-6.9e-05
10.42	6.3e-05		10.42	8.25e-05		10.42	-6.9e-05
10.4267	6.05e-05		10.4267	8.3e-05		10.4267	-7.05e-05
10.4333	6.05e-05		10.4333	8.5e-05		10.4333	-7.15e-05
10.44	6.05e-05		10.44	8.45e-05		10.44	-7.1e-05
10.4467	6.15e-05		10.4467	8.6e-05		10.4467	-7e-05
10.4533	6.1e-05		10.4533	8.65e-05		10.4533	-6.9e-05
10.46	6.15e-05		10.46	8.9e-05		10.46	-7.25e-05
10.4667	6.35e-05		10.4667	9e-05		10.4667	-7.25e-05
10.4733	6.25e-05		10.4733	8.9e-05		10.4733	-7.2e-05
10.48	6.25e-05		10.48	8.8e-05		10.48	-7.15e-05
10.4867	6.25e-05		10.4867	8.45e-05		10.4867	-7.15e-05
10.4933	6.15e-05		10.4933	8.4e-05		10.4933	-6.95e-05
10.5	6.05e-05		10.5	8.1e-05		10.5	-7e-05
10.5067	6.1e-05		10.5067	8.05e-05		10.5067	-6.75e-05
10.5133	6e-05		10.5133	7.95e-05		10.5133	-6.4e-05
10.52	6e-05		10.52	7.95e-05		10.52	-6.3e-05
10.5267	6.2e-05		10.5267	7.85e-05		10.5267	-6.1e-05
10.5333	6.35e-05		10.5333	7.8e-05		10.5333	-6e-05
10.54	6.2e-05		10.54	7.8e-05		10.54	-5.8e-05
10.5467	6.25e-05		10.5467	7.75e-05		10.5467	-5.95e-05
10.5533	6.1e-05		10.5533	7.95e-05		10.5533	-5.95e-05
10.56	5.9e-05		10.56	7.8e-05		10.56	-6.1e-05
10.5667	5.75e-05		10.5667	7.6e-05		10.5667	-6e-05
10.5733	5.45e-05		10.5733	7.3e-05		10.5733	-5.75e-05
10.58	5.3e-05		10.58	7.15e-05		10.58	-5.6e-05
10.5867	5.2e-05		10.5867	7.15e-05		10.5867	-5.5e-05
10.5933	5.25e-05		10.5933	7.1e-05		10.5933	-5.25e-05
10.6	5.2e-05		10.6	7.05e-05		10.6	-4.95e-05
10.6067	5.3e-05		10.6067	6.8e-05		10.6067	-4.7e-05
10.6133	5.4e-05		10.6133	6.85e-05		10.6133	-4.5e-05
10.62	5.5e-05		10.62	6.95e-05		10.62	-4.7e-05
10.6267	5.5e-05		10.6267	7.15e-05		10.6267	-4.95e-05
10.6333	5.65e-05		10.6333	7.15e-05		10.6333	-5.15e-05
10.64	6.05e-05		10.64	7e-05		10.64	-5.05e-05
10.6467	6.15e-05		10.6467	6.95e-05		10.6467	-5.05e-05
10.6533	6.3e-05		10.6533	6.95e-05		10.6533	-5.45e-05
10.66	6.4e-05		10.66	6.9e-05		10.66	-5.75e-05
10.6667	6.45e-05		10.6667	6.7e-05		10.6667	-5.9e-05
10.6733	6.5e-05		10.6733	6.45e-05		10.6733	-5.85e-05
10.68	6.55e-05		10.68	6.25e-05		10.68	-5.65e-05
10.6867	6.35e-05		10.6867	6.15e-05		10.6867	-5.5e-05
10.6933	6.1e-05		10.6933	6.15e-05		10.6933	-5.6e-05
10.7	6.05e-05		10.7	6.05e-05		10.7	-5.6e-05
10.7067	6.05e-05		10.7067	6.3e-05		10.7067	-5.1e-05
10.7133	5.95e-05		10.7133	6.4e-05		10.7133	-4.65e-05
10.72	6e-05		10.72	6.45e-05		10.72	-4.4e-05
10.7267	5.95e-05		10.7267	6.65e-05		10.7267	-4.1e-05
10.7333	6.05e-05		10.7333	6.7e-05		10.7333	-4.35e-05
10.74	6.1e-05		10.74	6.7e-05		10.74	-4.4e-05
10.7467	6.15e-05		10.7467	6.75e-05		10.7467	-4.35e-05
10.7533	6.1e-05		10.7533	6.8e-05		10.7533	-4.5e-05
10.76	6.25e-05		10.76	6.45e-05		10.76	-4.6e-05
10.7667	6.3e-05		10.7667	6.3e-05		10.7667	-4.8e-05
10.7733	6.25e-05		10.7733	6.3e-05		10.7733	-4.95e-05
10.78	6.1e-05		10.78	6.2e-05		10.78	-5.1e-05
10.7867	6e-05		10.7867	6.15e-05		10.7867	-4.7e-05
10.7933	6.1e-05		10.7933	6.3e-05		10.7933	-4.5e-05
10.8	6.15e-05		10.8	6.3e-05		10.8	-4.5e-05
10.8067	6.1e-05		10.8067	6.2e-05		10.8067	-4.6e-05
10.8133	5.9e-05		10.8133	6.3e-05		10.8133	-4.6e-05
10.82	5.95e-05		10.82	6.45e-05		10.82	-4.65e-05
10.8267	6e-05		10.8267	6.25e-05		10.8267	-4.65e-05
10.8333	6.25e-05		10.8333	6.15e-05		10.8333	-4.75e-05
10.84	6.45e-05		10.84	6.1e-05		10.84	-5.05e-05
10.8467	6.3e-05		10.8467	5.9e-05		10.8467	-5.3e-05
10.8533	6.4e-05		10.8533	5.9e-05		10.8533	-5.5e-05
10.86	6.5e-05		10.86	6.25e-05		10.86	-5.5e-05
10.8667	6.6e-05		10.8667	6.4e-05		10.8667	-5.6e-05
10.8733	6.45e-05		10.8733	6.2e-05		10.8733	-5.65e-05
10.88	6.2e-05		10.88	6.2e-05		10.88	-5.7e-05
10.8867	6.05e-05		10.8867	6.3e-05		10.8867	-5.65e-05
10.8933	5.85e-05		10.8933	6.3e-05		10.8933	-5.45e-05
10.9	5.85e-05		10.9	6.35e-05		10.9	-5e-05
10.9067	5.65e-05		10.9067	6.15e-05		10.9067	-4.75e-05
10.9133	5.5e-05		10.9133	5.6e-05		10.9133	-4.6e-05
10.92	5.5e-05		10.92	5.25e-05		10.92	-4.5e-05
10.9267	5.7e-05		10.9267	5.2e-05		10.9267	-4.55e-05
10.9333	5.9e-05		10.9333	4.9e-05		10.9333	-4.4e-05
10.94	6e-05		10.94	4.65e-05		10.94	-4.4e-05
10.9467	6.1e-05		10.9467	4.55e-05		10.9467	-4.3e-05
10.9533	6.1e-05		10.9533	4.5e-05		10.9533	-4.65e-05
10.96	5.9e-05		10.96	4.55e-05		10.96	-4.65e-05
10.9667	5.75e-05		10.9667	4.6e-05		10.9667	-4.6e-05
10.9733	5.45e-05		10.9733	4.5e-05		10.9733	-4.35e-05
10.98	5.25e-05		10.98	4.4e-05		10.98	-4.05e-05
10.9867	5.25e-05		10.9867	4.55e-05		10.9867	-3.95e-05
10.9933	5.2e-05		10.9933	4.7e-05		10.9933	-3.75e-05
11	5e-05		11	4.5e-05		11	-3.5e-05
11.0067	4.95e-05		11.0067	4.25e-05		11.0067	-3.1e-05
11.0133	5e-05		11.0133	4.25e-05		11.0133	-3e-05
11.02	5.05e-05		11.02	4.4e-05		11.02	-3.15e-05
11.0267	5.15e-05		11.0267	4.35e-05		11.0267	-3.45e-05
11.0333	5e-05		11.0333	4.3e-05		11.0333	-3.5e-05
11.04	4.8e-05		11.04	4.2e-05		11.04	-3.6e-05
11.0467	4.65e-05		11.0467	4e-05		11.0467	-3.8e-05
11.0533	4.55e-05		11.0533	3.95e-05		11.0533	-4.1e-05
11.06	4.4e-05		11.06	3.95e-05		11.06	-4.5e-05
11.0667	4.4e-05		11.0667	4e-05		11.0667	-4.5e-05
11.0733	4.5e-05		11.0733	3.9e-05		11.0733	-4.45e-05
11.08	4.55e-05		11.08	3.85e-05		11.08	-4.45e-05
11.0867	4.65e-05		11.0867	3.9e-05		11.0867	-4.5e-05
11.0933	4.6e-05		11.0933	3.95e-05		11.0933	-4.6e-05
11.1	4.5e-05		11.1	4e-05		11.1	-4.3e-05
11.1067	4.6e-05		11.1067	4.15e-05		11.1067	-4.1e-05
11.1133	4.5e-05		11.1133	4.15e-05		11.1133	-4.1e-05
11.12	4.2e-05		11.12	4.2e-05		11.12	-4.3e-05
11.1267	4.1e-05		11.1267	4.3e-05		11.1267	-4.2e-05
11.1333	3.9e-05		11.1333	4.35e-05		11.1333	-4.05e-05
11.14	3.7e-05		11.14	4.2e-05		11.14	-4.05e-05
11.1467	3.65e-05		11.1467	4.2e-05		11.1467	-4.05e-05
11.1533	3.65e-05		11.1533	4.15e-05		11.1533	-4.2e-05
11.16	3.45e-05		11.16	4.15e-05		11.16	-4.3e-05
11.1667	3.75e-05		11.1667	4.1e-05		11.1667	-4.2e-05
11.1733	3.9e-05		11.1733	3.9e-05		11.1733	-4.1e-05
11.18	3.85e-05		11.18	3.9e-05		11.18	-3.95e-05
11.1867	4.15e-05		11.1867	3.75e-05		11.1867	-3.75e-05
11.1933	4.45e-05		11.1933	3.8e-05		11.1933	-3.45e-05
11.2	4.5e-05		11.2	3.85e-05		11.2	-3.15e-05
11.2067	4.65e-05		11.2067	3.85e-05		11.2067	-2.85e-05
11.2133	4.8e-05		11.2133	3.9e-05		11.2133	-2.75e-05
11.22	4.7e-05		11.22	4e-05		11.22	-2.45e-05
11.2267	4.95e-05		11.2267	3.9e-05		11.2267	-2.2e-05
11.2333	4.95e-05		11.2333	3.75e-05		11.2333	-2.15e-05
11.24	4.75e-05		11.24	3.75e-05		11.24	-2.35e-05
11.2467	4.4e-05		11.2467	3.85e-05		11.2467	-2.4e-05
11.2533	4.25e-05		11.2533	3.65e-05		11.2533	-2.5e-05
11.26	4.1e-05		11.26	3.55e-05		11.26	-2.6e-05
11.2667	4.05e-05		11.2667	3.5e-05		11.2667	-2.6e-05
11.2733	4e-05		11.2733	3.5e-05		11.2733	-2.7e-05
11.28	3.65e-05		11.28	3.6e-05		11.28	-2.75e-05
11.2867	3.7e-05		11.2867	3.7e-05		11.2867	-2.7e-05
11.2933	3.65e-05		11.2933	3.85e-05		11.2933	-2.45e-05
11.3	3.7e-05		11.3	3.95e-05		11.3	-2.3e-05
11.3067	3.85e-05		11.3067	3.95e-05		11.3067	-2.45e-05
11.3133	3.85e-05		11.3133	4.1e-05		11.3133	-2.6e-05
11.32	3.55e-05		11.32	4.05e-05		11.32	-2.85e-05
11.3267	3.4e-05		11.3267	4e-05		11.3267	-3.05e-05
11.3333	3.25e-05		11.3333	4.1e-05		11.3333	-3.2e-05
11.34	3.05e-05		11.34	4.25e-05		11.34	-3.1e-05
11.3467	3.1e-05		11.3467	4.2e-05		11.3467	-3.25e-05
11.3533	2.9e-05		11.3533	4.3e-05		11.3533	-3.55e-05
11.36	2.6e-05		11.36	4.45e-05		11.36	-3.5e-05
11.3667	2.5e-05		11.3667	4.45e-05		11.3667	-3.15e-05
11.3733	2.45e-05		11.3733	4.55e-05		11.3733	-2.9e-05
11.38	2.2e-05		11.38	4.65e-05		11.38	-2.8e-05
11.3867	2e-05		11.3867	4.55e-05		11.3867	-2.65e-05
11.3933	1.8e-05		11.3933	4.25e-05		11.3933	-2.65e-05
11.4	1.5e-05		11.4	4.3e-05		11.4	-2.55e-05
11.4067	1.5e-05		11.4067	4.25e-05		11.4067	-2.4e-05
11.4133	1.4e-05		11.4133	4.25e-05		11.4133	-2.35e-05
11.42	1.4e-05		11.42	4.1e-05		11.42	-2.65e-05
11.4267	1.4e-05		11.4267	4e-05		11.4267	-2.7e-05
11.4333	1.45e-05		11.4333	3.85e-05		11.4333	-2.7e-05
11.44	1.55e-05		11.44	4.05e-05		11.44	-2.9e-05
11.4467	1.6e-05		11.4467	4.1e-05		11.4467	-3.15e-05
11.4533	1.65e-05		11.4533	3.7e-05		11.4533	-3.3e-05
11.46	1.7e-05		11.46	3.4e-05		11.46	-3.3e-05
11.4667	1.8e-05		11.4667	3.05e-05		11.4667	-3.35e-05
11.4733	1.65e-05		11.4733	3e-05		11.4733	-3.25e-05
11.48	1.7e-05		11.48	3.15e-05		11.48	-3.15e-05
11.4867	1.6e-05		11.4867	3.1e-05		11.4867	-2.95e-05
11.4933	1.5e-05		11.4933	2.9e-05		11.4933	-2.7e-05
11.5	1.35e-05		11.5	2.75e-05		11.5	-2.4e-05
11.5067	1.2e-05		11.5067	2.85e-05		11.5067	-2.2e-05
11.5133	1e-05		11.5133	2.85e-05		11.5133	-2.05e-05
11.52	1e-05		11.52	3.05e-05		11.52	-1.95e-05
11.5267	9e-06		11.5267	3.05e-05		11.5267	-1.8e-05
11.5333	8e-06		11.5333	2.8e-05		11.5333	-1.6e-05
11.54	1e-05		11.54	2.6e-05		11.54	-1.65e-05
11.5467	1.2e-05		11.5467	2.3e-05		11.5467	-1.55e-05
11.5533	1.4e-05		11.5533	2.25e-05		11.5533	-1.75e-05
11.56	1.5e-05		11.56	2.1e-05		11.56	-1.75e-05
11.5667	1.55e-05		11.5667	1.95e-05		11.5667	-1.5e-05
11.5733	1.45e-05		11.5733	1.65e-05		11.5733	-1.3e-05
11.58	1.4e-05		11.58	1.55e-05		11.58	-1.15e-05
11.5867	1.4e-05		11.5867	1.5e-05		11.5867	-1.25e-05
11.5933	1.4e-05		11.5933	1.55e-05		11.5933	-1.25e-05
11.6	1.45e-05		11.6	1.8e-05		11.6	-1.3e-05
11.6067	1.35e-05		11.6067	1.95e-05		11.6067	-1.2e-05
11.6133	1.3e-05		11.6133	2.05e-05		11.6133	-1e-05
11.62	1.2e-05		11.62	2.35e-05		11.62	-1e-05
11.6267	1.25e-05		11.6267	2.3e-05		11.6267	-8.5e-06
11.6333	1.3e-05		11.6333	2.3e-05		11.6333	-9.5e-06
11.64	1.4e-05		11.64	2.1e-05		11.64	-9e-06
11.6467	1.3e-05		11.6467	1.95e-05		11.6467	-8.5e-06
11.6533	1.15e-05		11.6533	1.9e-05		11.6533	-6e-06
11.66	1.15e-05		11.66	1.65e-05		11.66	-3e-06
11.6667	1.2e-05		11.6667	1.6e-05		11.6667	-1.5e-06
11.6733	1.2e-05		11.6733	1.65e-05		11.6733	-2e-06
11.68	1.25e-05		11.68	1.95e-05		11.68	-3e-06
11.6867	1.25e-05		11.6867	1.95e-05		11.6867	-2e-06
11.6933	1.1e-05		11.6933	2.05e-05		11.6933	5e-07
11.7	1.05e-05		11.7	2.2e-05		11.7	1.5e-06
11.7067	1.2e-05		11.7067	1.85e-05		11.7067	0
11.7133	1.35e-05		11.7133	1.8e-05		11.7133	-1.5e-06
11.72	1.3e-05		11.72	1.7e-05		11.72	-3e-06
11.7267	1.2e-05		11.7267	1.4e-05		11.7267	-3.5e-06
11.7333	1.2e-05		11.7333	1e-05		11.7333	-3e-06
11.74	1.3e-05		11.74	9e-06		11.74	-3.5e-06
11.7467	1.3e-05		11.7467	9e-06		11.7467	-6e-06
11.7533	1.3e-05		11.7533	9.5e-06		11.7533	-6e-06
11.76	1.15e-05		11.76	1.15e-05		11.76	-5e-06
11.7667	1e-05		11.7667	1.15e-05		11.7667	-4.5e-06
11.7733	9.5e-06		11.7733	1.25e-05		11.7733	-3e-06
11.78	1e-05		11.78	1.35e-05		11.78	-4e-06
11.7867	8.5e-06		11.7867	1.35e-05		11.7867	-5e-06
11.7933	7e-06		11.7933	1.5e-05		11.7933	-4e-06
11.8	6.5e-06		11.8	1.3e-05		11.8	-3.5e-06
11.8067	6e-06		11.8067	1.05e-05		11.8067	-3.5e-06
11.8133	6e-06		11.8133	1e-05		11.8133	-4.5e-06
11.82	5.5e-06		11.82	9e-06		11.82	-5e-06
11.8267	5.5e-06		11.8267	7.5e-06		11.8267	-4e-06
11.8333	4.5e-06		11.8333	5.5e-06		11.8333	-3e-06
11.84	4.5e-06		11.84	6e-06		11.84	-4e-06
11.8467	4e-06		11.8467	5e-06		11.8467	-5e-06
11.8533	4.5e-06		11.8533	3.5e-06		11.8533	-5e-06
11.86	3.5e-06		11.86	3.5e-06		11.86	-4e-06
11.8667	2e-06		11.8667	2.5e-06		11.8667	-1.5e-06
11.8733	2.5e-06		11.8733	2.5e-06		11.8733	-1e-06
11.88	2.5e-06		11.88	2e-06		11.88	-1.5e-06
11.8867	4.5e-06		11.8867	1e-06		11.8867	-1.5e-06
11.8933	5e-06		11.8933	-1.5e-06		11.8933	-5e-07
11.9	6e-06		11.9	-2e-06		11.9	0
11.9067	5.5e-06		11.9067	-1e-06		11.9067	-1.5e-06
11.9133	7.5e-06		11.9133	-2e-06		11.9133	-2.5e-06
11.92	8e-06		11.92	-1.5e-06		11.92	-4e-06
11.9267	7e-06		11.9267	-3.5e-06		11.9267	-3.5e-06
11.9333	6.5e-06		11.9333	-4e-06		11.9333	-2.5e-06
11.94	5e-06		11.94	-2e-06		11.94	-1e-06
11.9467	5e-06		11.9467	-1e-06		11.9467	-5e-07
11.9533	5e-06		11.9533	-5e-07		11.9533	5e-07
11.96	2.5e-06		11.96	-5e-07		11.96	1e-06
11.9667	1e-06		11.9667	-1e-06		11.9667	1.5e-06
11.9733	2e-06		11.9733	-3e-06		11.9733	2e-06
11.98	2.5e-06		11.98	-5e-07		11.98	1e-06
11.9867	2e-06		11.9867	-2e-06		11.9867	-1e-06
11.9933	1e-06		11.9933	-1.5e-06		11.9933	0
12	0		12	0		12	0
12.0067	5e-07		12.0067	-1e-06		12.0067	-1.5e-06
12.0133	2.5e-06		12.0133	-2e-06		12.0133	-1e-06
12.02	4.5e-06		12.02	-2e-06		12.02	0
12.0267	3.5e-06		12.0267	-2e-06		12.0267	-5e-07
12.0333	3.5e-06		12.0333	-4e-06		12.0333	-1e-06
12.04	4e-06		12.04	-5e-06		12.04	-1e-06
12.0467	6.5e-06		12.0467	-8.5e-06		12.0467	-4e-06
12.0533	7e-06		12.0533	-1.1e-05		12.0533	-5e-06
12.06	6e-06		12.06	-1.35e-05		12.06	-4e-06
12.0667	4.5e-06		12.0667	-1.55e-05		12.0667	-3e-06
12.0733	3e-06		12.0733	-1.6e-05		12.0733	-1e-06
12.08	3e-06		12.08	-1.55e-05		12.08	5e-07
12.0867	4e-06		12.0867	-1.35e-05		12.0867	2e-06
12.0933	5.5e-06		12.0933	-1.15e-05		12.0933	5e-06
12.1	5.5e-06		12.1	-1.15e-05		12.1	6e-06
12.1067	7.5e-06		12.1067	-1.1e-05		12.1067	5e-06
12.1133	8.5e-06		12.1133	-8.5e-06		12.1133	4e-06
12.12	1.05e-05		12.12	-8e-06		12.12	4.5e-06
12.1267	1.1e-05		12.1267	-7e-06		12.1267	2.5e-06
12.1333	1.15e-05		12.1333	-7e-06		12.1333	1.5e-06
12.14	1e-05		12.14	-1e-05		12.14	-1.5e-06
12.1467	8e-06		12.1467	-1.15e-05		12.1467	-4.5e-06
12.1533	6.5e-06		12.1533	-1.1e-05		12.1533	-5e-06
12.16	5e-06		12.16	-1.25e-05		12.16	-3e-06
12.1667	5e-06		12.1667	-1.4e-05		12.1667	-2e-06
12.1733	4.5e-06		12.1733	-1.25e-05		12.1733	-1.5e-06
12.18	3.5e-06		12.18	-1.35e-05		12.18	-1.5e-06
12.1867	5e-06		12.1867	-1.25e-05		12.1867	-2.5e-06
12.1933	7e-06		12.1933	-1.25e-05		12.1933	5e-07
12.2	8.5e-06		12.2	-1.15e-05		12.2	2e-06
12.2067	9.5e-06		12.2067	-1.2e-05		12.2067	5e-07
12.2133	1.05e-05		12.2133	-1.05e-05		12.2133	-2e-06
12.22	1e-05		12.22	-1e-05		12.22	-4.5e-06
12.2267	1e-05		12.2267	-1.05e-05		12.2267	-5e-06
12.2333	1.1e-05		12.2333	-1.1e-05		12.2333	-5.5e-06
12.24	1e-05		12.24	-1.1e-05		12.24	-6e-06
12.2467	8e-06		12.2467	-9.5e-06		12.2467	-6.5e-06
12.2533	6.5e-06		12.2533	-1.05e-05		12.2533	-6e-06
12.26	5e-06		12.26	-9.5e-06		12.26	-5.5e-06
12.2667	3.5e-06		12.2667	-9.5e-06		12.2667	-5e-06
12.2733	5e-06		12.2733	-9.5e-06		12.2733	-2e-06
12.28	5e-06		12.28	-8.5e-06		12.28	-2e-06
12.2867	4e-06		12.2867	-6.5e-06		12.2867	-2.5e-06
12.2933	5e-06		12.2933	-7e-06		12.2933	0
12.3	6e-06		12.3	-7e-06		12.3	-1.5e-06
12.3067	6e-06		12.3067	-6e-06		12.3067	-3.5e-06
12.3133	7.5e-06		12.3133	-5.5e-06		12.3133	-3e-06
12.32	8e-06		12.32	-5e-06		12.32	-2.5e-06
12.3267	8e-06		12.3267	-6e-06		12.3267	-5.5e-06
12.3333	7.5e-06		12.3333	-7e-06		12.3333	-7.5e-06
12.34	7e-06		12.34	-8.5e-06		12.34	-7.5e-06
12.3467	6e-06		12.3467	-8e-06		12.3467	-9e-06
12.3533	5.5e-06		12.3533	-8.5e-06		12.3533	-8.5e-06
12.36	7e-06		12.36	-8e-06		12.36	-8e-06
12.3667	5.5e-06		12.3667	-9.5e-06		12.3667	-7.5e-06
12.3733	3.5e-06		12.3733	-1.1e-05		12.3733	-7e-06
12.38	4e-06		12.38	-1.1e-05		12.38	-2.5e-06
12.3867	2.5e-06		12.3867	-1.15e-05		12.3867	-5e-07
12.3933	3e-06		12.3933	-1.15e-05		12.3933	-5e-07
12.4	4.5e-06		12.4	-1.35e-05		12.4	-1e-06
12.4067	4.5e-06		12.4067	-1.4e-05		12.4067	-2.5e-06
12.4133	4.5e-06		12.4133	-1.35e-05		12.4133	-1.5e-06
12.42	6e-06		12.42	-1.25e-05		12.42	-5e-06
12.4267	8.5e-06		12.4267	-1.4e-05		12.4267	-7.5e-06
12.4333	8.5e-06		12.4333	-1.3e-05		12.4333	-1.05e-05
12.44	1.05e-05		12.44	-1.15e-05		12.44	-1.2e-05
12.4467	1.05e-05		12.4467	-1.25e-05		12.4467	-1.1e-05
12.4533	7.5e-06		12.4533	-1.4e-05		12.4533	-9e-06
12.46	5.5e-06		12.46	-1.5e-05		12.46	-7e-06
12.4667	3.5e-06		12.4667	-1.7e-05		12.4667	-7e-06
12.4733	3e-06		12.4733	-1.7e-05		12.4733	-3.5e-06
12.48	1.5e-06		12.48	-1.5e-05		12.48	-5e-07
12.4867	-1e-06		12.4867	-1.6e-05		12.4867	1.5e-06
12.4933	-3e-06		12.4933	-1.85e-05		12.4933	1.5e-06
12.5	-2e-06		12.5	-2.05e-05		12.5	1e-06
12.5067	0		12.5067	-2.1e-05		12.5067	5e-07
12.5133	1e-06		12.5133	-2.05e-05		12.5133	5e-07
12.52	5e-07		12.52	-1.85e-05		12.52	5e-07
12.5267	-2e-06		12.5267	-2e-05		12.5267	1e-06
12.5333	-3.5e-06		12.5333	-2.15e-05		12.5333	-5e-07
12.54	-4.5e-06		12.54	-2.25e-05		12.54	-5e-07
12.5467	-5.5e-06		12.5467	-2.2e-05		12.5467	1.5e-06
12.5533	-6.5e-06		12.5533	-2.05e-05		12.5533	2.5e-06
12.56	-6e-06		12.56	-1.95e-05		12.56	2.5e-06
12.5667	-5e-06		12.5667	-1.95e-05		12.5667	6e-06
12.5733	-3e-06		12.5733	-2.1e-05		12.5733	8e-06
12.58	-1.5e-06		12.58	-2.1e-05		12.58	1e-05
12.5867	-1.5e-06		12.5867	-2.1e-05		12.5867	1.4e-05
12.5933	-2e-06		12.5933	-2.05e-05		12.5933	1.35e-05
12.6	-2e-06		12.6	-2.05e-05		12.6	1.4e-05
12.6067	-3.5e-06		12.6067	-2.05e-05		12.6067	1.55e-05
12.6133	-5e-06		12.6133	-2.25e-05		12.6133	1.55e-05
12.62	-7e-06		12.62	-2.25e-05		12.62	1.05e-05
12.6267	-9.5e-06		12.6267	-2.15e-05		12.6267	7.5e-06
12.6333	-1.05e-05		12.6333	-2.15e-05		12.6333	5e-06
12.64	-1.2e-05		12.64	-2.45e-05		12.64	3e-06
12.6467	-1.2e-05		12.6467	-2.65e-05		12.6467	6e-06
12.6533	-1.05e-05		12.6533	-2.65e-05		12.6533	6.5e-06
12.66	-1e-05		12.66	-2.85e-05		12.66	7e-06
12.6667	-1.05e-05		12.6667	-2.85e-05		12.6667	9.5e-06
12.6733	-9.5e-06		12.6733	-3.1e-05		12.6733	1.2e-05
12.68	-6.5e-06		12.68	-3.3e-05		12.68	1.45e-05
12.6867	-5e-06		12.6867	-3.45e-05		12.6867	1.7e-05
12.6933	-3e-06		12.6933	-3.3e-05		12.6933	1.65e-05
12.7	-2e-06		12.7	-3.2e-05		12.7	1.55e-05
12.7067	-2e-06		12.7067	-3.5e-05		12.7067	1.45e-05
12.7133	-1.5e-06		12.7133	-3.5e-05		12.7133	1.35e-05
12.72	5e-07		12.72	-3.6e-05		12.72	1.15e-05
12.7267	0		12.7267	-3.35e-05		12.7267	1.15e-05
12.7333	-2.5e-06		12.7333	-3.25e-05		12.7333	1.25e-05
12.74	-3e-06		12.74	-3.15e-05		12.74	1.2e-05
12.7467	-3.5e-06		12.7467	-3.05e-05		12.7467	1.25e-05
12.7533	-3.5e-06		12.7533	-3.05e-05		12.7533	9.5e-06
12.76	-4e-06		12.76	-2.85e-05		12.76	1.1e-05
12.7667	-5e-06		12.7667	-2.8e-05		12.7667	1.45e-05
12.7733	-6.5e-06		12.7733	-2.7e-05		12.7733	1.6e-05
12.78	-6e-06		12.78	-2.85e-05		12.78	1.9e-05
12.7867	-7e-06		12.7867	-3.1e-05		12.7867	1.9e-05
12.7933	-7.5e-06		12.7933	-3.25e-05		12.7933	1.85e-05
12.8	-5e-06		12.8	-3.45e-05		12.8	1.95e-05
12.8067	-4.5e-06		12.8067	-3.55e-05		12.8067	2e-05
12.8133	-4e-06		12.8133	-3.6e-05		12.8133	1.9e-05
12.82	-2e-06		12.82	-3.45e-05		12.82	1.75e-05
12.8267	-1e-06		12.8267	-3.6e-05		12.8267	1.65e-05
12.8333	-5e-07		12.8333	-3.4e-05		12.8333	1.5e-05
12.84	5e-07		12.84	-3.2e-05		12.84	1.65e-05
12.8467	5e-07		12.8467	-3e-05		12.8467	1.8e-05
12.8533	-5e-07		12.8533	-2.95e-05		12.8533	1.9e-05
12.86	-2e-06		12.86	-2.9e-05		12.86	2.3e-05
12.8667	-1.5e-06		12.8667	-2.95e-05		12.8667	2.35e-05
12.8733	-3e-06		12.8733	-3.15e-05		12.8733	2.45e-05
12.88	-2.5e-06		12.88	-2.9e-05		12.88	2.65e-05
12.8867	-3e-06		12.8867	-3.25e-05		12.8867	2.7e-05
12.8933	-3e-06		12.8933	-3.4e-05		12.8933	2.55e-05
12.9	-3e-06		12.9	-3.5e-05		12.9	2.55e-05
12.9067	-4e-06		12.9067	-3.55e-05		12.9067	2.6e-05
12.9133	-2.5e-06		12.9133	-3.75e-05		12.9133	2.55e-05
12.92	-4e-06		12.92	-3.75e-05		12.92	2.6e-05
12.9267	-3.5e-06		12.9267	-3.75e-05		12.9267	2.4e-05
12.9333	-6e-06		12.9333	-3.75e-05		12.9333	2.3e-05
12.94	-6e-06		12.94	-3.5e-05		12.94	2.1e-05
12.9467	-7e-06		12.9467	-3.5e-05		12.9467	2.3e-05
12.9533	-6.5e-06		12.9533	-3.6e-05		12.9533	2.35e-05
12.96	-4e-06		12.96	-3.6e-05		12.96	2.4e-05
12.9667	-3e-06		12.9667	-3.4e-05		12.9667	2.5e-05
12.9733	-2.5e-06		12.9733	-3.4e-05		12.9733	2.5e-05
12.98	-3e-06		12.98	-3.25e-05		12.98	2.55e-05
12.9867	-2.5e-06		12.9867	-3.4e-05		12.9867	2.6e-05
12.9933	-5e-07		12.9933	-3.45e-05		12.9933	2.65e-05
13	1.5e-06		13	-3.4e-05		13	2.5e-05
13.0067	1e-06		13.0067	-3.3e-05		13.0067	2.2e-05
13.0133	5e-07		13.0133	-3.2e-05		13.0133	2.2e-05
13.02	-1e-06		13.02	-3.25e-05		13.02	2.05e-05
13.0267	0		13.0267	-3.3e-05		13.0267	1.9e-05
13.0333	1e-06		13.0333	-3.35e-05		13.0333	1.9e-05
13.04	1.5e-06		13.04	-3.3e-05		13.04	2.05e-05
13.0467	5e-07		13.0467	-3.4e-05		13.0467	2.2e-05
13.0533	5e-07		13.0533	-3.3e-05		13.0533	2.35e-05
13.06	3e-06		13.06	-3.3e-05		13.06	2.8e-05
13.0667	5e-06		13.0667	-3.3e-05		13.0667	2.9e-05
13.0733	7e-06		13.0733	-3.2e-05		13.0733	2.9e-05
13.08	8.5e-06		13.08	-3e-05		13.08	3.1e-05
13.0867	7.5e-06		13.0867	-2.95e-05		13.0867	3.25e-05
13.0933	9e-06		13.0933	-2.9e-05		13.0933	3.1e-05
13.1	1.1e-05		13.1	-2.6e-05		13.1	3.1e-05
13.1067	1.3e-05		13.1067	-2.65e-05		13.1067	3.2e-05
13.1133	1.25e-05		13.1133	-2.5e-05		13.1133	3.15e-05
13.12	1.2e-05		13.12	-2.5e-05		13.12	3e-05
13.1267	1.3e-05		13.1267	-2.5e-05		13.1267	3.1e-05
13.1333	1.5e-05		13.1333	-2.45e-05		13.1333	3.15e-05
13.14	1.8e-05		13.14	-2.6e-05		13.14	3.35e-05
13.1467	2.05e-05		13.1467	-2.65e-05		13.1467	3.9e-05
13.1533	1.95e-05		13.1533	-2.85e-05		13.1533	4.6e-05
13.16	1.95e-05		13.16	-2.85e-05		13.16	4.7e-05
13.1667	2.2e-05		13.1667	-2.9e-05		13.1667	4.9e-05
13.1733	2.45e-05		13.1733	-2.9e-05		13.1733	5.4e-05
13.18	2.65e-05		13.18	-3e-05		13.18	5.5e-05
13.1867	2.65e-05		13.1867	-3.1e-05		13.1867	5.65e-05
13.1933	2.7e-05		13.1933	-2.9e-05		13.1933	5.5e-05
13.2	2.75e-05		13.2	-2.85e-05		13.2	5.2e-05
13.2067	3.05e-05		13.2067	-2.8e-05		13.2067	4.85e-05
13.2133	3.3e-05		13.2133	-2.65e-05		13.2133	4.9e-05
13.22	3.35e-05		13.22	-2.75e-05		13.22	4.95e-05
13.2267	3.35e-05		13.2267	-2.85e-05		13.2267	5.05e-05
13.2333	3.45e-05		13.2333	-2.75e-05		13.2333	5.15e-05
13.24	3.55e-05		13.24	-2.45e-05		13.24	5.45e-05
13.2467	3.75e-05		13.2467	-2.5e-05		13.2467	5.85e-05
13.2533	3.8e-05		13.2533	-2.7e-05		13.2533	6.2e-05
13.26	3.8e-05		13.26	-2.75e-05		13.26	6.55e-05
13.2667	3.8e-05		13.2667	-2.85e-05		13.2667	6.55e-05
13.2733	4e-05		13.2733	-2.7e-05		13.2733	6.6e-05
13.28	4.1e-05		13.28	-2.7e-05		13.28	6.5e-05
13.2867	4.1e-05		13.2867	-2.75e-05		13.2867	6.35e-05
13.2933	4.15e-05		13.2933	-2.75e-05		13.2933	6.1e-05
13.3	4.2e-05		13.3	-2.85e-05		13.3	5.95e-05
13.3067	4.35e-05		13.3067	-2.95e-05		13.3067	5.65e-05
13.3133	4.35e-05		13.3133	-2.85e-05		13.3133	5.35e-05
13.32	4.6e-05		13.32	-2.7e-05		13.32	5.35e-05
[truncated: 2,652 more rows]

## Sheet: Fig 5a
Time (min)	TriPure_0, crude		Time (min)	TriPure_0, after HPLC purifiation		Time (min)	TriPure_0, after photo-irradiation
0	0		0	0		0	0
0.00333	4e-06		0.00333	6.5e-06		0.00333	1.95e-05
0.00667	6.5e-06		0.00667	1.95e-05		0.00667	2.4e-05
0.01	8e-06		0.01	3.1e-05		0.01	2.05e-05
0.01333	1.65e-05		0.01333	3.15e-05		0.01333	2.4e-05
0.01667	1.35e-05		0.01667	3.7e-05		0.01667	2.7e-05
0.02	1.05e-05		0.02	4.6e-05		0.02	2.45e-05
0.02333	1.1e-05		0.02333	4.2e-05		0.02333	1.45e-05
0.02667	1.55e-05		0.02667	3.95e-05		0.02667	1.2e-05
0.03	2.05e-05		0.03	3.6e-05		0.03	3.15e-05
0.03333	2.1e-05		0.03333	2.8e-05		0.03333	5.1e-05
0.03667	2.55e-05		0.03667	2.95e-05		0.03667	4.95e-05
0.04	2.55e-05		0.04	2.75e-05		0.04	4.3e-05
0.04333	2.6e-05		0.04333	2.95e-05		0.04333	4.2e-05
0.04667	2.2e-05		0.04667	4.85e-05		0.04667	4.25e-05
0.05	1.8e-05		0.05	6.65e-05		0.05	4.2e-05
0.05333	2.35e-05		0.05333	6.1e-05		0.05333	3.7e-05
0.05667	2e-05		0.05667	4.45e-05		0.05667	5.05e-05
0.06	1.9e-05		0.06	3.55e-05		0.06	6.25e-05
0.06333	2.1e-05		0.06333	3.3e-05		0.06333	4.7e-05
0.06667	1.7e-05		0.06667	3.55e-05		0.06667	4.55e-05
0.07	1.65e-05		0.07	4.65e-05		0.07	4.35e-05
0.07333	1.6e-05		0.07333	4.8e-05		0.07333	4.25e-05
0.07667	1.15e-05		0.07667	3.75e-05		0.07667	4.85e-05
0.08	1.5e-05		0.08	4.25e-05		0.08	4.05e-05
0.08333	2.25e-05		0.08333	4.8e-05		0.08333	3.85e-05
0.08667	2.9e-05		0.08667	4.65e-05		0.08667	3.75e-05
0.09	1.75e-05		0.09	4.5e-05		0.09	4e-05
0.09333	1.65e-05		0.09333	4.55e-05		0.09333	4.85e-05
0.09667	1.6e-05		0.09667	5.5e-05		0.09667	4.9e-05
0.1	2e-06		0.1	5.8e-05		0.1	4.75e-05
0.10333	8.5e-06		0.10333	4.6e-05		0.10333	4.45e-05
0.10667	9.5e-06		0.10667	3.3e-05		0.10667	3.95e-05
0.11	1.15e-05		0.11	3.75e-05		0.11	3.7e-05
0.11333	1.7e-05		0.11333	4.5e-05		0.11333	3.6e-05
0.11667	2.55e-05		0.11667	3.65e-05		0.11667	3.25e-05
0.12	3e-05		0.12	3.5e-05		0.12	3.2e-05
0.12333	1.6e-05		0.12333	4.45e-05		0.12333	3.95e-05
0.12667	1.85e-05		0.12667	4.25e-05		0.12667	3.55e-05
0.13	2.55e-05		0.13	3.9e-05		0.13	1.95e-05
0.13333	1.5e-05		0.13333	4.1e-05		0.13333	2.45e-05
0.13667	9.5e-06		0.13667	4.75e-05		0.13667	3.9e-05
0.14	9.5e-06		0.14	5.05e-05		0.14	4.05e-05
0.14333	1.1e-05		0.14333	4.75e-05		0.14333	3.6e-05
0.14667	1.35e-05		0.14667	4.65e-05		0.14667	3.45e-05
0.15	2.45e-05		0.15	4.05e-05		0.15	3.9e-05
0.15333	3e-05		0.15333	4.25e-05		0.15333	2.8e-05
0.15667	2.75e-05		0.15667	4.6e-05		0.15667	1.65e-05
0.16	2.75e-05		0.16	5.3e-05		0.16	3.25e-05
0.16333	2.45e-05		0.16333	5.9e-05		0.16333	4.3e-05
0.16667	2.15e-05		0.16667	3.85e-05		0.16667	4.4e-05
0.17	2.05e-05		0.17	3.45e-05		0.17	3.6e-05
0.17333	1.85e-05		0.17333	4.65e-05		0.17333	2.35e-05
0.17667	1.9e-05		0.17667	4.7e-05		0.17667	2.45e-05
0.18	3.1e-05		0.18	4.85e-05		0.18	3e-05
0.18333	2.8e-05		0.18333	4.5e-05		0.18333	3.8e-05
0.18667	1.35e-05		0.18667	4.3e-05		0.18667	4.75e-05
0.19	1.2e-05		0.19	4.3e-05		0.19	4.95e-05
0.19333	1.5e-05		0.19333	3.25e-05		0.19333	4.35e-05
0.19667	2.1e-05		0.19667	3.3e-05		0.19667	4e-05
0.2	3.4e-05		0.2	4e-05		0.2	4.35e-05
0.20333	3.8e-05		0.20333	4.05e-05		0.20333	4.05e-05
0.20667	3.55e-05		0.20667	3.75e-05		0.20667	3.05e-05
0.21	3.8e-05		0.21	3.5e-05		0.21	3.4e-05
0.21333	3.3e-05		0.21333	3.85e-05		0.21333	4.15e-05
0.21667	2.35e-05		0.21667	3.9e-05		0.21667	4.25e-05
0.22	2.8e-05		0.22	4e-05		0.22	3.2e-05
0.22333	2.8e-05		0.22333	4.9e-05		0.22333	2.1e-05
0.22667	1.7e-05		0.22667	5.3e-05		0.22667	2.05e-05
0.23	1.35e-05		0.23	4.2e-05		0.23	2.45e-05
0.23333	2.45e-05		0.23333	4.15e-05		0.23333	3e-05
0.23667	2.7e-05		0.23667	4.55e-05		0.23667	3.15e-05
0.24	1.95e-05		0.24	3.9e-05		0.24	2.95e-05
0.24333	3.15e-05		0.24333	4.1e-05		0.24333	2.9e-05
0.24667	3.8e-05		0.24667	4.8e-05		0.24667	3.15e-05
0.25	2.4e-05		0.25	5.45e-05		0.25	3.5e-05
0.25333	2.1e-05		0.25333	5.85e-05		0.25333	3.9e-05
0.25667	1.95e-05		0.25667	5.8e-05		0.25667	3.65e-05
0.26	2.35e-05		0.26	4.6e-05		0.26	3.15e-05
0.26333	3.1e-05		0.26333	5.15e-05		0.26333	3.15e-05
0.26667	3.2e-05		0.26667	6.85e-05		0.26667	2.75e-05
0.27	2.95e-05		0.27	5.8e-05		0.27	3.05e-05
0.27333	2.25e-05		0.27333	5.55e-05		0.27333	3.25e-05
0.27667	2.05e-05		0.27667	5.3e-05		0.27667	3.55e-05
0.28	3.35e-05		0.28	4.95e-05		0.28	4.4e-05
0.28333	4.45e-05		0.28333	6e-05		0.28333	4.6e-05
0.28667	3.8e-05		0.28667	5.9e-05		0.28667	4.45e-05
0.29	2.9e-05		0.29	5.45e-05		0.29	4.65e-05
0.29333	3.15e-05		0.29333	5.1e-05		0.29333	5.15e-05
0.29667	3.75e-05		0.29667	4.65e-05		0.29667	6.05e-05
0.3	3.8e-05		0.3	5.35e-05		0.3	6.75e-05
0.30333	3.4e-05		0.30333	5.25e-05		0.30333	5.55e-05
0.30667	2.45e-05		0.30667	4.7e-05		0.30667	5.55e-05
0.31	3.1e-05		0.31	6.15e-05		0.31	5.65e-05
0.31333	3.1e-05		0.31333	6.5e-05		0.31333	4.55e-05
0.31667	3.25e-05		0.31667	5.2e-05		0.31667	4.65e-05
0.32	4e-05		0.32	5.45e-05		0.32	3.7e-05
0.32333	3.9e-05		0.32333	5.1e-05		0.32333	2.8e-05
0.32667	3.75e-05		0.32667	4.95e-05		0.32667	3.1e-05
0.33	3.55e-05		0.33	5.4e-05		0.33	3.35e-05
0.33333	3.75e-05		0.33333	5e-05		0.33333	4e-05
0.33667	3.15e-05		0.33667	4.6e-05		0.33667	3.8e-05
0.34	2.3e-05		0.34	4.85e-05		0.34	3.9e-05
0.34333	2.85e-05		0.34333	5.5e-05		0.34333	4.1e-05
0.34667	3.1e-05		0.34667	4.9e-05		0.34667	4.7e-05
0.35	3.35e-05		0.35	4.65e-05		0.35	5.1e-05
0.35333	4.2e-05		0.35333	5.2e-05		0.35333	4.4e-05
0.35667	3.3e-05		0.35667	4.95e-05		0.35667	3.85e-05
0.36	1.75e-05		0.36	4.3e-05		0.36	3.7e-05
0.36333	2.25e-05		0.36333	3.7e-05		0.36333	3.6e-05
0.36667	3.5e-05		0.36667	3.95e-05		0.36667	3.6e-05
0.37	2.9e-05		0.37	4.65e-05		0.37	3.55e-05
0.37333	2.4e-05		0.37333	5.05e-05		0.37333	3.1e-05
0.37667	2.8e-05		0.37667	5.4e-05		0.37667	2.85e-05
0.38	3.25e-05		0.38	4.9e-05		0.38	1.8e-05
0.38333	3e-05		0.38333	4.3e-05		0.38333	2.85e-05
0.38667	2.65e-05		0.38667	4.75e-05		0.38667	4.55e-05
0.39	4.1e-05		0.39	5e-05		0.39	4.75e-05
0.39333	4.65e-05		0.39333	4.1e-05		0.39333	4.25e-05
0.39667	4.2e-05		0.39667	3.05e-05		0.39667	3.85e-05
0.4	4.1e-05		0.4	3.3e-05		0.4	4.25e-05
0.40333	3.5e-05		0.40333	4.3e-05		0.40333	3.45e-05
0.40667	3.2e-05		0.40667	4.25e-05		0.40667	3.4e-05
0.41	3e-05		0.41	3.8e-05		0.41	3.6e-05
0.41333	2.75e-05		0.41333	4.45e-05		0.41333	3.15e-05
0.41667	2.35e-05		0.41667	4.6e-05		0.41667	3.15e-05
0.42	1.9e-05		0.42	4.75e-05		0.42	2.35e-05
0.42333	2.45e-05		0.42333	4.65e-05		0.42333	1.15e-05
0.42667	3.1e-05		0.42667	4.5e-05		0.42667	1e-05
0.43	4.6e-05		0.43	4.75e-05		0.43	1.95e-05
0.43333	4.45e-05		0.43333	4.4e-05		0.43333	2.25e-05
0.43667	3.4e-05		0.43667	4.35e-05		0.43667	2.2e-05
0.44	5e-05		0.44	4.15e-05		0.44	1.65e-05
0.44333	4.45e-05		0.44333	3.95e-05		0.44333	1.75e-05
0.44667	3.9e-05		0.44667	4.4e-05		0.44667	3.2e-05
0.45	4.45e-05		0.45	4.8e-05		0.45	2.85e-05
0.45333	3.1e-05		0.45333	4.3e-05		0.45333	1.45e-05
0.45667	2.9e-05		0.45667	4.2e-05		0.45667	1.8e-05
0.46	2.75e-05		0.46	5.1e-05		0.46	2.9e-05
0.46333	2.45e-05		0.46333	5.3e-05		0.46333	2.8e-05
0.46667	4.05e-05		0.46667	5.35e-05		0.46667	2e-05
0.47	4.3e-05		0.47	6.15e-05		0.47	2.5e-05
0.47333	3.05e-05		0.47333	6.1e-05		0.47333	2.4e-05
0.47667	2.7e-05		0.47667	5.1e-05		0.47667	1.5e-05
0.48	4e-05		0.48	4e-05		0.48	2.7e-05
0.48333	4.5e-05		0.48333	4.7e-05		0.48333	3.6e-05
0.48667	4.55e-05		0.48667	6.15e-05		0.48667	2.85e-05
0.49	4.05e-05		0.49	5.85e-05		0.49	3.55e-05
0.49333	2.8e-05		0.49333	4.9e-05		0.49333	4.7e-05
0.49667	3.25e-05		0.49667	4.5e-05		0.49667	4.2e-05
0.5	3.2e-05		0.5	4.65e-05		0.5	2.55e-05
0.50333	3.15e-05		0.50333	3.45e-05		0.50333	2.4e-05
0.50667	3.7e-05		0.50667	3.2e-05		0.50667	3.1e-05
0.51	4.65e-05		0.51	4.25e-05		0.51	2.65e-05
0.51333	4.1e-05		0.51333	3.95e-05		0.51333	2.95e-05
0.51667	3.05e-05		0.51667	3.65e-05		0.51667	3.35e-05
0.52	3.9e-05		0.52	4.65e-05		0.52	2.25e-05
0.52333	4e-05		0.52333	5.3e-05		0.52333	1.95e-05
0.52667	3.75e-05		0.52667	4.5e-05		0.52667	3e-05
0.53	3.15e-05		0.53	4.3e-05		0.53	2.85e-05
0.53333	1.95e-05		0.53333	4.65e-05		0.53333	2.45e-05
0.53667	1.75e-05		0.53667	4.6e-05		0.53667	3.05e-05
0.54	2.35e-05		0.54	4.75e-05		0.54	2.65e-05
0.54333	3.7e-05		0.54333	5.95e-05		0.54333	2.25e-05
0.54667	4.1e-05		0.54667	5.65e-05		0.54667	2.15e-05
0.55	3.3e-05		0.55	4.45e-05		0.55	1.5e-05
0.55333	3.3e-05		0.55333	5.15e-05		0.55333	8.5e-06
0.55667	4.55e-05		0.55667	5.45e-05		0.55667	1.4e-05
0.56	5e-05		0.56	4.2e-05		0.56	3.05e-05
0.56333	3.45e-05		0.56333	3.2e-05		0.56333	3.65e-05
0.56667	3.1e-05		0.56667	3.6e-05		0.56667	3.3e-05
0.57	3.4e-05		0.57	4.4e-05		0.57	2.95e-05
0.57333	3e-05		0.57333	4.9e-05		0.57333	2.7e-05
0.57667	3.25e-05		0.57667	4.25e-05		0.57667	2.15e-05
0.58	2.85e-05		0.58	3.9e-05		0.58	2.15e-05
0.58333	2.2e-05		0.58333	4.6e-05		0.58333	2.95e-05
0.58667	2.55e-05		0.58667	4.8e-05		0.58667	3.1e-05
0.59	3.7e-05		0.59	4.1e-05		0.59	2e-05
0.59333	3.7e-05		0.59333	3.5e-05		0.59333	2.4e-05
0.59667	2.2e-05		0.59667	4.15e-05		0.59667	3.3e-05
0.6	2e-05		0.6	4.9e-05		0.6	3.2e-05
0.60333	2.8e-05		0.60333	4.2e-05		0.60333	2.95e-05
0.60667	2.85e-05		0.60667	3e-05		0.60667	3.2e-05
0.61	3e-05		0.61	2.9e-05		0.61	2.6e-05
0.61333	4.05e-05		0.61333	4.45e-05		0.61333	2.1e-05
0.61667	3.75e-05		0.61667	5.85e-05		0.61667	1.75e-05
0.62	3.4e-05		0.62	5.75e-05		0.62	1.65e-05
0.62333	4.05e-05		0.62333	5.65e-05		0.62333	2e-05
0.62667	3.85e-05		0.62667	4.4e-05		0.62667	1.25e-05
0.63	3.6e-05		0.63	3.75e-05		0.63	5.5e-06
0.63333	3.45e-05		0.63333	3.7e-05		0.63333	1.4e-05
0.63667	3.25e-05		0.63667	4.3e-05		0.63667	2.85e-05
0.64	3.6e-05		0.64	5.15e-05		0.64	4e-05
0.64333	4.1e-05		0.64333	4.95e-05		0.64333	4.05e-05
0.64667	4.35e-05		0.64667	4.95e-05		0.64667	2.85e-05
0.65	2.9e-05		0.65	5.05e-05		0.65	2.45e-05
0.65333	1.65e-05		0.65333	5.6e-05		0.65333	1.4e-05
0.65667	2.55e-05		0.65667	5.45e-05		0.65667	9e-06
0.66	3.05e-05		0.66	5.05e-05		0.66	2.65e-05
0.66333	2.95e-05		0.66333	5e-05		0.66333	3.3e-05
0.66667	3.65e-05		0.66667	5.2e-05		0.66667	2.8e-05
0.67	3.1e-05		0.67	6.25e-05		0.67	2.3e-05
0.67333	1.8e-05		0.67333	7.15e-05		0.67333	1.05e-05
0.67667	2.7e-05		0.67667	6.85e-05		0.67667	1.1e-05
0.68	3.5e-05		0.68	6.75e-05		0.68	2.65e-05
0.68333	1.85e-05		0.68333	6.9e-05		0.68333	3e-05
0.68667	1.55e-05		0.68667	6.35e-05		0.68667	1.9e-05
0.69	2.8e-05		0.69	6.25e-05		0.69	1.1e-05
0.69333	3.4e-05		0.69333	6.7e-05		0.69333	9.5e-06
0.69667	3.6e-05		0.69667	5.05e-05		0.69667	1.3e-05
0.7	3.6e-05		0.7	4.5e-05		0.7	1.7e-05
0.70333	4.6e-05		0.70333	4.5e-05		0.70333	1.1e-05
0.70667	4.75e-05		0.70667	3.9e-05		0.70667	9e-06
0.71	4.35e-05		0.71	3.55e-05		0.71	1.5e-05
0.71333	4.95e-05		0.71333	3.4e-05		0.71333	2.3e-05
0.71667	3.95e-05		0.71667	4.85e-05		0.71667	2.65e-05
0.72	2.75e-05		0.72	6e-05		0.72	2.05e-05
0.72333	3.1e-05		0.72333	6.05e-05		0.72333	1.05e-05
0.72667	3.8e-05		0.72667	5.6e-05		0.72667	1e-06
0.73	4.85e-05		0.73	5.5e-05		0.73	5.5e-06
0.73333	4.7e-05		0.73333	4.3e-05		0.73333	5.5e-06
0.73667	3.85e-05		0.73667	4.05e-05		0.73667	5.5e-06
0.74	3.9e-05		0.74	5.05e-05		0.74	1.7e-05
0.74333	3.6e-05		0.74333	4.75e-05		0.74333	1.9e-05
0.74667	3.05e-05		0.74667	4.8e-05		0.74667	1.1e-05
0.75	3.1e-05		0.75	4.85e-05		0.75	-5e-07
0.75333	4.45e-05		0.75333	4.2e-05		0.75333	6.5e-06
0.75667	5.35e-05		0.75667	4.65e-05		0.75667	1.75e-05
0.76	4.35e-05		0.76	5.5e-05		0.76	1.95e-05
0.76333	3.55e-05		0.76333	5.85e-05		0.76333	2.25e-05
0.76667	4.65e-05		0.76667	5.8e-05		0.76667	1.95e-05
0.77	5.15e-05		0.77	6.2e-05		0.77	1.2e-05
0.77333	4.5e-05		0.77333	5.7e-05		0.77333	1.65e-05
0.77667	4.25e-05		0.77667	4.75e-05		0.77667	2.15e-05
0.78	4.2e-05		0.78	5.1e-05		0.78	2.6e-05
0.78333	4.1e-05		0.78333	5.7e-05		0.78333	1.85e-05
0.78667	4.4e-05		0.78667	4.5e-05		0.78667	1.2e-05
0.79	4.3e-05		0.79	2.95e-05		0.79	1e-05
0.79333	3.75e-05		0.79333	3.1e-05		0.79333	5.5e-06
0.79667	4.05e-05		0.79667	3.55e-05		0.79667	0
0.8	3.45e-05		0.8	4.1e-05		0.8	-5.5e-06
0.80333	2.65e-05		0.80333	4.9e-05		0.80333	1.25e-05
0.80667	4.05e-05		0.80667	5.8e-05		0.80667	2.8e-05
0.81	5e-05		0.81	5.25e-05		0.81	2.75e-05
0.81333	4.3e-05		0.81333	4e-05		0.81333	1.85e-05
0.81667	4.3e-05		0.81667	4.7e-05		0.81667	1.05e-05
0.82	5.05e-05		0.82	5.1e-05		0.82	4.5e-06
0.82333	5e-05		0.82333	4.8e-05		0.82333	5e-07
0.82667	3.65e-05		0.82667	4.85e-05		0.82667	2.5e-06
0.83	2.95e-05		0.83	5.2e-05		0.83	5.5e-06
0.83333	3.25e-05		0.83333	5.7e-05		0.83333	1.25e-05
0.83667	3.1e-05		0.83667	5.15e-05		0.83667	1.7e-05
0.84	2.9e-05		0.84	4.7e-05		0.84	6.5e-06
0.84333	3.9e-05		0.84333	4.85e-05		0.84333	-8.5e-06
0.84667	4.4e-05		0.84667	5e-05		0.84667	-2.5e-06
0.85	3.25e-05		0.85	3.95e-05		0.85	1.3e-05
0.85333	3.3e-05		0.85333	4.25e-05		0.85333	2.45e-05
0.85667	4.85e-05		0.85667	5.25e-05		0.85667	2.65e-05
0.86	5.1e-05		0.86	4.75e-05		0.86	1.8e-05
0.86333	4.75e-05		0.86333	4.75e-05		0.86333	1.65e-05
0.86667	4.85e-05		0.86667	4.85e-05		0.86667	1.3e-05
0.87	3.7e-05		0.87	4.45e-05		0.87	6.5e-06
0.87333	2.5e-05		0.87333	4.6e-05		0.87333	7.5e-06
0.87667	4.1e-05		0.87667	4.6e-05		0.87667	2.5e-06
0.88	5.45e-05		0.88	4.55e-05		0.88	1.2e-05
0.88333	5e-05		0.88333	4.9e-05		0.88333	3.05e-05
0.88667	4.95e-05		0.88667	4.75e-05		0.88667	1.7e-05
0.89	4.45e-05		0.89	4.35e-05		0.89	7.5e-06
0.89333	4.9e-05		0.89333	4.1e-05		0.89333	1.4e-05
0.89667	4.9e-05		0.89667	4.3e-05		0.89667	1.4e-05
0.9	3.25e-05		0.9	4.85e-05		0.9	9.5e-06
0.90333	2.5e-05		0.90333	3.5e-05		0.90333	1.05e-05
0.90667	2.9e-05		0.90667	3.3e-05		0.90667	1.45e-05
0.91	3.55e-05		0.91	4.65e-05		0.91	1.1e-05
0.91333	3.7e-05		0.91333	4.2e-05		0.91333	1e-05
0.91667	4e-05		0.91667	4.05e-05		0.91667	1.45e-05
0.92	4.45e-05		0.92	3.85e-05		0.92	6e-06
0.92333	3.8e-05		0.92333	3.2e-05		0.92333	-1e-06
0.92667	3.2e-05		0.92667	3.4e-05		0.92667	-1.5e-06
0.93	2.85e-05		0.93	4.55e-05		0.93	1.5e-06
0.93333	3.3e-05		0.93333	5.3e-05		0.93333	1.1e-05
0.93667	3.65e-05		0.93667	4.9e-05		0.93667	1.3e-05
0.94	4.15e-05		0.94	4.65e-05		0.94	1.5e-05
0.94333	4.7e-05		0.94333	4.5e-05		0.94333	1.2e-05
0.94667	3.6e-05		0.94667	4.8e-05		0.94667	2.5e-06
0.95	2.6e-05		0.95	4.3e-05		0.95	4.5e-06
0.95333	3e-05		0.95333	3.3e-05		0.95333	1.15e-05
0.95667	3.8e-05		0.95667	3.45e-05		0.95667	1.6e-05
0.96	3.8e-05		0.96	4.35e-05		0.96	2e-05
0.96333	4e-05		0.96333	5.7e-05		0.96333	6.5e-06
0.96667	4.4e-05		0.96667	6.35e-05		0.96667	4e-06
0.97	4e-05		0.97	5.5e-05		0.97	1.15e-05
0.97333	3.25e-05		0.97333	5.35e-05		0.97333	4.5e-06
0.97667	2.65e-05		0.97667	5e-05		0.97667	4e-06
0.98	2.55e-05		0.98	4.4e-05		0.98	1e-05
0.98333	3.4e-05		0.98333	4.25e-05		0.98333	1.25e-05
0.98667	3.85e-05		0.98667	4.65e-05		0.98667	7.5e-06
0.99	3.7e-05		0.99	4.95e-05		0.99	1.3e-05
0.99333	4e-05		0.99333	4.6e-05		0.99333	1.75e-05
0.99667	4.25e-05		0.99667	5.55e-05		0.99667	8e-06
1	3.45e-05		1	5.85e-05		1	5e-06
1.00333	3.65e-05		1.00333	4.4e-05		1.00333	9e-06
1.00667	5.2e-05		1.00667	4.5e-05		1.00667	2.35e-05
1.01	6.7e-05		1.01	5.5e-05		1.01	2.75e-05
1.01333	5.5e-05		1.01333	4.65e-05		1.01333	8e-06
1.01667	3.05e-05		1.01667	3.85e-05		1.01667	5e-06
1.02	3.7e-05		1.02	3.85e-05		1.02	7.5e-06
1.02333	4.3e-05		1.02333	4.35e-05		1.02333	9e-06
1.02667	3.9e-05		1.02667	4.4e-05		1.02667	-5e-07
1.03	3.6e-05		1.03	4.4e-05		1.03	-8.5e-06
1.03333	3.1e-05		1.03333	4.8e-05		1.03333	6.5e-06
1.03667	4.05e-05		1.03667	4.75e-05		1.03667	6.5e-06
1.04	5e-05		1.04	4.7e-05		1.04	-1.5e-06
1.04333	5.45e-05		1.04333	4.1e-05		1.04333	1e-06
1.04667	5.65e-05		1.04667	4.6e-05		1.04667	-3e-06
1.05	5.2e-05		1.05	4.65e-05		1.05	-1e-06
1.05333	5e-05		1.05333	4.2e-05		1.05333	6.5e-06
1.05667	4.3e-05		1.05667	5.75e-05		1.05667	6.5e-06
1.06	3.5e-05		1.06	6.2e-05		1.06	6e-06
1.06333	3.2e-05		1.06333	5.05e-05		1.06333	1.2e-05
1.06667	3.75e-05		1.06667	5.15e-05		1.06667	1.7e-05
1.07	4.95e-05		1.07	4.95e-05		1.07	1.45e-05
1.07333	5.15e-05		1.07333	3.75e-05		1.07333	8.5e-06
1.07667	4.35e-05		1.07667	3.55e-05		1.07667	-5e-07
1.08	4.3e-05		1.08	3.95e-05		1.08	5e-06
1.08333	4.7e-05		1.08333	4.15e-05		1.08333	2e-05
1.08667	4.7e-05		1.08667	4.25e-05		1.08667	1.45e-05
1.09	5.25e-05		1.09	3.75e-05		1.09	0
1.09333	5.2e-05		1.09333	3.5e-05		1.09333	-5e-07
1.09667	4.25e-05		1.09667	3.15e-05		1.09667	1e-05
1.1	4.25e-05		1.1	2.5e-05		1.1	1.65e-05
1.10333	5.15e-05		1.10333	3.15e-05		1.10333	1.35e-05
1.10667	5.45e-05		1.10667	3.95e-05		1.10667	7e-06
1.11	5.35e-05		1.11	4.3e-05		1.11	8.5e-06
1.11333	5.45e-05		1.11333	5.05e-05		1.11333	8e-06
1.11667	4.95e-05		1.11667	5e-05		1.11667	4.5e-06
1.12	4.75e-05		1.12	4.05e-05		1.12	5e-06
1.12333	4.05e-05		1.12333	3.45e-05		1.12333	3e-06
1.12667	3.7e-05		1.12667	4.2e-05		1.12667	7.5e-06
1.13	4.7e-05		1.13	4.5e-05		1.13	1.05e-05
1.13333	4.95e-05		1.13333	3.6e-05		1.13333	5.5e-06
1.13667	5.55e-05		1.13667	3.55e-05		1.13667	9e-06
1.14	5.35e-05		1.14	3.5e-05		1.14	1.55e-05
1.14333	4.55e-05		1.14333	3.35e-05		1.14333	3.5e-06
1.14667	4.7e-05		1.14667	3.95e-05		1.14667	3.5e-06
1.15	4.6e-05		1.15	4.6e-05		1.15	1.45e-05
1.15333	4.7e-05		1.15333	4.55e-05		1.15333	1.6e-05
1.15667	5.05e-05		1.15667	5.05e-05		1.15667	1.35e-05
1.16	4.95e-05		1.16	6.15e-05		1.16	-6e-06
1.16333	4.7e-05		1.16333	6.45e-05		1.16333	-1.5e-05
1.16667	4.4e-05		1.16667	6.05e-05		1.16667	-4e-06
1.17	3.4e-05		1.17	5.55e-05		1.17	3e-06
1.17333	3.05e-05		1.17333	4e-05		1.17333	-1e-06
1.17667	3.85e-05		1.17667	4.3e-05		1.17667	-1.45e-05
1.18	3.85e-05		1.18	5.2e-05		1.18	-1.1e-05
1.18333	3.9e-05		1.18333	4.65e-05		1.18333	9e-06
1.18667	4.3e-05		1.18667	4.75e-05		1.18667	1.55e-05
1.19	4.25e-05		1.19	5.45e-05		1.19	1.2e-05
1.19333	4.65e-05		1.19333	4.95e-05		1.19333	9e-06
1.19667	3.9e-05		1.19667	3.65e-05		1.19667	5.5e-06
1.2	3.1e-05		1.2	5e-05		1.2	-1e-06
1.20333	4.8e-05		1.20333	6e-05		1.20333	-4.5e-06
1.20667	5.45e-05		1.20667	5.1e-05		1.20667	-2e-06
1.21	4.7e-05		1.21	5.3e-05		1.21	9.5e-06
1.21333	4.35e-05		1.21333	5.15e-05		1.21333	8e-06
1.21667	4.5e-05		1.21667	4.05e-05		1.21667	-2e-06
1.22	4.6e-05		1.22	4.25e-05		1.22	-5e-07
1.22333	4.6e-05		1.22333	3.65e-05		1.22333	1.5e-05
1.22667	5.2e-05		1.22667	3.1e-05		1.22667	2.3e-05
1.23	4.65e-05		1.23	3.75e-05		1.23	5e-07
1.23333	3.3e-05		1.23333	3.15e-05		1.23333	-1.15e-05
1.23667	3.4e-05		1.23667	2.65e-05		1.23667	-1.05e-05
1.24	4.2e-05		1.24	3.25e-05		1.24	-5e-07
1.24333	4.3e-05		1.24333	4.35e-05		1.24333	1e-05
1.24667	4e-05		1.24667	4e-05		1.24667	8e-06
1.25	3.95e-05		1.25	3.45e-05		1.25	7e-06
1.25333	4.2e-05		1.25333	4.25e-05		1.25333	1.15e-05
1.25667	4.9e-05		1.25667	4.1e-05		1.25667	8e-06
1.26	4.9e-05		1.26	4.05e-05		1.26	6e-06
1.26333	4.25e-05		1.26333	4.05e-05		1.26333	1.2e-05
1.26667	3.8e-05		1.26667	4.45e-05		1.26667	1e-05
1.27	3.2e-05		1.27	4.55e-05		1.27	2e-06
1.27333	3e-05		1.27333	4.65e-05		1.27333	5e-07
1.27667	3.4e-05		1.27667	5.7e-05		1.27667	5e-07
1.28	4.05e-05		1.28	4.9e-05		1.28	-5e-07
1.28333	4.2e-05		1.28333	3.9e-05		1.28333	-1e-06
1.28667	4.15e-05		1.28667	3.9e-05		1.28667	1.05e-05
1.29	4.6e-05		1.29	4.25e-05		1.29	2.1e-05
1.29333	4.85e-05		1.29333	3.85e-05		1.29333	6.5e-06
1.29667	4.7e-05		1.29667	4.1e-05		1.29667	-1.4e-05
1.3	4.3e-05		1.3	4.8e-05		1.3	-1.3e-05
1.30333	4.5e-05		1.30333	4.2e-05		1.30333	-3.5e-06
1.30667	5.3e-05		1.30667	3.7e-05		1.30667	-4e-06
1.31	5.25e-05		1.31	3.4e-05		1.31	-3e-06
1.31333	5.15e-05		1.31333	4.25e-05		1.31333	-5.5e-06
1.31667	5.35e-05		1.31667	5.55e-05		1.31667	-6.5e-06
1.32	5.45e-05		1.32	5.35e-05		1.32	-8e-06
1.32333	5.3e-05		1.32333	3.8e-05		1.32333	-8e-06
1.32667	4.5e-05		1.32667	3.3e-05		1.32667	-8.5e-06
1.33	4.5e-05		1.33	4.55e-05		1.33	-1.35e-05
1.33333	4.95e-05		1.33333	4.5e-05		1.33333	-1.15e-05
1.33667	4.3e-05		1.33667	3.55e-05		1.33667	-1.8e-05
1.34	4.05e-05		1.34	4.2e-05		1.34	-2.15e-05
1.34333	4.55e-05		1.34333	4.65e-05		1.34333	-7e-06
1.34667	4.8e-05		1.34667	4.4e-05		1.34667	-9e-06
1.35	4.8e-05		1.35	4.8e-05		1.35	-6.5e-06
1.35333	4.5e-05		1.35333	4.95e-05		1.35333	3e-06
1.35667	3.25e-05		1.35667	4.6e-05		1.35667	3.5e-06
1.36	2.45e-05		1.36	5.15e-05		1.36	6.5e-06
1.36333	3.65e-05		1.36333	5.35e-05		1.36333	-2e-06
1.36667	5e-05		1.36667	3.7e-05		1.36667	1.5e-06
1.37	4.75e-05		1.37	3.35e-05		1.37	-5e-07
1.37333	4.25e-05		1.37333	4.15e-05		1.37333	-3.5e-06
1.37667	4.05e-05		1.37667	4.55e-05		1.37667	0
1.38	3.85e-05		1.38	3.85e-05		1.38	-4.5e-06
1.38333	3.7e-05		1.38333	3.3e-05		1.38333	-5.5e-06
1.38667	3.65e-05		1.38667	3.65e-05		1.38667	-3e-06
1.39	4.25e-05		1.39	3.2e-05		1.39	1.5e-06
1.39333	4.55e-05		1.39333	2.9e-05		1.39333	-3e-06
1.39667	4.55e-05		1.39667	3.1e-05		1.39667	-1.05e-05
1.4	5.1e-05		1.4	4e-05		1.4	-1.2e-05
1.40333	5.3e-05		1.40333	3.95e-05		1.40333	-1.05e-05
1.40667	4.85e-05		1.40667	4.1e-05		1.40667	-8e-06
1.41	5.05e-05		1.41	4.35e-05		1.41	-1.05e-05
1.41333	6.4e-05		1.41333	3.85e-05		1.41333	-5.5e-06
1.41667	7.1e-05		1.41667	3.9e-05		1.41667	-5e-07
1.42	5.85e-05		1.42	4.6e-05		1.42	-5e-06
1.42333	4.65e-05		1.42333	4.65e-05		1.42333	-5.5e-06
1.42667	4.1e-05		1.42667	4.35e-05		1.42667	-1e-05
1.43	4.9e-05		1.43	4.4e-05		1.43	-1.85e-05
1.43333	6.45e-05		1.43333	5.4e-05		1.43333	-1.2e-05
1.43667	5.7e-05		1.43667	5.2e-05		1.43667	-3e-06
1.44	5.05e-05		1.44	4.25e-05		1.44	-6e-06
1.44333	5.3e-05		1.44333	5.25e-05		1.44333	-1.1e-05
1.44667	5e-05		1.44667	4.55e-05		1.44667	-4e-06
1.45	5.2e-05		1.45	3.8e-05		1.45	-2.5e-06
1.45333	5.85e-05		1.45333	4.9e-05		1.45333	-3.5e-06
1.45667	5.85e-05		1.45667	5.8e-05		1.45667	4e-06
1.46	4.8e-05		1.46	5.3e-05		1.46	-1e-06
1.46333	4.2e-05		1.46333	4.25e-05		1.46333	-3e-06
1.46667	4.65e-05		1.46667	4.2e-05		1.46667	-4.5e-06
1.47	4.35e-05		1.47	4.65e-05		1.47	-1.15e-05
1.47333	3.3e-05		1.47333	5.4e-05		1.47333	-1.2e-05
1.47667	2.4e-05		1.47667	5.35e-05		1.47667	-8e-06
1.48	2.9e-05		1.48	5.05e-05		1.48	-1e-06
1.48333	4.4e-05		1.48333	4.8e-05		1.48333	1e-05
1.48667	4.75e-05		1.48667	3.15e-05		1.48667	1.05e-05
1.49	4.3e-05		1.49	2.45e-05		1.49	-5e-07
1.49333	4e-05		1.49333	2.95e-05		1.49333	-6.5e-06
1.49667	4.65e-05		1.49667	3.35e-05		1.49667	-9.5e-06
1.5	5.5e-05		1.5	3.8e-05		1.5	-1.1e-05
1.50333	5e-05		1.50333	4.4e-05		1.50333	-1.1e-05
1.50667	4.45e-05		1.50667	3.15e-05		1.50667	-2.15e-05
1.51	4.6e-05		1.51	2.15e-05		1.51	-2.05e-05
1.51333	4.2e-05		1.51333	3.75e-05		1.51333	-5e-06
1.51667	4.1e-05		1.51667	3.5e-05		1.51667	-2e-06
1.52	5e-05		1.52	3.35e-05		1.52	-7e-06
1.52333	5.55e-05		1.52333	4.3e-05		1.52333	-9.5e-06
1.52667	5.05e-05		1.52667	3.2e-05		1.52667	-9e-06
1.53	4.55e-05		1.53	2.6e-05		1.53	-1.1e-05
1.53333	4.35e-05		1.53333	3e-05		1.53333	-1.1e-05
1.53667	5.05e-05		1.53667	1.85e-05		1.53667	-4.5e-06
1.54	5.3e-05		1.54	1e-05		1.54	1.5e-06
1.54333	5.25e-05		1.54333	2.4e-05		1.54333	-3e-06
1.54667	6.5e-05		1.54667	3.6e-05		1.54667	-5e-07
1.55	7e-05		1.55	4.15e-05		1.55	8e-06
1.55333	6.55e-05		1.55333	4.05e-05		1.55333	7.5e-06
1.55667	5.2e-05		1.55667	4.4e-05		1.55667	-2e-06
1.56	4.1e-05		1.56	4.4e-05		1.56	-1.3e-05
1.56333	4.95e-05		1.56333	3.1e-05		1.56333	-1.15e-05
1.56667	4.7e-05		1.56667	3.45e-05		1.56667	-7.5e-06
1.57	4.55e-05		1.57	3.65e-05		1.57	-6e-06
1.57333	4.45e-05		1.57333	2.95e-05		1.57333	-3e-06
1.57667	4.2e-05		1.57667	3.15e-05		1.57667	-3.5e-06
1.58	4.8e-05		1.58	3.3e-05		1.58	-1.05e-05
1.58333	4.45e-05		1.58333	3.3e-05		1.58333	-5.5e-06
1.58667	4.15e-05		1.58667	2.4e-05		1.58667	-1e-06
1.59	3.85e-05		1.59	2.3e-05		1.59	2.5e-06
1.59333	4.2e-05		1.59333	4.05e-05		1.59333	1.5e-06
1.59667	4.9e-05		1.59667	3.7e-05		1.59667	-5e-07
1.6	4.3e-05		1.6	2.8e-05		1.6	-9e-06
1.60333	4.2e-05		1.60333	2.9e-05		1.60333	-1.75e-05
1.60667	5.75e-05		1.60667	3.25e-05		1.60667	-1.85e-05
1.61	6.85e-05		1.61	3.55e-05		1.61	-2.95e-05
1.61333	6.8e-05		1.61333	3.75e-05		1.61333	-2.6e-05
1.61667	5.95e-05		1.61667	4.2e-05		1.61667	-1.1e-05
1.62	5.5e-05		1.62	3.7e-05		1.62	-3e-06
1.62333	4.75e-05		1.62333	3.35e-05		1.62333	-2e-06
1.62667	4.3e-05		1.62667	4.1e-05		1.62667	2e-06
1.63	4.9e-05		1.63	4.65e-05		1.63	-4e-06
1.63333	4.9e-05		1.63333	3.5e-05		1.63333	-7e-06
1.63667	5.3e-05		1.63667	3.15e-05		1.63667	-4.5e-06
1.64	5.6e-05		1.64	3.85e-05		1.64	-1.5e-05
1.64333	5.85e-05		1.64333	2.65e-05		1.64333	-1.8e-05
1.64667	5.8e-05		1.64667	2.6e-05		1.64667	-1.3e-05
1.65	5.15e-05		1.65	4.35e-05		1.65	-1.7e-05
1.65333	5.25e-05		1.65333	5e-05		1.65333	-2.6e-05
1.65667	5.65e-05		1.65667	3.85e-05		1.65667	-2.3e-05
1.66	5.35e-05		1.66	3.85e-05		1.66	-1.7e-05
1.66333	5.15e-05		1.66333	5e-05		1.66333	-1.7e-05
1.66667	5e-05		1.66667	4.15e-05		1.66667	-1.85e-05
1.67	5.05e-05		1.67	3.6e-05		1.67	-1.8e-05
1.67333	5.95e-05		1.67333	3.35e-05		1.67333	-2.05e-05
1.67667	5.2e-05		1.67667	2.35e-05		1.67667	-1.95e-05
1.68	4.85e-05		1.68	2.9e-05		1.68	-6e-06
1.68333	4.95e-05		1.68333	3.2e-05		1.68333	-9.5e-06
1.68667	4.75e-05		1.68667	2.85e-05		1.68667	-1.5e-05
1.69	4.25e-05		1.69	2.95e-05		1.69	-9.5e-06
1.69333	4.15e-05		1.69333	2.6e-05		1.69333	4e-06
1.69667	4.35e-05		1.69667	2e-05		1.69667	2e-06
1.7	3.7e-05		1.7	2.35e-05		1.7	-1.2e-05
1.70333	4.1e-05		1.70333	3.45e-05		1.70333	-1.15e-05
1.70667	4.1e-05		1.70667	3.45e-05		1.70667	-1.4e-05
1.71	3.6e-05		1.71	3.85e-05		1.71	-2e-05
1.71333	4.95e-05		1.71333	4.1e-05		1.71333	-2.1e-05
1.71667	6.3e-05		1.71667	2.55e-05		1.71667	-1.5e-05
1.72	5.9e-05		1.72	2.95e-05		1.72	-1.55e-05
1.72333	5.45e-05		1.72333	4.3e-05		1.72333	-2.1e-05
1.72667	4.95e-05		1.72667	4.3e-05		1.72667	-1e-05
1.73	4.85e-05		1.73	3.75e-05		1.73	2.5e-06
1.73333	4.8e-05		1.73333	3.35e-05		1.73333	-1.5e-06
1.73667	4.4e-05		1.73667	3.2e-05		1.73667	-1.6e-05
1.74	4.4e-05		1.74	4.3e-05		1.74	-2.7e-05
1.74333	3.9e-05		1.74333	4.6e-05		1.74333	-1.7e-05
1.74667	4.1e-05		1.74667	4.05e-05		1.74667	-1.5e-06
1.75	4.65e-05		1.75	4.1e-05		1.75	-3e-06
1.75333	5.3e-05		1.75333	3.05e-05		1.75333	-2.5e-06
1.75667	4.95e-05		1.75667	3.25e-05		1.75667	-3e-06
1.76	4.1e-05		1.76	3.65e-05		1.76	-7e-06
1.76333	4.95e-05		1.76333	2.55e-05		1.76333	-1.5e-05
1.76667	4.9e-05		1.76667	2.45e-05		1.76667	-3.5e-06
1.77	4.2e-05		1.77	2.95e-05		1.77	1.25e-05
1.77333	5e-05		1.77333	2e-05		1.77333	5e-06
1.77667	5.95e-05		1.77667	3e-05		1.77667	5.5e-06
1.78	5.65e-05		1.78	4.3e-05		1.78	-6.5e-06
1.78333	5.45e-05		1.78333	3.9e-05		1.78333	-1.95e-05
1.78667	6.4e-05		1.78667	3.3e-05		1.78667	-1.75e-05
1.79	5.5e-05		1.79	3.25e-05		1.79	-1.95e-05
1.79333	5.05e-05		1.79333	3.1e-05		1.79333	-2e-05
1.79667	6.2e-05		1.79667	2.5e-05		1.79667	-1.35e-05
1.8	6.25e-05		1.8	3.4e-05		1.8	-1.55e-05
1.80333	5.9e-05		1.80333	4.25e-05		1.80333	-2.15e-05
1.80667	5.65e-05		1.80667	4.15e-05		1.80667	-1.6e-05
1.81	4.9e-05		1.81	4.55e-05		1.81	-1.65e-05
1.81333	5.1e-05		1.81333	4.55e-05		1.81333	-2.25e-05
1.81667	6.6e-05		1.81667	3.95e-05		1.81667	-2.8e-05
1.82	6.85e-05		1.82	3.95e-05		1.82	-2.75e-05
1.82333	5.65e-05		1.82333	3.05e-05		1.82333	-1.6e-05
1.82667	4.85e-05		1.82667	2.35e-05		1.82667	-2.35e-05
1.83	5.15e-05		1.83	3e-05		1.83	-3.3e-05
1.83333	6.6e-05		1.83333	2.8e-05		1.83333	-2.2e-05
1.83667	8e-05		1.83667	2.75e-05		1.83667	-1.35e-05
1.84	7.2e-05		1.84	4.1e-05		1.84	-1.1e-05
1.84333	6.25e-05		1.84333	3.7e-05		1.84333	-1.85e-05
1.84667	5.95e-05		1.84667	2.45e-05		1.84667	-1.9e-05
1.85	5.55e-05		1.85	3.8e-05		1.85	-1e-05
1.85333	6.15e-05		1.85333	4.55e-05		1.85333	-1.4e-05
1.85667	6.45e-05		1.85667	3.2e-05		1.85667	-1.7e-05
1.86	5.25e-05		1.86	3.3e-05		1.86	-1.8e-05
1.86333	5.3e-05		1.86333	4.35e-05		1.86333	-1.9e-05
1.86667	5.25e-05		1.86667	4e-05		1.86667	-1.65e-05
1.87	5.5e-05		1.87	3.6e-05		1.87	-2.45e-05
1.87333	5.45e-05		1.87333	3.4e-05		1.87333	-1.95e-05
1.87667	5.6e-05		1.87667	1.4e-05		1.87667	-5.5e-06
1.88	6.4e-05		1.88	1.3e-05		1.88	-5.5e-06
1.88333	6.15e-05		1.88333	1.9e-05		1.88333	-7.5e-06
1.88667	5.55e-05		1.88667	1.15e-05		1.88667	-1.05e-05
1.89	3.75e-05		1.89	2.7e-05		1.89	-1.7e-05
1.89333	3.45e-05		1.89333	3.8e-05		1.89333	-2e-05
1.89667	5.05e-05		1.89667	3.1e-05		1.89667	-2e-05
1.9	6e-05		1.9	2.6e-05		1.9	-1.65e-05
1.90333	6.55e-05		1.90333	2.65e-05		1.90333	-1.85e-05
1.90667	5.7e-05		1.90667	3.4e-05		1.90667	-2.65e-05
1.91	4.2e-05		1.91	2.85e-05		1.91	-2.8e-05
1.91333	4.6e-05		1.91333	2.7e-05		1.91333	-3e-05
1.91667	5.45e-05		1.91667	4.35e-05		1.91667	-2.95e-05
1.92	5.4e-05		1.92	4.65e-05		1.92	-2.45e-05
1.92333	4.6e-05		1.92333	2.75e-05		1.92333	-2.65e-05
1.92667	4.45e-05		1.92667	2.95e-05		1.92667	-2.7e-05
1.93	3.9e-05		1.93	3.55e-05		1.93	-2.9e-05
1.93333	4e-05		1.93333	1.95e-05		1.93333	-3e-05
1.93667	4.6e-05		1.93667	3.1e-05		1.93667	-2.65e-05
1.94	4.3e-05		1.94	3.95e-05		1.94	-2.85e-05
1.94333	4.75e-05		1.94333	3.75e-05		1.94333	-2.9e-05
1.94667	6.15e-05		1.94667	3.7e-05		1.94667	-3.15e-05
1.95	6.45e-05		1.95	3.2e-05		1.95	-3.2e-05
1.95333	4.6e-05		1.95333	3.3e-05		1.95333	-1.85e-05
1.95667	4.25e-05		1.95667	2e-05		1.95667	-1e-05
1.96	4.8e-05		1.96	1.55e-05		1.96	-2.3e-05
1.96333	4.05e-05		1.96333	2.5e-05		1.96333	-2.7e-05
1.96667	3.95e-05		1.96667	2.7e-05		1.96667	-1.8e-05
1.97	4.1e-05		1.97	3.25e-05		1.97	-1.85e-05
1.97333	4e-05		1.97333	2.9e-05		1.97333	-2.15e-05
1.97667	4.2e-05		1.97667	1.6e-05		1.97667	-2.3e-05
1.98	4.15e-05		1.98	6.5e-06		1.98	-2.75e-05
1.98333	4.45e-05		1.98333	1.75e-05		1.98333	-2.5e-05
1.98667	4.8e-05		1.98667	3.45e-05		1.98667	-2.3e-05
1.99	4.5e-05		1.99	3.95e-05		1.99	-2.45e-05
1.99333	4.65e-05		1.99333	2.95e-05		1.99333	-2.75e-05
1.99667	4.6e-05		1.99667	1.8e-05		1.99667	-3.25e-05
2	4.75e-05		2	1.9e-05		2	-2.9e-05
2.00333	5.55e-05		2.00333	2.7e-05		2.00333	-3.25e-05
2.00667	5.7e-05		2.00667	2.2e-05		2.00667	-3.2e-05
2.01	5.35e-05		2.01	2.05e-05		2.01	-2.25e-05
2.01333	5.2e-05		2.01333	2.9e-05		2.01333	-1.95e-05
2.01667	4.9e-05		2.01667	3.35e-05		2.01667	-2.35e-05
2.02	4.7e-05		2.02	3.5e-05		2.02	-3.65e-05
2.02333	5.5e-05		2.02333	2.6e-05		2.02333	-3.4e-05
2.02667	5.95e-05		2.02667	2.7e-05		2.02667	-2.1e-05
2.03	5.65e-05		2.03	3.8e-05		2.03	-3.5e-05
2.03333	5.45e-05		2.03333	3.45e-05		2.03333	-5.35e-05
2.03667	5e-05		2.03667	3.15e-05		2.03667	-5.1e-05
2.04	4.35e-05		2.04	3.7e-05		2.04	-3.45e-05
2.04333	3.5e-05		2.04333	2.95e-05		2.04333	-2.95e-05
2.04667	3.55e-05		2.04667	3.7e-05		2.04667	-3.2e-05
2.05	5e-05		2.05	3.75e-05		2.05	-2.45e-05
2.05333	5.85e-05		2.05333	3.4e-05		2.05333	-1.9e-05
2.05667	5.35e-05		2.05667	4.9e-05		2.05667	-2.9e-05
2.06	4.9e-05		2.06	4.2e-05		2.06	-4.15e-05
2.06333	5.1e-05		2.06333	2.45e-05		2.06333	-2.8e-05
2.06667	4.8e-05		2.06667	3e-05		2.06667	-2.75e-05
2.07	4.4e-05		2.07	3.55e-05		2.07	-3.2e-05
2.07333	4.45e-05		2.07333	4.15e-05		2.07333	-2.55e-05
2.07667	4.1e-05		2.07667	3.5e-05		2.07667	-3.1e-05
2.08	4.3e-05		2.08	2.05e-05		2.08	-2.6e-05
2.08333	5e-05		2.08333	2.45e-05		2.08333	-2.8e-05
2.08667	5.2e-05		2.08667	1.85e-05		2.08667	-2.85e-05
2.09	5.1e-05		2.09	2.3e-05		2.09	-1.7e-05
2.09333	5.5e-05		2.09333	3.5e-05		2.09333	-1.65e-05
2.09667	5.7e-05		2.09667	3.3e-05		2.09667	-2.25e-05
2.1	5.5e-05		2.1	2.9e-05		2.1	-2.3e-05
2.10333	5e-05		2.10333	2.7e-05		2.10333	-2.25e-05
2.10667	5e-05		2.10667	3.2e-05		2.10667	-2.55e-05
2.11	4.65e-05		2.11	3.2e-05		2.11	-2.9e-05
2.11333	4.3e-05		2.11333	3e-05		2.11333	-3.05e-05
2.11667	4.7e-05		2.11667	2.9e-05		2.11667	-3.35e-05
2.12	4.2e-05		2.12	3.1e-05		2.12	-3.3e-05
2.12333	3.95e-05		2.12333	3.4e-05		2.12333	-3.75e-05
2.12667	3.65e-05		2.12667	3e-05		2.12667	-3.55e-05
2.13	4.25e-05		2.13	3.1e-05		2.13	-2.5e-05
2.13333	4.3e-05		2.13333	3.85e-05		2.13333	-2.35e-05
2.13667	3.2e-05		2.13667	4.1e-05		2.13667	-2.15e-05
2.14	4.15e-05		2.14	3.8e-05		2.14	-2.35e-05
2.14333	4.75e-05		2.14333	4.1e-05		2.14333	-2.45e-05
2.14667	5.05e-05		2.14667	3.9e-05		2.14667	-2.25e-05
2.15	4.75e-05		2.15	3.15e-05		2.15	-2.9e-05
2.15333	3.9e-05		2.15333	1.95e-05		2.15333	-3.95e-05
2.15667	3.5e-05		2.15667	1.55e-05		2.15667	-4.2e-05
2.16	2.75e-05		2.16	2.75e-05		2.16	-3.75e-05
2.16333	3.15e-05		2.16333	2.95e-05		2.16333	-2.75e-05
2.16667	4.75e-05		2.16667	3e-05		2.16667	-1.75e-05
2.17	4.55e-05		2.17	3.95e-05		2.17	-1.9e-05
2.17333	3.25e-05		2.17333	3.65e-05		2.17333	-3.25e-05
2.17667	4.1e-05		2.17667	2.6e-05		2.17667	-2.8e-05
2.18	5.1e-05		2.18	2.65e-05		2.18	-3e-05
2.18333	5.1e-05		2.18333	2.5e-05		2.18333	-4.05e-05
2.18667	4.9e-05		2.18667	1.4e-05		2.18667	-4.7e-05
2.19	4e-05		2.19	1.4e-05		2.19	-3.95e-05
2.19333	3.5e-05		2.19333	1.8e-05		2.19333	-2.35e-05
2.19667	4.4e-05		2.19667	2.3e-05		2.19667	-2.7e-05
2.2	3.75e-05		2.2	2.45e-05		2.2	-3.25e-05
2.20333	3.1e-05		2.20333	2.55e-05		2.20333	-3.65e-05
2.20667	3.8e-05		2.20667	2.95e-05		2.20667	-4.3e-05
2.21	4.25e-05		2.21	3.15e-05		2.21	-4.3e-05
2.21333	3.95e-05		2.21333	2.1e-05		2.21333	-3.7e-05
2.21667	3.2e-05		2.21667	1.55e-05		2.21667	-3.1e-05
2.22	4.15e-05		2.22	2.3e-05		2.22	-2e-05
2.22333	4.4e-05		2.22333	2.9e-05		2.22333	-2.95e-05
2.22667	3.05e-05		2.22667	2.5e-05		2.22667	-3.3e-05
2.23	3e-05		2.23	1e-05		2.23	-2.6e-05
2.23333	3.65e-05		2.23333	1e-05		2.23333	-3.05e-05
2.23667	3.95e-05		2.23667	2.25e-05		2.23667	-2.65e-05
2.24	4.5e-05		2.24	3.1e-05		2.24	-2.25e-05
2.24333	4.65e-05		2.24333	3.35e-05		2.24333	-3.65e-05
2.24667	4.35e-05		2.24667	2.9e-05		2.24667	-4.9e-05
2.25	4.3e-05		2.25	2.85e-05		2.25	-4.45e-05
2.25333	4.9e-05		2.25333	3.35e-05		2.25333	-4.15e-05
2.25667	5.55e-05		2.25667	2.7e-05		2.25667	-3.35e-05
2.26	4.35e-05		2.26	2.05e-05		2.26	-3e-05
2.26333	3.9e-05		2.26333	2.15e-05		2.26333	-3.25e-05
2.26667	4.55e-05		2.26667	1.35e-05		2.26667	-3.65e-05
2.27	4.3e-05		2.27	5e-07		2.27	-3.55e-05
2.27333	4.65e-05		2.27333	8.5e-06		2.27333	-2.85e-05
2.27667	4.5e-05		2.27667	2.55e-05		2.27667	-2.5e-05
2.28	4.45e-05		2.28	3.45e-05		2.28	-3.2e-05
2.28333	4.7e-05		2.28333	2.4e-05		2.28333	-4.5e-05
2.28667	4.4e-05		2.28667	1e-05		2.28667	-4.5e-05
2.29	4.85e-05		2.29	2.2e-05		2.29	-4.6e-05
2.29333	5.05e-05		2.29333	2.35e-05		2.29333	-4.55e-05
2.29667	4.55e-05		2.29667	1.85e-05		2.29667	-3.45e-05
2.3	5.15e-05		2.3	1.9e-05		2.3	-2.4e-05
2.30333	4.8e-05		2.30333	2.05e-05		2.30333	-2.35e-05
2.30667	3.75e-05		2.30667	2.25e-05		2.30667	-4.2e-05
2.31	4.4e-05		2.31	1.7e-05		2.31	-5.4e-05
2.31333	5.1e-05		2.31333	2.05e-05		2.31333	-4.95e-05
2.31667	4.7e-05		2.31667	2.8e-05		2.31667	-2.95e-05
2.32	4.6e-05		2.32	3.4e-05		2.32	-2.25e-05
2.32333	5.15e-05		2.32333	3.75e-05		2.32333	-3.35e-05
2.32667	4.6e-05		2.32667	3.15e-05		2.32667	-4.35e-05
2.33	4.55e-05		2.33	2.9e-05		2.33	-4.3e-05
2.33333	4.4e-05		2.33333	3.65e-05		2.33333	-3.2e-05
2.33667	4.3e-05		2.33667	3.05e-05		2.33667	-3.1e-05
2.34	4.55e-05		2.34	2.65e-05		2.34	-3.6e-05
2.34333	4.45e-05		2.34333	2.65e-05		2.34333	-4.4e-05
2.34667	5.35e-05		2.34667	2.4e-05		2.34667	-4.45e-05
2.35	5.6e-05		2.35	2.95e-05		2.35	-4.25e-05
2.35333	5.15e-05		2.35333	2.25e-05		2.35333	-4.3e-05
2.35667	5.35e-05		2.35667	1.95e-05		2.35667	-4.25e-05
2.36	6.25e-05		2.36	3e-05		2.36	-3.3e-05
2.36333	6.45e-05		2.36333	3.65e-05		2.36333	-3.1e-05
2.36667	5.5e-05		2.36667	2.75e-05		2.36667	-4.25e-05
2.37	4.55e-05		2.37	1.2e-05		2.37	-5e-05
2.37333	4.55e-05		2.37333	2.05e-05		2.37333	-4.4e-05
2.37667	4.3e-05		2.37667	2.95e-05		2.37667	-4.15e-05
2.38	3.25e-05		2.38	1.95e-05		2.38	-4.4e-05
2.38333	2.3e-05		2.38333	1.4e-05		2.38333	-3.25e-05
2.38667	3.3e-05		2.38667	2.6e-05		2.38667	-3.25e-05
2.39	5.2e-05		2.39	2e-05		2.39	-4.25e-05
2.39333	5.25e-05		2.39333	8.5e-06		2.39333	-4.4e-05
2.39667	4.55e-05		2.39667	1.05e-05		2.39667	-4.8e-05
2.4	5.4e-05		2.4	1.05e-05		2.4	-5.3e-05
2.40333	5.85e-05		2.40333	1.4e-05		2.40333	-4.8e-05
2.40667	5.05e-05		2.40667	1.6e-05		2.40667	-3.6e-05
2.41	4.7e-05		2.41	2.15e-05		2.41	-3.85e-05
2.41333	4.6e-05		2.41333	2.1e-05		2.41333	-3.9e-05
2.41667	4.4e-05		2.41667	7.5e-06		2.41667	-3.5e-05
2.42	4.95e-05		2.42	1.8e-05		2.42	-5.05e-05
2.42333	4.7e-05		2.42333	3.25e-05		2.42333	-5.15e-05
2.42667	3e-05		2.42667	2.05e-05		2.42667	-3.65e-05
2.43	2.25e-05		2.43	1.2e-05		2.43	-3.45e-05
2.43333	3e-05		2.43333	1.95e-05		2.43333	-4.05e-05
2.43667	4.25e-05		2.43667	2.4e-05		2.43667	-4.4e-05
2.44	4.7e-05		2.44	2.3e-05		2.44	-4e-05
2.44333	4.5e-05		2.44333	2.9e-05		2.44333	-2.8e-05
2.44667	4.45e-05		2.44667	3.35e-05		2.44667	-2.45e-05
2.45	4.65e-05		2.45	3e-05		2.45	-3.35e-05
2.45333	4.75e-05		2.45333	2.2e-05		2.45333	-2.85e-05
2.45667	4.15e-05		2.45667	2.4e-05		2.45667	-2.85e-05
2.46	3.85e-05		2.46	3.05e-05		2.46	-3.35e-05
2.46333	3.95e-05		2.46333	2.5e-05		2.46333	-2.7e-05
2.46667	5.45e-05		2.46667	1e-05		2.46667	-3.1e-05
2.47	5.5e-05		2.47	1.15e-05		2.47	-3.7e-05
2.47333	3.4e-05		2.47333	1.1e-05		2.47333	-3.95e-05
2.47667	3.9e-05		2.47667	-1e-06		2.47667	-4.1e-05
2.48	5.3e-05		2.48	-1e-06		2.48	-4.15e-05
2.48333	4.95e-05		2.48333	8e-06		2.48333	-3.9e-05
2.48667	3.85e-05		2.48667	1.3e-05		2.48667	-4.8e-05
2.49	4.65e-05		2.49	1.5e-05		2.49	-6.25e-05
2.49333	5.45e-05		2.49333	1.75e-05		2.49333	-5.7e-05
2.49667	4.7e-05		2.49667	1.5e-05		2.49667	-5.2e-05
2.5	5.15e-05		2.5	2.1e-05		2.5	-5.45e-05
2.50333	5.8e-05		2.50333	3e-05		2.50333	-4.95e-05
2.50667	4.65e-05		2.50667	2.7e-05		2.50667	-5.05e-05
2.51	3.15e-05		2.51	3.25e-05		2.51	-5.05e-05
2.51333	2.2e-05		2.51333	3.2e-05		2.51333	-4.7e-05
2.51667	3.1e-05		2.51667	7e-06		2.51667	-4.2e-05
2.52	5.3e-05		2.52	-7.5e-06		2.52	-3.05e-05
2.52333	5.85e-05		2.52333	1e-06		2.52333	-2.5e-05
2.52667	5.65e-05		2.52667	1.15e-05		2.52667	-2.65e-05
2.53	4.95e-05		2.53	1.45e-05		2.53	-3.2e-05
2.53333	4.25e-05		2.53333	1.95e-05		2.53333	-4.35e-05
2.53667	5.55e-05		2.53667	1.35e-05		2.53667	-5.5e-05
2.54	6.25e-05		2.54	1e-06		2.54	-5.45e-05
2.54333	4.25e-05		2.54333	1.5e-05		2.54333	-5.5e-05
2.54667	3e-05		2.54667	3.45e-05		2.54667	-4.75e-05
2.55	3.15e-05		2.55	2.5e-05		2.55	-3.65e-05
2.55333	3.8e-05		2.55333	8.5e-06		2.55333	-4e-05
2.55667	5e-05		2.55667	1.35e-05		2.55667	-4.35e-05
2.56	5.35e-05		2.56	2.8e-05		2.56	-5.05e-05
2.56333	4.95e-05		2.56333	2.45e-05		2.56333	-4.55e-05
2.56667	4.8e-05		2.56667	1.45e-05		2.56667	-2.9e-05
2.57	3.55e-05		2.57	1.7e-05		2.57	-2.25e-05
2.57333	2.6e-05		2.57333	1.55e-05		2.57333	-2.6e-05
2.57667	3.95e-05		2.57667	1.1e-05		2.57667	-3.4e-05
2.58	5e-05		2.58	6.5e-06		2.58	-3.7e-05
2.58333	4.35e-05		2.58333	1.5e-06		2.58333	-2.75e-05
2.58667	3.3e-05		2.58667	9e-06		2.58667	-3.1e-05
2.59	3e-05		2.59	1.9e-05		2.59	-3.85e-05
2.59333	3.8e-05		2.59333	1.8e-05		2.59333	-3.85e-05
2.59667	4.1e-05		2.59667	2.55e-05		2.59667	-4.6e-05
2.6	3.6e-05		2.6	2.9e-05		2.6	-5e-05
2.60333	3.6e-05		2.60333	1.4e-05		2.60333	-5.4e-05
2.60667	3.9e-05		2.60667	1e-05		2.60667	-4.95e-05
2.61	4.85e-05		2.61	9.5e-06		2.61	-5.25e-05
2.61333	5.35e-05		2.61333	1.2e-05		2.61333	-5.6e-05
2.61667	4.85e-05		2.61667	1.65e-05		2.61667	-4.05e-05
2.62	3.5e-05		2.62	9e-06		2.62	-4e-05
2.62333	3.45e-05		2.62333	4e-06		2.62333	-5.1e-05
2.62667	4.45e-05		2.62667	6e-06		2.62667	-5.95e-05
2.63	3.6e-05		2.63	1.55e-05		2.63	-5.7e-05
2.63333	3.3e-05		2.63333	1.95e-05		2.63333	-4.85e-05
2.63667	4.05e-05		2.63667	1.9e-05		2.63667	-4.95e-05
2.64	4e-05		2.64	2.6e-05		2.64	-4.5e-05
2.64333	4.5e-05		2.64333	2.35e-05		2.64333	-4.4e-05
2.64667	4.9e-05		2.64667	2.05e-05		2.64667	-5.2e-05
2.65	5.25e-05		2.65	2.3e-05		2.65	-4.85e-05
2.65333	4.85e-05		2.65333	2.1e-05		2.65333	-3.45e-05
2.65667	4.6e-05		2.65667	1e-05		2.65667	-3.4e-05
2.66	5.55e-05		2.66	1.3e-05		2.66	-3.4e-05
2.66333	5.45e-05		2.66333	2.7e-05		2.66333	-2.85e-05
2.66667	4.75e-05		2.66667	2.9e-05		2.66667	-3.3e-05
2.67	4.45e-05		2.67	2.55e-05		2.67	-4.2e-05
2.67333	4e-05		2.67333	2e-05		2.67333	-4.9e-05
2.67667	4.15e-05		2.67667	2.1e-05		2.67667	-4.5e-05
2.68	4.3e-05		2.68	2.5e-05		2.68	-4.65e-05
2.68333	5.1e-05		2.68333	2.25e-05		2.68333	-5.45e-05
2.68667	5e-05		2.68667	2.1e-05		2.68667	-6.15e-05
2.69	4.4e-05		2.69	1.5e-05		2.69	-6.3e-05
2.69333	4.3e-05		2.69333	9.5e-06		2.69333	-5.6e-05
2.69667	2.4e-05		2.69667	5.5e-06		2.69667	-5.05e-05
2.7	2.9e-05		2.7	1.05e-05		2.7	-5.05e-05
2.70333	4.9e-05		2.70333	2.15e-05		2.70333	-6e-05
2.70667	5.05e-05		2.70667	2.45e-05		2.70667	-7.25e-05
2.71	4.8e-05		2.71	3.45e-05		2.71	-6.5e-05
2.71333	4.65e-05		2.71333	3.2e-05		2.71333	-4.8e-05
2.71667	3.7e-05		2.71667	1.35e-05		2.71667	-4.4e-05
2.72	3.8e-05		2.72	1e-05		2.72	-4.85e-05
2.72333	4.5e-05		2.72333	7e-06		2.72333	-4.1e-05
2.72667	5e-05		2.72667	1.3e-05		2.72667	-3.4e-05
2.73	4.9e-05		2.73	2.15e-05		2.73	-4.65e-05
2.73333	4.3e-05		2.73333	1.1e-05		2.73333	-4.8e-05
2.73667	4.55e-05		2.73667	1.2e-05		2.73667	-4.15e-05
2.74	4.95e-05		2.74	3.1e-05		2.74	-4.55e-05
2.74333	5.5e-05		2.74333	3.45e-05		2.74333	-4.7e-05
2.74667	5.25e-05		2.74667	2.3e-05		2.74667	-4.4e-05
2.75	4.15e-05		2.75	2.65e-05		2.75	-4.55e-05
2.75333	4.7e-05		2.75333	2.95e-05		2.75333	-4.8e-05
2.75667	5.35e-05		2.75667	2e-05		2.75667	-4.3e-05
2.76	5.2e-05		2.76	1.15e-05		2.76	-3.45e-05
2.76333	5.1e-05		2.76333	1e-05		2.76333	-4e-05
2.76667	4.9e-05		2.76667	9.5e-06		2.76667	-4.7e-05
2.77	4.5e-05		2.77	1e-06		2.77	-5.2e-05
2.77333	3.75e-05		2.77333	3.5e-06		2.77333	-5.75e-05
2.77667	3e-05		2.77667	1.5e-05		2.77667	-6.05e-05
2.78	2.6e-05		2.78	2.75e-05		2.78	-5.7e-05
2.78333	3.9e-05		2.78333	3.15e-05		2.78333	-5.3e-05
2.78667	4.45e-05		2.78667	2.3e-05		2.78667	-5e-05
2.79	4.05e-05		2.79	2e-05		2.79	-4.5e-05
2.79333	4.15e-05		2.79333	1.8e-05		2.79333	-4.75e-05
2.79667	4.55e-05		2.79667	2.35e-05		2.79667	-4.65e-05
2.8	4.1e-05		2.8	3.3e-05		2.8	-3.8e-05
2.80333	3e-05		2.80333	2.7e-05		2.80333	-4.5e-05
2.80667	2.2e-05		2.80667	1.8e-05		2.80667	-5.7e-05
2.81	2.15e-05		2.81	1.55e-05		2.81	-5.1e-05
2.81333	2.75e-05		2.81333	1.75e-05		2.81333	-4.6e-05
2.81667	3.45e-05		2.81667	2.3e-05		2.81667	-4.5e-05
2.82	3.6e-05		2.82	2.2e-05		2.82	-4.35e-05
2.82333	3.05e-05		2.82333	2.25e-05		2.82333	-4.1e-05
2.82667	3.1e-05		2.82667	2.75e-05		2.82667	-4.6e-05
2.83	4.15e-05		2.83	1.8e-05		2.83	-5.25e-05
2.83333	3.65e-05		2.83333	0		2.83333	-4.95e-05
2.83667	3.1e-05		2.83667	6.5e-06		2.83667	-4e-05
2.84	4.25e-05		2.84	2.3e-05		2.84	-3.4e-05
2.84333	3.65e-05		2.84333	2.8e-05		2.84333	-4.55e-05
2.84667	2.8e-05		2.84667	3.4e-05		2.84667	-6.15e-05
2.85	3.5e-05		2.85	2e-05		2.85	-5.75e-05
2.85333	3.95e-05		2.85333	1.45e-05		2.85333	-4.1e-05
2.85667	2.95e-05		2.85667	2.3e-05		2.85667	-3.45e-05
2.86	2.45e-05		2.86	1.45e-05		2.86	-3.95e-05
2.86333	3.3e-05		2.86333	1.95e-05		2.86333	-4.65e-05
2.86667	3.7e-05		2.86667	1.6e-05		2.86667	-5.7e-05
2.87	3.55e-05		2.87	-2e-06		2.87	-4.9e-05
2.87333	3.85e-05		2.87333	5e-06		2.87333	-3e-05
2.87667	2.7e-05		2.87667	1.3e-05		2.87667	-4.1e-05
2.88	1.6e-05		2.88	1.5e-06		2.88	-5.35e-05
2.88333	2.15e-05		2.88333	-2e-06		2.88333	-5.5e-05
2.88667	2.95e-05		2.88667	7.5e-06		2.88667	-6.4e-05
2.89	3.9e-05		2.89	1.05e-05		2.89	-6.2e-05
2.89333	5.25e-05		2.89333	9.5e-06		2.89333	-6.25e-05
2.89667	5.45e-05		2.89667	1.8e-05		2.89667	-5.9e-05
2.9	4.15e-05		2.9	1.7e-05		2.9	-5.25e-05
2.90333	3.25e-05		2.90333	6e-06		2.90333	-5.85e-05
2.90667	3.35e-05		2.90667	1e-06		2.90667	-6.05e-05
2.91	3.8e-05		2.91	9e-06		2.91	-5.85e-05
2.91333	4.3e-05		2.91333	1.1e-05		2.91333	-5.3e-05
2.91667	3.15e-05		2.91667	5e-06		2.91667	-4.25e-05
2.92	1.85e-05		2.92	6e-06		2.92	-4.8e-05
2.92333	4e-05		2.92333	1.45e-05		2.92333	-5.9e-05
2.92667	5e-05		2.92667	2.55e-05		2.92667	-5.2e-05
2.93	4.55e-05		2.93	2.2e-05		2.93	-4.9e-05
2.93333	4.9e-05		2.93333	2.55e-05		2.93333	-4.5e-05
2.93667	3.5e-05		2.93667	3.45e-05		2.93667	-4.55e-05
2.94	2.65e-05		2.94	3.7e-05		2.94	-5.35e-05
2.94333	3.2e-05		2.94333	2.1e-05		2.94333	-5.6e-05
2.94667	3.3e-05		2.94667	1.4e-05		2.94667	-4.9e-05
2.95	3.75e-05		2.95	2.65e-05		2.95	-4.6e-05
2.95333	4.4e-05		2.95333	2.05e-05		2.95333	-4.8e-05
2.95667	4.3e-05		2.95667	4.5e-06		2.95667	-4.2e-05
2.96	3.5e-05		2.96	1e-06		2.96	-3.4e-05
2.96333	4.35e-05		2.96333	1.6e-05		2.96333	-3.2e-05
2.96667	5.4e-05		2.96667	1.55e-05		2.96667	-3.45e-05
2.97	4.25e-05		2.97	1.1e-05		2.97	-4.45e-05
2.97333	3.1e-05		2.97333	1.75e-05		2.97333	-5.4e-05
2.97667	4.3e-05		2.97667	1.8e-05		2.97667	-6.05e-05
2.98	5.3e-05		2.98	1.05e-05		2.98	-6.3e-05
2.98333	4.4e-05		2.98333	4e-06		2.98333	-5.25e-05
2.98667	4.8e-05		2.98667	1.5e-05		2.98667	-5.05e-05
2.99	4.75e-05		2.99	1.5e-05		2.99	-5.7e-05
2.99333	3.85e-05		2.99333	8e-06		2.99333	-5.3e-05
2.99667	3.35e-05		2.99667	1.25e-05		2.99667	-5.8e-05
3	2.65e-05		3	1.8e-05		3	-5.5e-05
3.00333	3.25e-05		3.00333	2.35e-05		3.00333	-4.95e-05
3.00667	4.5e-05		3.00667	2.25e-05		3.00667	-6.1e-05
3.01	4.1e-05		3.01	2.35e-05		3.01	-6.4e-05
3.01333	3.05e-05		3.01333	2.25e-05		3.01333	-5.6e-05
3.01667	2.9e-05		3.01667	1.3e-05		3.01667	-4.55e-05
3.02	2.85e-05		3.02	4e-06		3.02	-4.7e-05
3.02333	2.55e-05		3.02333	5e-06		3.02333	-4.9e-05
3.02667	3.6e-05		3.02667	1.7e-05		3.02667	-5.45e-05
3.03	4.5e-05		3.03	1.5e-05		3.03	-6.05e-05
3.03333	3.25e-05		3.03333	1e-06		3.03333	-6.15e-05
3.03667	3.1e-05		3.03667	2.5e-06		3.03667	-5.3e-05
3.04	2.55e-05		3.04	1.2e-05		3.04	-5e-05
3.04333	1.8e-05		3.04333	9.5e-06		3.04333	-5.1e-05
3.04667	2.1e-05		3.04667	6e-06		3.04667	-5.05e-05
3.05	2.8e-05		3.05	4e-06		3.05	-5.6e-05
3.05333	3.35e-05		3.05333	6.5e-06		3.05333	-5.8e-05
3.05667	3.5e-05		3.05667	1.5e-05		3.05667	-5.4e-05
3.06	2.85e-05		3.06	7.5e-06		3.06	-3.65e-05
3.06333	2.55e-05		3.06333	1e-06		3.06333	-3.8e-05
3.06667	3.8e-05		3.06667	6e-06		3.06667	-5.05e-05
3.07	3.2e-05		3.07	1e-05		3.07	-3.8e-05
3.07333	3.05e-05		3.07333	1.4e-05		3.07333	-3.6e-05
3.07667	4.2e-05		3.07667	7e-06		3.07667	-5e-05
3.08	4.8e-05		3.08	-5e-07		3.08	-5.85e-05
3.08333	5.05e-05		3.08333	2e-06		3.08333	-6.2e-05
3.08667	4.4e-05		3.08667	9e-06		3.08667	-5.6e-05
3.09	3e-05		3.09	1.45e-05		3.09	-6.65e-05
3.09333	3.6e-05		3.09333	2.15e-05		3.09333	-7.05e-05
3.09667	3.6e-05		3.09667	2.75e-05		3.09667	-6.5e-05
3.1	2.65e-05		3.1	1.9e-05		3.1	-6.25e-05
3.10333	4.1e-05		3.10333	9.5e-06		3.10333	-5.45e-05
3.10667	4.35e-05		3.10667	1.1e-05		3.10667	-5.55e-05
3.11	3.65e-05		3.11	1.15e-05		3.11	-5.75e-05
3.11333	3.7e-05		3.11333	1.1e-05		3.11333	-5.7e-05
3.11667	3.8e-05		3.11667	4.5e-06		3.11667	-4.9e-05
3.12	4.4e-05		3.12	1e-06		3.12	-4.2e-05
3.12333	3.7e-05		3.12333	8.5e-06		3.12333	-4.3e-05
3.12667	4.05e-05		3.12667	5.5e-06		3.12667	-4.35e-05
3.13	5.05e-05		3.13	9e-06		3.13	-4.7e-05
3.13333	4.95e-05		3.13333	1.85e-05		3.13333	-4.1e-05
3.13667	4.8e-05		3.13667	1.9e-05		3.13667	-4.25e-05
3.14	4.6e-05		3.14	1.65e-05		3.14	-5.75e-05
3.14333	5.05e-05		3.14333	4.5e-06		3.14333	-5.6e-05
3.14667	5e-05		3.14667	-4.5e-06		3.14667	-5.6e-05
3.15	4.05e-05		3.15	-7.5e-06		3.15	-5.9e-05
3.15333	3.2e-05		3.15333	-1.1e-05		3.15333	-5.75e-05
3.15667	4.4e-05		3.15667	-8.5e-06		3.15667	-5.15e-05
3.16	5.1e-05		3.16	1.5e-06		3.16	-4.45e-05
3.16333	5.1e-05		3.16333	9e-06		3.16333	-4e-05
3.16667	4.05e-05		3.16667	5.5e-06		3.16667	-3.85e-05
3.17	3.15e-05		3.17	2.5e-06		3.17	-4e-05
3.17333	4.6e-05		3.17333	4.5e-06		3.17333	-4.65e-05
3.17667	5.25e-05		3.17667	0		3.17667	-5.3e-05
3.18	5.6e-05		3.18	6e-06		3.18	-4.95e-05
3.18333	5.25e-05		3.18333	2.15e-05		3.18333	-4.45e-05
3.18667	5e-05		3.18667	3.05e-05		3.18667	-4e-05
3.19	5.9e-05		3.19	1.95e-05		3.19	-4.35e-05
3.19333	5.7e-05		3.19333	4e-06		3.19333	-5.15e-05
3.19667	4.35e-05		3.19667	2.5e-06		3.19667	-6.2e-05
3.2	3.4e-05		3.2	8e-06		3.2	-6.45e-05
3.20333	3e-05		3.20333	9e-06		3.20333	-5.45e-05
3.20667	2.9e-05		3.20667	3e-06		3.20667	-5.25e-05
3.21	3.35e-05		3.21	6.5e-06		3.21	-4.7e-05
3.21333	3.95e-05		3.21333	7e-06		3.21333	-4e-05
3.21667	3.95e-05		3.21667	-6.5e-06		3.21667	-4.6e-05
3.22	3.8e-05		3.22	-6.5e-06		3.22	-5.05e-05
3.22333	3.4e-05		3.22333	5e-07		3.22333	-5.4e-05
3.22667	4.4e-05		3.22667	9.5e-06		3.22667	-5.65e-05
3.23	5.65e-05		3.23	1e-05		3.23	-5.45e-05
3.23333	4.55e-05		3.23333	-4e-06		3.23333	-5.5e-05
3.23667	4.15e-05		3.23667	-9.5e-06		3.23667	-6.3e-05
3.24	5e-05		3.24	-1.1e-05		3.24	-6.3e-05
3.24333	4.3e-05		3.24333	-1.4e-05		3.24333	-5.9e-05
3.24667	4.25e-05		3.24667	-2.5e-06		3.24667	-6.1e-05
3.25	5.35e-05		3.25	5e-07		3.25	-6.55e-05
3.25333	5.15e-05		3.25333	-2.5e-06		3.25333	-6.15e-05
3.25667	5.2e-05		3.25667	6.5e-06		3.25667	-6.1e-05
3.26	5.05e-05		3.26	-6e-06		3.26	-6.1e-05
3.26333	4.1e-05		3.26333	-1.8e-05		3.26333	-6.4e-05
3.26667	3.2e-05		3.26667	-9.5e-06		3.26667	-7.75e-05
3.27	4.15e-05		3.27	-6e-06		3.27	-6.95e-05
3.27333	4.9e-05		3.27333	-1.35e-05		3.27333	-5.75e-05
3.27667	5.1e-05		3.27667	-1.4e-05		3.27667	-6.6e-05
3.28	5.85e-05		3.28	-3.5e-06		3.28	-7.15e-05
3.28333	7.4e-05		3.28333	1.05e-05		3.28333	-5.55e-05
3.28667	8.95e-05		3.28667	3.2e-05		3.28667	-3.8e-05
3.29	9.6e-05		3.29	4.65e-05		3.29	-1.8e-05
3.29333	0.000112		3.29333	8.05e-05		3.29333	1.1e-05
3.29667	0.0001385		3.29667	0.0001285		3.29667	3.75e-05
3.3	0.000167		3.3	0.000165		3.3	7.15e-05
3.30333	0.000196		3.30333	0.000216		3.30333	0.0001195
3.30667	0.0002415		3.30667	0.000279		3.30667	0.0001735
3.31	0.0003035		3.31	0.000355		3.31	0.0002305
3.31333	0.000373		3.31333	0.0004505		3.31333	0.0003155
3.31667	0.0004615		3.31667	0.0005655		3.31667	0.0004285
3.32	0.0005825		3.32	0.0007055		3.32	0.000564
3.32333	0.000738		3.32333	0.000877		3.32333	0.000731
3.32667	0.000939		3.32667	0.0011075		3.32667	0.000937
3.33	0.0011905		3.33	0.0013925		3.33	0.001188
3.33333	0.001485		3.33333	0.0017075		3.33333	0.0014865
3.33667	0.001843		3.33667	0.002066		3.33667	0.001837
3.34	0.002268		3.34	0.002478		3.34	0.002253
3.34333	0.0027365		3.34333	0.002958		3.34333	0.002731
3.34667	0.003282		3.34667	0.003514		3.34667	0.0032725
3.35	0.003916		3.35	0.0041485		3.35	0.003884
3.35333	0.004607		3.35333	0.0048325		3.35333	0.004571
3.35667	0.005345		3.35667	0.0055515		3.35667	0.005312
3.36	0.006099		3.36	0.006311		3.36	0.0060815
3.36333	0.006852		3.36333	0.0070985		3.36333	0.006881
3.36667	0.007597		3.36667	0.0078915		3.36667	0.007685
3.37	0.0083085		3.37	0.0086865		3.37	0.008484
3.37333	0.008944		3.37333	0.0094655		3.37333	0.00926
3.37667	0.0094825		3.37667	0.010215		3.37667	0.0100065
3.38	0.0099255		3.38	0.010944		3.38	0.0107015
3.38333	0.0102605		3.38333	0.0116325		3.38333	0.011349
3.38667	0.0104865		3.38667	0.0122515		3.38667	0.011959
3.39	0.0105915		3.39	0.012803		3.39	0.012492
3.39333	0.0105565		3.39333	0.0132695		3.39333	0.0129565
3.39667	0.0103895		3.39667	0.013641		3.39667	0.013338
3.4	0.010106		3.4	0.013944		3.4	0.0135885
3.40333	0.0097165		3.40333	0.0141415		3.40333	0.01371
3.40667	0.009226		3.40667	0.0142045		3.40667	0.013697
3.41	0.008645		3.41	0.0141455		3.41	0.013543
3.41333	0.00799		3.41333	0.013993		3.41333	0.013271
3.41667	0.0072755		3.41667	0.013743		3.41667	0.012857
3.42	0.006526		3.42	0.0133855		3.42	0.0123055
3.42333	0.00574		3.42333	0.0129435		3.42333	0.0116545
3.42667	0.0049235		3.42667	0.012426		3.42667	0.0109055
3.43	0.004115		3.43	0.0118185		3.43	0.010062
3.43333	0.0033275		3.43333	0.011137		3.43333	0.0091565
3.43667	0.0025645		3.43667	0.010424		3.43667	0.008201
3.44	0.001847		3.44	0.0096505		3.44	0.007215
3.44333	0.001178		3.44333	0.008831		3.44333	0.006229
3.44667	0.000561		3.44667	0.0080065		3.44667	0.0052335
3.45	9.5e-06		3.45	0.007174		3.45	0.0042275
3.45333	-0.000461		3.45333	0.00634		3.45333	0.0032285
3.45667	-0.000864		3.45667	0.0055185		3.45667	0.002261
3.46	-0.0012115		3.46	0.004703		3.46	0.0013325
3.46333	-0.0014755		3.46333	0.0038995		3.46333	0.0004455
3.46667	-0.0016815		3.46667	0.003113		3.46667	-0.000383
3.47	-0.0018365		3.47	0.0023485		3.47	-0.001144
3.47333	-0.0019145		3.47333	0.001624		3.47333	-0.0018335
3.47667	-0.0019485		3.47667	0.000931		3.47667	-0.0024605
3.48	-0.0019415		3.48	0.000266		3.48	-0.003022
3.48333	-0.00187		3.48333	-0.000355		3.48333	-0.0035135
3.48667	-0.0017555		3.48667	-0.0009415		3.48667	-0.0039595
3.49	-0.0016115		3.49	-0.0014965		3.49	-0.0043605
3.49333	-0.0014275		3.49333	-0.0020085		3.49333	-0.0046975
3.49667	-0.001216		3.49667	-0.00248		3.49667	-0.0049985
3.5	-0.000986		3.5	-0.0029245		3.5	-0.0052665
3.50333	-0.000727		3.50333	-0.003334		3.50333	-0.005483
3.50667	-0.000447		3.50667	-0.003702		3.50667	-0.005663
3.51	-0.000143		3.51	-0.004044		3.51	-0.005817
3.51333	0.0001725		3.51333	-0.0043595		3.51333	-0.0059425
3.51667	0.0004835		3.51667	-0.0046535		3.51667	-0.0060385
3.52	0.000792		3.52	-0.00493		3.52	-0.0061055
3.52333	0.001092		3.52333	-0.0051805		3.52333	-0.0061355
3.52667	0.001399		3.52667	-0.005416		3.52667	-0.0061425
3.53	0.0016955		3.53	-0.005639		3.53	-0.006139
3.53333	0.0019655		3.53333	-0.0058305		3.53333	-0.006112
3.53667	0.0022325		3.53667	-0.005984		3.53667	-0.0060565
3.54	0.002504		3.54	-0.0061165		3.54	-0.0059885
3.54333	0.0027565		3.54333	-0.006238		3.54333	-0.005898
3.54667	0.0029795		3.54667	-0.006328		3.54667	-0.005796
3.55	0.0031815		3.55	-0.006392		3.55	-0.0056985
3.55333	0.003365		3.55333	-0.0064375		3.55333	-0.0055945
3.55667	0.0035365		3.55667	-0.006466		3.55667	-0.0054745
3.56	0.00369		3.56	-0.0064785		3.56	-0.005333
3.56333	0.0038135		3.56333	-0.0064555		3.56333	-0.0051905
3.56667	0.003911		3.56667	-0.006419		3.56667	-0.005061
3.57	0.003975		3.57	-0.00637		3.57	-0.004933
3.57333	0.0040095		3.57333	-0.006287		3.57333	-0.004797
3.57667	0.0040305		3.57667	-0.006198		3.57667	-0.0046705
3.58	0.004016		3.58	-0.0061055		3.58	-0.0045635
3.58333	0.0039805		3.58333	-0.005989		3.58333	-0.0044625
3.58667	0.0039365		3.58667	-0.005866		3.58667	-0.0043705
3.59	0.003866		3.59	-0.0057265		3.59	-0.0042815
3.59333	0.0037795		3.59333	-0.005572		3.59333	-0.004193
3.59667	0.003693		3.59667	-0.005408		3.59667	-0.0041075
3.6	0.0036355		3.6	-0.005222		3.6	-0.004011
3.60333	0.0035955		3.60333	-0.0050045		3.60333	-0.0038985
3.60667	0.003573		3.60667	-0.0047595		3.60667	-0.003753
3.61	0.0036015		3.61	-0.0045005		3.61	-0.003584
3.61333	0.003664		3.61333	-0.004226		3.61333	-0.0033825
3.61667	0.003769		3.61667	-0.003909		3.61667	-0.00313
3.62	0.003933		3.62	-0.0035595		3.62	-0.00283
3.62333	0.004159		3.62333	-0.003193		3.62333	-0.002483
3.62667	0.00443		3.62667	-0.002795		3.62667	-0.0020935
3.63	0.00474		3.63	-0.0023905		3.63	-0.0016745
3.63333	0.005078		3.63333	-0.001964		3.63333	-0.001216
3.63667	0.005436		3.63667	-0.00151		3.63667	-0.0007285
3.64	0.005804		3.64	-0.0010465		3.64	-0.0002175
3.64333	0.0061805		3.64333	-0.00059		3.64333	0.000306
3.64667	0.0065635		3.64667	-0.00013		3.64667	0.000822
3.65	0.0069505		3.65	0.000327		3.65	0.001341
3.65333	0.0073225		3.65333	0.0007575		3.65333	0.0018595
3.65667	0.00767		3.65667	0.001179		3.65667	0.0023415
3.66	0.0079935		3.66	0.001587		3.66	0.0027835
3.66333	0.0082765		3.66333	0.00197		3.66333	0.003193
3.66667	0.0085295		3.66667	0.0023295		3.66667	0.0035715
3.67	0.0087755		3.67	0.002665		3.67	0.003912
3.67333	0.0090115		3.67333	0.0029675		3.67333	0.004204
3.67667	0.0091875		3.67667	0.0032405		3.67667	0.00446
3.68	0.0093395		3.68	0.003479		3.68	0.004667
3.68333	0.0094865		3.68333	0.003686		3.68333	0.004845
3.68667	0.0096035		3.68667	0.003863		3.68667	0.0049895
3.69	0.009695		3.69	0.00401		3.69	0.0051045
3.69333	0.009778		3.69333	0.004129		3.69333	0.0051955
3.69667	0.009857		3.69667	0.004246		3.69667	0.0052385
3.7	0.0099215		3.7	0.004346		3.7	0.0052485
3.70333	0.0099925		3.70333	0.0043995		3.70333	0.0052475
3.70667	0.0100885		3.70667	0.004432		3.70667	0.005229
3.71	0.010204		3.71	0.0044545		3.71	0.005171
3.71333	0.0103575		3.71333	0.004469		3.71333	0.005092
3.71667	0.01058		3.71667	0.004485		3.71667	0.0049905
3.72	0.0108915		3.72	0.004469		3.72	0.00486
3.72333	0.0113255		3.72333	0.0044445		3.72333	0.00471
3.72667	0.011885		3.72667	0.004418		3.72667	0.004524
3.73	0.012586		3.73	0.0043735		3.73	0.0043035
3.73333	0.0134155		3.73333	0.0043195		3.73333	0.004038
3.73667	0.0143225		3.73667	0.004255		3.73667	0.0036995
3.74	0.0152315		3.74	0.004193		3.74	0.0032965
3.74333	0.016079		3.74333	0.0041155		3.74333	0.00281
3.74667	0.0168185		3.74667	0.004033		3.74667	0.002191
3.75	0.017402		3.75	0.003956		3.75	0.00142
3.75333	0.0178195		3.75333	0.003866		3.75333	0.000505
3.75667	0.0180915		3.75667	0.00377		3.75667	-0.0005355
3.76	0.0182275		3.76	0.0036915		3.76	-0.001637
3.76333	0.018241		3.76333	0.003607		3.76333	-0.0027085
3.76667	0.018149		3.76667	0.0035105		3.76667	-0.0036795
3.77	0.017945		3.77	0.0034325		3.77	-0.0045035
3.77333	0.0176325		3.77333	0.00333		3.77333	-0.005148
3.77667	0.017214		3.77667	0.0032175		3.77667	-0.0055705
3.78	0.016684		3.78	0.003117		3.78	-0.0057635
3.78333	0.016037		3.78333	0.0029945		3.78333	-0.005773
3.78667	0.0153		3.78667	0.002886		3.78667	-0.0056335
3.79	0.014518		3.79	0.0027745		3.79	-0.0053645
3.79333	0.0137325		3.79333	0.0026265		3.79333	-0.005011
3.79667	0.0129715		3.79667	0.0024685		3.79667	-0.0045985
3.8	0.0122705		3.8	0.0022815		3.8	-0.0041545
3.80333	0.0116475		3.80333	0.00204		3.80333	-0.003728
3.80667	0.0111425		3.80667	0.0017165		3.80667	-0.003327
3.81	0.0107965		3.81	0.001245		3.81	-0.002947
3.81333	0.010601		3.81333	0.000545		3.81333	-0.00262
3.81667	0.010542		3.81667	-0.000449		3.81667	-0.002353
3.82	0.010622		3.82	-0.001738		3.82	-0.00212
3.82333	0.010838		3.82333	-0.003234		3.82333	-0.0019345
3.82667	0.0111585		3.82667	-0.004787		3.82667	-0.001806
3.83	0.011561		3.83	-0.0061915		3.83	-0.001716
3.83333	0.0120215		3.83333	-0.007255		3.83333	-0.001659
3.83667	0.0124815		3.83667	-0.0079335		3.83667	-0.0016245
3.84	0.0129435		3.84	-0.0082535		3.84	-0.0015925
3.84333	0.013406		3.84333	-0.00826		3.84333	-0.0015605
3.84667	0.0137955		3.84667	-0.00803		3.84667	-0.0015485
3.85	0.0140995		3.85	-0.007621		3.85	-0.0015195
3.85333	0.014323		3.85333	-0.007101		3.85333	-0.0014745
3.85667	0.014442		3.85667	-0.0065295		3.85667	-0.001422
3.86	0.0144605		3.86	-0.005925		3.86	-0.0013465
[truncated: 8,142 more rows]

## Sheet: Fig 5b
Time (min)	TriPure_1, crude		Time (min)	TriPure_1, after HPLC purifiation		Time (min)	TriPure_1, after photo-irradiation
[truncated: 9,301 more rows]

[truncated: 21 more sheets: Fig 5c, Fig 5d, Fig 5e, Fig 5f, Fig 5g, Fig 5h, Fig 5i, Fig 6a, Fig 6b, Fig 7a, Fig 7b, Fig 7c, Fig 7d, Fig 7e, Fig 7f, Fig 8b, Fig 8c, Fig 9, Fig 9b, Fig 9c …]
